# Supplementary material for: A TMT-Based Quantitative Proteome Analysis to Elucidate the TSWV Induced Signaling Cascade in Susceptible and Resistant Cultivars of Solanum lycopersicum
Source: Plants (Basel). 2020 Feb 26;9(3):290. doi: 10.3390/plants9030290 (PMC7154910; doi:10.3390/plants9030290)
Supplement: Supplementary file 1 [file plants-09-00290-s001.zip]

Archive with 2 entries (2 files):
- Supplementary Figures.pptx
- Supplementary Table 1.xlsx
