# Supplementary material for: A TMT-Based Quantitative Proteome Analysis to Elucidate the TSWV Induced Signaling Cascade in Susceptible and Resistant Cultivars of Solanum lycopersicum
Source: Plants (Basel). 2020 Feb 26;9(3):290. doi: 10.3390/plants9030290 (PMC7154910; doi:10.3390/plants9030290)
Supplement: Supplementary file 1 [file plants-09-00290-s001.zip › Supplementary Table 1.xlsx]

## Sheet: Differential proteins in Suscep
Sus_M_B1_tech rep_1	Sus_M_B1_tech rep_2	Sus_M_B1_tech rep_3	Sus_M_B2_tech rep_1	Sus_M_B2_tech rep_2	Sus_M_B2_tech rep_3	Sus_T_B1_tech rep_1	Sus_T_B1_tech rep_2	Sus_T_B1_tech rep_3	Sus_T_B2_tech rep_1	Sus_T_B2_tech rep_2	Sus_T_B2_tech rep_3	Student's T-test Significant Mock_Treatment	Student's T-test significant	Peptides	Razor + unique peptides	Unique peptides	Sequence coverage [%]	Unique + razor sequence coverage [%]	Unique sequence coverage [%]	Mol. weight [kDa]	Q-value	Score	Intensity	MS/MS count	-Log Student's T-test p-value Mock_Treatment	Student's T-test q-value Mock_Treatment	Student's T-test Difference Mock_Treatment	Student's T-test Test statistic Mock_Treatment	Mock	Treatment	Treatment_x-y_Mock	Down	Up	Protein IDs	Majority protein IDs	Arabidopsis IDs
14.617	14.503	14.33	14.7332	14.6101	14.6589	12.179	10.5894	12.3941	12.3559	10.5479	12.3342	+	Mock_Treatment	4	2	2	22.4	15.6	15.6	27.618	0	25.706	739240000	75	4.73374	6.06e-05	2.84195	7.59707	14.5754	11.7334	-2.84194	+		gi|1060604654|ref|NP_001317570.1|	gi|1060604654|ref|NP_001317570.1|	AT4G11740.1
11.9208	11.7303	11.6313	11.8225	11.9399	11.6774	9.65763	9.23385	7.45244	8.96474	9.32384	9.88952	+	Mock_Treatment	16	4	4	45.3	14.9	14.9	42.611	0	21.675	446990000	21	4.72054	6.22e-05	2.70001	7.5704	11.787	9.087	-2.7	+		gi|964750207|ref|NP_001304903.1|;gi|9049769|gb|AAF82474.1|;gi|9049768|gb|AAF82473.1|	gi|964750207|ref|NP_001304903.1|	AT4G27440.2
14.5239	14.6298	14.7365	14.5835	14.8948	14.9271	12.5231	12.3466	12.1715	12.7131	12.8945	12.5001	+	Mock_Treatment	10	2	2	60	15.5	15.5	28.698	0	91.508	643480000	46	8.11248	6.55e-08	2.19112	17.5384	14.7159	12.5248	-2.19112	+		gi|822092488|ref|NP_001295874.1|;gi|170392|gb|AAA34142.1|;gi|115806|sp|P14279.1|CB25_SOLLC	gi|822092488|ref|NP_001295874.1|;gi|170392|gb|AAA34142.1|;gi|115806|sp|P14279.1|CB25_SOLLC	ATCG00430.1
15.7846	15.7869	15.8095	15.7665	15.7472	15.8257	13.8132	13.8222	13.6869	13.7053	13.6733	13.8671	+	Mock_Treatment	10	5	5	44.3	32.6	32.6	29.277	0	104.31	6405600000	64	13.1646	5.49e-12	2.0254	56.8799	15.7867	13.7613	-2.0254	+		gi|460412884|ref|XP_004251826.1|	gi|460412884|ref|XP_004251826.1|	AT1G61520.3
10.4865	10.891	10.6344	10.6237	10.8156	11.0129	9.78103	8.35568	8.96146	9.6127	9.02647	7.86739	+	Mock_Treatment	8	3	3	37	23.6	23.6	26.713	0	14.858	288210000	8	3.80372	0.000412793	1.8099	5.87075	10.744	8.93412	-1.8099	+		gi|460388027|ref|XP_004239673.1|	gi|460388027|ref|XP_004239673.1|	AT3G54890.1
15.1724	15.2536	15.1341	15.2289	15.2665	15.2737	13.3988	13.3701	13.5067	13.4915	13.2806	13.5171	+	Mock_Treatment	8	1	1	43.8	10.9	10.9	28.157	0	75.991	735110000	70	11.6554	7.32e-11	1.79404	40.1249	15.2215	13.4275	-1.79404	+		gi|1093953500|ref|NP_001333706.1|;gi|224929|prf||1204205D;gi|170428|gb|AAA34158.1|;gi|115822|sp|P10707.1|CB2D_SOLLC	gi|1093953500|ref|NP_001333706.1|	AT4G11740.1
15.5617	15.5576	15.5169	15.5581	15.6189	15.5274	13.4808	14.2035	13.9282	13.6651	14.3247	14.0374	+	Mock_Treatment	7	7	7	45.8	45.8	45.8	24.996	0	53.45	2357900000	56	6.6294	1.25e-06	1.61685	12.282	15.5568	13.9399	-1.61685	+		gi|51457942|gb|AAU03360.1|;gi|350536853|ref|NP_001234524.1|	gi|51457942|gb|AAU03360.1|;gi|350536853|ref|NP_001234524.1|	AT4G02290.1
13.5942	12.7762	12.8415	14.402	13.0145	12.9135	9.17164	12.2867	11.9173	12.5098	12.0408	12.0469	+	Mock_Treatment	8	8	8	35.1	35.1	35.1	38.956	0	21.656	308290000	16	1.73236	0.0313986	1.5948	2.80858	13.257	11.6622	-1.5948	+		gi|460379767|ref|XP_004235632.1|	gi|460379767|ref|XP_004235632.1|	AT3G16370.1
10.3108	9.48019	9.66303	10.082	9.23033	8.57405	10.2793	7.6898	7.0686	8.58156	7.11443	7.14472	+	Mock_Treatment	1	1	1	11.1	11.1	11.1	14.63	0.0013575	4.5657	27487000	3	1.68058	0.0348507	1.57701	2.73909	9.55674	7.97973	-1.57701	+		gi|460372688|ref|XP_004232158.1|	gi|460372688|ref|XP_004232158.1|	AT2G35780.1
13.8077	14.3345	14.0374	13.6236	14.3509	14.186	13.0168	11.8999	12.4491	12.7947	12.0674	12.7723	+	Mock_Treatment	3	3	3	11.7	11.7	11.7	30.245	0	7.5614	242620000	8	4.52591	9.18e-05	1.55668	7.18484	14.0567	12.5	-1.55668	+		gi|1489866092|ref|NP_001353537.1|;gi|1444406047|ref|XP_025885070.1|;gi|1444406050|ref|XP_025885071.1|	gi|1489866092|ref|NP_001353537.1|;gi|1444406047|ref|XP_025885070.1|	AT4G11740.1
12.0251	11.9562	12.1218	12.0242	11.9739	11.9218	10.0378	10.4779	10.432	10.316	10.917	10.8466	+	Mock_Treatment	1	1	1	4.7	4.7	4.7	33.637	0.0013432	4.4313	49861000	3	6.13133	3.44e-06	1.49926	10.8655	12.0038	10.5046	-1.49926	+		gi|460379148|ref|XP_004235326.1|	gi|460379148|ref|XP_004235326.1|	AT4G34670.1
11.3437	11.6217	11.0673	11.9407	11.8735	11.5452	10.2388	10.8985	10.1063	10.0113	10.6	8.59038	+	Mock_Treatment	3	3	3	5.9	5.9	5.9	78.094	0	8.8182	72188000	9	2.75919	0.00366216	1.49115	4.231	11.5654	10.0742	-1.49115	+		gi|657406258|ref|NP_001280690.1|;gi|645910379|dbj|BAO96236.1|;gi|1444410431|ref|XP_025885576.1|	gi|657406258|ref|NP_001280690.1|;gi|645910379|dbj|BAO96236.1|;gi|1444410431|ref|XP_025885576.1|	AT3G63520.1
17.9435	17.9478	17.9491	17.9629	17.928	17.9345	16.4526	16.5136	16.3589	16.4507	16.5947	16.4408	+	Mock_Treatment	16	13	5	47.6	43.8	19.1	42.811	0	221.88	7896100000	230	12.1639	3.01e-11	1.47576	45.1358	17.9443	16.4685	-1.47576	+		gi|460412936|ref|XP_004251852.1|;gi|9049763|gb|AAF82471.1|;gi|9049764|gb|AAF82472.1|	gi|460412936|ref|XP_004251852.1|;gi|9049763|gb|AAF82471.1|	AT1G61520.3
18.5648	18.5727	18.5608	18.583	18.5742	18.5616	17.1009	17.1041	17.0975	17.17	17.0735	17.1052	+	Mock_Treatment	9	9	9	40.7	40.7	40.7	37.53	0	230.57	22839000000	407	15.907	5.74e-14	1.46099	107.062	18.5695	17.1085	-1.46099	+		gi|460397188|ref|XP_004244150.1|	gi|460397188|ref|XP_004244150.1|	AT5G59500.1
14.9018	14.8847	14.9049	15.004	14.8454	14.938	13.4348	13.2849	13.468	13.5968	13.5248	14.0033	+	Mock_Treatment	12	12	12	65	65	65	33	0	105.43	1333400000	38	6.96465	6.43e-07	1.36103	13.3249	14.9131	13.5521	-1.36103	+		gi|68500726|gb|AAY98032.1|;gi|536291024|ref|NP_001269248.1|;gi|68500714|gb|AAY98026.1|;gi|32395661|gb|AAP37982.1|;gi|30090048|gb|AAA99440.2|;gi|1005261047|ref|NP_001307920.1|;gi|166204115|gb|ABY84858.1|;gi|166204113|gb|ABY84857.1|	gi|68500726|gb|AAY98032.1|;gi|536291024|ref|NP_001269248.1|	AT1G60440.1
15.0232	15.0144	15.1454	14.8915	14.805	14.9888	13.8276	13.6216	13.6967	13.6387	13.7294	13.6159	+	Mock_Treatment	1	1	1	4.4	4.4	4.4	25.069	0	33.006	2146400000	17	9.09314	9.64e-09	1.28972	22.0999	14.978	13.6883	-1.28972	+		gi|727346107|ref|NP_001289845.1|;gi|560891751|dbj|BAO18634.1|	gi|727346107|ref|NP_001289845.1|;gi|560891751|dbj|BAO18634.1|	AT2G41480.1
18.3612	18.4653	18.4177	18.3216	18.4174	18.3964	17.0945	17.1252	17.2022	17.0698	17.1631	17.162	+	Mock_Treatment	20	20	16	54.9	54.9	49.4	43.199	0	193.36	14121000000	168	12.0641	3.56e-11	1.26047	44.1066	18.3966	17.1361	-1.26047	+		gi|845634743|ref|NP_001296970.1|;gi|9049771|gb|AAF82475.1|	gi|845634743|ref|NP_001296970.1|;gi|9049771|gb|AAF82475.1|	ATCG00430.1
12.4256	12.3752	12.582	12.5862	12.5053	13.7067	11.7037	11.9065	11.9202	11.9653	11.8406	9.38808	+	Mock_Treatment	7	6	6	9.2	8.3	8.3	120.82	0	20.366	212110000	14	1.64096	0.037846	1.24275	2.68594	12.6968	11.4541	-1.24274	+		gi|460367538|ref|XP_004229630.1|	gi|460367538|ref|XP_004229630.1|	AT5G19050.1
15.0145	15.0573	15.1124	15.0687	15.0798	15.1738	14.0405	13.7513	13.9736	13.9818	13.7178	13.8563	+	Mock_Treatment	10	5	5	48.8	22.3	22.3	27.47	0	51.921	2204000000	45	8.76623	1.86e-08	1.1975	20.4661	15.0844	13.8869	-1.1975	+		gi|823630978|ref|NP_001296291.1|;gi|170400|gb|AAA34146.1|;gi|115834|sp|P27525.1|CB4B_SOLLC	gi|823630978|ref|NP_001296291.1|;gi|170400|gb|AAA34146.1|;gi|115834|sp|P27525.1|CB4B_SOLLC	ATCG00430.1
15.3336	15.3072	15.2297	15.4906	15.3586	15.3604	14.3606	14.0062	13.969	14.429	14.1116	14.1121	+	Mock_Treatment	8	8	8	76	76	76	15.627	0	212.84	4075700000	88	7.17044	4.24e-07	1.18192	14.004	15.3467	14.1648	-1.18192	+		gi|392935470|pdb|3S0P|H;gi|392935469|pdb|3S0P|G;gi|392935468|pdb|3S0P|F;gi|392935467|pdb|3S0P|E;gi|392935466|pdb|3S0P|D;gi|392935465|pdb|3S0P|C;gi|392935464|pdb|3S0P|B;gi|392935463|pdb|3S0P|A;gi|372467232|pdb|3HOG|A;gi|364505970|pdb|3PU7|B;gi|364505969|pdb|3PU7|A;gi|333944191|pdb|3MKG|B;gi|333944190|pdb|3MKG|A;gi|313103776|pdb|3KM2|X;gi|313103775|pdb|3KM2|W;gi|313103774|pdb|3KM2|V;gi|313103773|pd…	gi|392935470|pdb|3S0P|H;gi|392935469|pdb|3S0P|G;gi|392935468|pdb|3S0P|F;gi|392935467|pdb|3S0P|E;gi|392935466|pdb|3S0P|D;gi|392935465|pdb|3S0P|C;gi|392935464|pdb|3S0P|B;gi|392935463|pdb|3S0P|A;gi|372467232|pdb|3HOG|A;gi|364505970|pdb|3PU7|B;gi|364505969|pdb|3PU7|A;gi|333944191|pdb|3MKG|B;gi|333944190|pdb|3MKG|A;gi|313103776|pdb|3KM2|X;gi|313103775|pdb|3KM2|W;gi|313103774|pdb|3KM2|V;gi|313103773|pd…	AT3G06510.1
8.82324	9.49452	10.3496	9.23922	10.0369	10.0104	7.53227	8.43981	8.61686	8.68119	8.60021	9.19856	+	Mock_Treatment	1	1	1	3.3	3.3	3.3	50.754	0.00071497	5.3731	13658000	3	2.28066	0.0099935	1.1475	3.55322	9.65898	8.51148	-1.1475	+		gi|460402164|ref|XP_004246584.1|	gi|460402164|ref|XP_004246584.1|	AT2G37500.1
20.6203	20.6106	20.5768	20.615	20.6216	20.5938	19.4699	19.4523	19.4606	19.4645	19.454	19.4724	+	Mock_Treatment	24	18	9	55	44.7	25.9	43.515	0	323.31	103710000000	955	17.1993	1.32e-14	1.14407	144.193	20.6063	19.4623	-1.14407	+		gi|460371392|ref|XP_004231523.1|	gi|460371392|ref|XP_004231523.1|	AT2G35780.1
14.5441	14.89	14.6942	14.57	14.7462	14.7928	13.2742	13.7151	13.4934	13.5514	13.7495	13.5952	+	Mock_Treatment	8	8	8	28.1	28.1	28.1	40.32	0	39.872	756520000	43	6.83405	8.28e-07	1.14307	12.9096	14.7062	13.5631	-1.14307	+		gi|460381767|ref|XP_004236613.1|;gi|460381769|ref|XP_004236614.1|	gi|460381767|ref|XP_004236613.1|	AT2G41810.1
14.2089	14.0807	14.2341	14.1005	14.2147	14.1498	13.1009	13.0019	12.9218	13.2376	12.9332	12.9391	+	Mock_Treatment	13	10	9	31.9	24.7	23.1	52.303	0	40.722	635000000	29	8.65298	2.32e-08	1.14235	19.9277	14.1648	13.0224	-1.14235	+		gi|1444444436|ref|XP_025884465.1|;gi|460413814|ref|XP_004252273.1|	gi|1444444436|ref|XP_025884465.1|;gi|460413814|ref|XP_004252273.1|	AT4G11740.1
10.8147	10.5943	11.6635	10.9649	10.2894	10.0355	8.7782	9.43657	10.4534	9.60364	9.61877	9.66214	+	Mock_Treatment	4	2	1	5.5	3.1	1.5	91.947	0	7.2722	20618000	4	2.27971	0.0100108	1.13492	3.55191	10.727	9.59213	-1.13492	+		gi|723734582|ref|XP_010327142.1|	gi|723734582|ref|XP_010327142.1|	AT5G54380.1
14.4131	14.1169	14.4217	14.2182	14.2958	14.2562	13.2631	13.153	13.3476	13.0901	12.9148	13.1712	+	Mock_Treatment	4	4	4	23.9	23.9	23.9	21.932	0	51.547	1662100000	15	7.3454	2.97e-07	1.13035	14.6059	14.287	13.1566	-1.13035	+		gi|460405902|ref|XP_004248413.1|;gi|1444438711|ref|XP_025883674.1|;gi|1104637956|ref|XP_019071667.1|	gi|460405902|ref|XP_004248413.1|;gi|1444438711|ref|XP_025883674.1|;gi|1104637956|ref|XP_019071667.1|	AT1G03475.1
9.83198	10.303	10.0608	10.5187	10.2933	8.59151	9.08257	8.71195	7.92075	8.00255	9.93867	9.18233	+	Mock_Treatment	2	2	2	8.5	8.5	8.5	39.396	0	8.7211	20728000	6	1.62305	0.0392833	1.12674	2.66192	9.93321	8.80647	-1.12674	+		gi|460395883|ref|XP_004243509.1|	gi|460395883|ref|XP_004243509.1|	AT5G59500.1
16.4853	16.4225	16.387	16.4528	16.3551	16.4027	15.4841	15.2163	15.198	15.5229	15.3125	15.2519	+	Mock_Treatment	1	1	1	3.7	3.7	3.7	47.906	0.0073427	2.9366	4435300000	10	8.23663	5.21e-08	1.0866	18.0618	16.4176	15.331	-1.08661	+		gi|874507416|ref|NP_001297254.1|;gi|723718474|ref|XP_010324336.1|	gi|874507416|ref|NP_001297254.1|;gi|723718474|ref|XP_010324336.1|	ATCG00430.1
17.5876	17.6102	17.5149	17.6067	17.6103	17.5763	16.475	16.4919	16.5065	16.4866	16.5627	16.5302	+	Mock_Treatment	1	1	1	3.8	3.8	3.8	57.627	0.0013198	4.1798	3408000000	9	12.9179	8.54e-12	1.07552	53.729	17.5843	16.5088	-1.07552	+		gi|1104621373|ref|XP_019069356.1|;gi|723702542|ref|XP_010321517.1|;gi|723702539|ref|XP_010321516.1|;gi|460388855|ref|XP_004240079.1|	gi|1104621373|ref|XP_019069356.1|;gi|723702542|ref|XP_010321517.1|;gi|723702539|ref|XP_010321516.1|;gi|460388855|ref|XP_004240079.1|	AT4G11740.1
18.8142	18.7574	18.7737	18.8175	18.8189	18.8155	17.7182	17.7541	17.7168	17.7115	17.7862	17.7167	+	Mock_Treatment	22	7	7	61.2	31.3	31.3	42.681	0	323.31	44285000000	208	13.7351	1.92e-12	1.06559	64.8854	18.7995	17.7339	-1.0656	+		gi|460382243|ref|XP_004236849.1|	gi|460382243|ref|XP_004236849.1|	AT3G07990.1
11.6452	11.3524	11.2486	12.0762	12.0773	11.8559	10.9316	10.3159	10.4175	11.0171	10.7726	10.8281	+	Mock_Treatment	4	4	4	20.2	20.2	20.2	23.461	0	27.882	195080000	12	3.49215	0.000789188	0.995469	5.35349	11.7093	10.7138	-0.995469	+		gi|460367020|ref|XP_004229373.1|	gi|460367020|ref|XP_004229373.1|	AT2G44350.1
14.8676	15.0239	14.9195	14.8132	14.9769	15.0245	13.9368	13.9739	13.9094	13.959	13.9589	13.9754	+	Mock_Treatment	2	1	1	1.4	0.9	0.9	168.41	0.0053094	3.249	427960000	3	9.92443	1.87e-09	0.985346	26.8417	14.9376	13.9522	-0.985346	+		gi|1444414811|ref|XP_025886018.1|;gi|1444414809|ref|XP_019068739.2|	gi|1444414811|ref|XP_025886018.1|;gi|1444414809|ref|XP_019068739.2|	AT4G11740.1
15.5503	15.5083	15.2375	15.5508	15.4174	15.3813	14.4449	14.5117	14.3475	14.4512	14.6019	14.4712	+	Mock_Treatment	13	13	13	33.7	33.7	33.7	47.742	0	54.779	1032600000	52	7.74464	1.35e-07	0.969546	16.0698	15.4409	14.4714	-0.969546	+		gi|460404820|ref|XP_004247878.1|	gi|460404820|ref|XP_004247878.1|	AT2G21280.1
11.0723	11.027	10.4867	10.7497	10.9742	10.2836	9.16688	10.4687	9.47847	9.47546	10.1485	10.1085	+	Mock_Treatment	2	2	2	7.9	7.9	7.9	30.497	0.001339	4.4016	37792000	5	2.544	0.00578311	0.957826	3.92189	10.7656	9.80777	-0.957826	+		gi|723721922|ref|XP_010324980.1|;gi|723721915|ref|XP_010324979.1|;gi|723721912|ref|XP_010324978.1|;gi|723721909|ref|XP_010324977.1|;gi|723721904|ref|XP_010324976.1|;gi|723721901|ref|XP_010324975.1|;gi|1444432789|ref|XP_025888377.1|;gi|723721893|ref|XP_010324973.1|;gi|723721887|ref|XP_010324971.1|;gi|723721884|ref|XP_010324970.1|;gi|723721881|ref|XP_010324969.1|;gi|723721878|ref|XP_010324968.1|	gi|723721922|ref|XP_010324980.1|;gi|723721915|ref|XP_010324979.1|;gi|723721912|ref|XP_010324978.1|;gi|723721909|ref|XP_010324977.1|;gi|723721904|ref|XP_010324976.1|;gi|723721901|ref|XP_010324975.1|;gi|1444432789|ref|XP_025888377.1|;gi|723721893|ref|XP_010324973.1|;gi|723721887|ref|XP_010324971.1|;gi|723721884|ref|XP_010324970.1|;gi|723721881|ref|XP_010324969.1|;gi|723721878|ref|XP_010324968.1|	AT4G16340.1
15.9527	16.0228	15.9642	15.9417	15.9252	15.9985	14.8909	14.9524	15.0994	15.0104	15.1421	14.9827	+	Mock_Treatment	2	2	2	8.3	8.3	8.3	41.571	0.00048757	5.7866	10095000000	15	9.31914	6.29e-09	0.95452	23.3019	15.9675	15.013	-0.95452	+		gi|1042705535|ref|NP_001316147.1|	gi|1042705535|ref|NP_001316147.1|	AT4G11740.1
10.9088	10.3354	11.1853	11.1424	11.0113	11.364	10.1505	10.6838	9.45073	9.07845	10.66	10.3257	+	Mock_Treatment	2	2	2	16.4	16.4	16.4	17.479	0.0013387	4.3984	43638000	11	1.91503	0.0214373	0.933005	3.05436	10.9912	10.0582	-0.933005	+		gi|460382601|ref|XP_004237027.1|	gi|460382601|ref|XP_004237027.1|	AT1G71020.1
14.7798	14.7331	14.9757	14.8295	14.8321	14.8943	13.9923	13.6839	13.9752	13.901	13.9046	14.0305	+	Mock_Treatment	7	7	7	28.9	28.9	28.9	44.082	0	31.097	1126700000	34	7.47687	2.32e-07	0.92618	15.0738	14.8408	13.9146	-0.92618	+		gi|723716188|ref|XP_010323900.1|	gi|723716188|ref|XP_010323900.1|	AT4G12730.1
12.1817	11.9372	12.0694	11.936	11.8215	12.2557	11.0823	11.2606	10.8617	11.3854	11.0442	11.0382	+	Mock_Treatment	4	4	4	16.7	16.7	16.7	48.853	0	14.225	90679000	11	5.43192	1.45e-05	0.921508	9.11283	12.0336	11.1121	-0.921508	+		gi|460365021|ref|XP_004228404.1|	gi|460365021|ref|XP_004228404.1|	AT3G06510.1
18.5603	18.5293	18.5286	18.5378	18.5431	18.4864	17.6789	17.5888	17.5296	17.6942	17.6368	17.569	+	Mock_Treatment	10	10	9	61.7	61.7	58.3	31.453	0	323.31	17772000000	259	10.728	4.1e-10	0.914696	32.3611	18.5309	17.6162	-0.914698	+		gi|460402307|ref|XP_004246655.1|	gi|460402307|ref|XP_004246655.1|	AT5G03300.1
13.1882	13.0429	13.2562	13.1819	13.1233	13.2364	12.3396	12.335	12.2535	11.915	12.2936	12.4138	+	Mock_Treatment	4	4	3	9.1	9.1	6.9	55.837	0	14.451	414390000	23	6.38994	2.06e-06	0.913051	11.5821	13.1715	12.2584	-0.913051	+		gi|961349578|ref|NP_001304751.1|;gi|251831811|gb|ACT21783.1|;gi|460375396|ref|XP_004233492.1|	gi|961349578|ref|NP_001304751.1|;gi|251831811|gb|ACT21783.1|;gi|460375396|ref|XP_004233492.1|	AT3G57030.1
9.85482	10.056	10.6847	10.2134	9.97075	10.2008	9.69261	9.56477	8.42255	9.42118	8.84687	9.59241	+	Mock_Treatment	2	1	1	15.1	10.1	10.1	15.515	0.0013301	4.3167	38323000	5	2.45758	0.00694177	0.906663	3.79984	10.1634	9.25673	-0.906663	+		gi|460377460|ref|XP_004234511.1|	gi|460377460|ref|XP_004234511.1|	AT1G65730.1
11.871	11.9966	12.2451	11.7823	11.9345	12.2991	10.8278	11.0051	11.4554	10.8858	10.8702	11.7047	+	Mock_Treatment	3	3	3	8	8	8	50.088	0	9.8938	83647000	9	3.40895	0.000934397	0.896578	5.2198	12.0214	11.1249	-0.896578	+		gi|460391471|ref|XP_004241344.1|	gi|460391471|ref|XP_004241344.1|	AT3G52500.1
12.6761	12.4177	12.6146	12.2045	12.5598	12.6522	11.4439	11.5621	11.4833	11.8149	11.7104	11.77	+	Mock_Treatment	1	1	1	4.9	4.9	4.9	20.793	0.0037438	3.4492	45452000	3	5.45123	1.39e-05	0.890054	9.15788	12.5208	11.6308	-0.890054	+		gi|1104636891|ref|XP_004249475.2|	gi|1104636891|ref|XP_004249475.2|	AT4G11740.1
13.131	12.8664	13.018	12.9737	12.8795	13.095	11.8145	11.835	12.4611	11.9168	12.1348	12.466	+	Mock_Treatment	9	9	9	18.4	18.4	18.4	72.861	0	38.62	373900000	29	4.33435	0.000136434	0.889204	6.81909	12.9939	12.1047	-0.889204	+		gi|460378168|ref|XP_004234847.1|;gi|460414993|ref|XP_004252845.1|;gi|460367673|ref|XP_004229695.1|;gi|1444400893|ref|XP_025887228.1|;gi|1104564343|ref|XP_019071187.1|	gi|460378168|ref|XP_004234847.1|	AT1G02205.2
10.3371	10.8797	10.5539	11.0176	10.9883	10.9783	10.0843	10.3035	9.77309	8.71287	10.0517	10.525	+	Mock_Treatment	2	2	2	6.9	6.9	6.9	70.674	0	7.006	159730000	10	1.95315	0.0198203	0.884103	3.10585	10.7925	9.9084	-0.884102	+		gi|723696684|ref|XP_010320545.1|;gi|350535242|ref|NP_001234184.1|;gi|312983228|gb|ADR30410.1|;gi|298286392|dbj|BAJ09455.1|	gi|723696684|ref|XP_010320545.1|;gi|350535242|ref|NP_001234184.1|;gi|312983228|gb|ADR30410.1|;gi|298286392|dbj|BAJ09455.1|	AT1G27595.1
12.1058	12.6699	12.4037	11.9742	12.8665	12.1185	11.4652	12.1716	11.5478	11.3492	10.5576	11.7949	+	Mock_Treatment	20	4	2	53.1	15.5	5.6	50.279	0	36.576	346760000	15	2.11636	0.0140799	0.875392	3.32754	12.3564	11.481	-0.875392	+		gi|460391150|ref|XP_004241186.1|;gi|15984212|emb|CAC93757.1|	gi|460391150|ref|XP_004241186.1|	AT5G23860.2
14.2571	14.3403	14.0952	14.1529	14.1308	14.1756	13.3523	13.342	13.5398	13.3629	13.0896	13.2309	+	Mock_Treatment	4	4	4	21.8	21.8	21.8	26.634	0	11.859	452120000	14	6.59569	1.35e-06	0.8724	12.1812	14.192	13.3196	-0.8724	+		gi|460405894|ref|XP_004248409.1|;gi|460405892|ref|XP_004248408.1|	gi|460405894|ref|XP_004248409.1|;gi|460405892|ref|XP_004248408.1|	AT4G27000.1
12.265	12.728	12.6737	12.6378	12.4818	12.5595	11.6274	11.7317	11.2343	11.73	11.8342	11.9891	+	Mock_Treatment	3	3	3	28	28	28	19.558	0	60.088	1411400000	43	4.40697	0.000117165	0.866515	6.95619	12.5576	11.6911	-0.866515	+		gi|460372931|ref|XP_004232276.1|;gi|1444408409|ref|XP_025885353.1|	gi|460372931|ref|XP_004232276.1|;gi|1444408409|ref|XP_025885353.1|	AT2G35780.1
15.9584	15.926	15.86	16.0348	16.0233	15.8971	15.0867	15.1622	14.9184	15.0796	15.1368	15.1178	+	Mock_Treatment	8	8	8	29.9	29.9	29.9	44.208	0	80.459	3414300000	107	8.47717	3.23e-08	0.866363	19.1185	15.9499	15.0836	-0.866364	+		gi|460405759|ref|XP_004248342.1|	gi|460405759|ref|XP_004248342.1|	AT5G55730.2
17.6939	17.7148	17.7674	17.6965	17.7077	17.7235	16.8339	16.8374	16.9398	16.7926	16.8398	16.9163	+	Mock_Treatment	18	18	18	51.5	51.5	51.5	46.433	0	323.31	14977000000	215	10.9161	2.83e-10	0.857329	33.8058	17.7173	16.86	-0.85733	+		gi|460405350|ref|XP_004248139.1|	gi|460405350|ref|XP_004248139.1|	AT4G18480.1
10.2775	10.8932	11.0992	10.6575	11.3616	10.8782	10.3685	9.34972	10.3452	9.90782	9.72567	10.3738	+	Mock_Treatment	3	2	2	27.8	19.9	19.9	17.311	0	11.712	95537000	9	2.378	0.00815873	0.849402	3.68839	10.8612	10.0118	-0.849401	+		gi|723732208|ref|XP_010326720.1|	gi|723732208|ref|XP_010326720.1|	AT4G14570.1
12.6066	12.4495	12.891	12.6448	12.6306	12.804	11.7605	11.9223	11.5887	11.6456	11.9042	12.1196	+	Mock_Treatment	3	3	3	18	18	18	30.428	0	12.571	198850000	8	5.04864	3.18e-05	0.847582	8.25454	12.6711	11.8235	-0.847582	+		gi|70780051|gb|AAZ08349.1|;gi|882939031|ref|NP_001297408.1|	gi|70780051|gb|AAZ08349.1|;gi|882939031|ref|NP_001297408.1|	AT1G60440.1
17.4238	17.4592	17.4195	17.5069	17.4225	17.4564	16.6042	16.6202	16.5792	16.6317	16.6252	16.6089	+	Mock_Treatment	5	5	5	32.3	32.3	32.3	29.846	0	248.27	15910000000	254	12.8554	9.38e-12	0.836493	52.9595	17.448	16.6116	-0.836493	+		gi|1100203100|ref|NP_001333814.1|	gi|1100203100|ref|NP_001333814.1|	AT4G11740.1
14.7272	14.965	14.7695	14.8144	14.8633	14.8131	13.8308	14.163	13.9879	13.8726	14.1397	13.9474	+	Mock_Treatment	7	7	7	32	32	32	26.062	0	48.489	1329100000	52	6.80715	8.77e-07	0.83521	12.8255	14.8254	13.9902	-0.83521	+		gi|460367516|ref|XP_004229619.1|	gi|460367516|ref|XP_004229619.1|	AT5G19050.1
19.8396	19.8585	19.8544	19.8092	19.7997	19.8457	19.0271	19.0475	18.9637	18.9919	19.0065	18.9824	+	Mock_Treatment	33	32	26	60.5	59.4	49.1	61.955	0	323.31	77410000000	596	12.7857	1.03e-11	0.831334	52.1134	19.8345	19.0032	-0.831333	+		gi|460411525|ref|XP_004251160.1|	gi|460411525|ref|XP_004251160.1|	AT2G28000.1
15.4594	15.3691	15.4326	15.5222	15.4789	15.4353	14.717	14.41	14.7455	14.6508	14.6142	14.6048	+	Mock_Treatment	24	24	24	45.7	45.7	45.7	82.234	0	164.06	1556400000	72	7.63269	1.7e-07	0.825865	15.6461	15.4496	14.6237	-0.825865	+		gi|460369033|ref|XP_004230369.1|;gi|723663442|ref|XP_010313975.1|	gi|460369033|ref|XP_004230369.1|;gi|723663442|ref|XP_010313975.1|	AT5G19050.1
17.1257	17.1463	17.1005	17.1291	17.1012	17.0534	16.3262	16.2909	16.2811	16.3294	16.2246	16.2778	+	Mock_Treatment	9	8	8	43.3	39.9	39.9	31.791	0	220.17	6117700000	106	11.6382	7.55e-11	0.821048	39.9661	17.1094	16.2883	-0.821049	+		gi|723739866|ref|XP_010312344.1|	gi|723739866|ref|XP_010312344.1|	AT3G03620.1
14.9635	15.0074	14.9395	14.911	14.9277	14.9054	14.1008	14.1154	14.1215	14.2273	14.0744	14.138	+	Mock_Treatment	9	9	9	34.1	34.1	34.1	35.299	0	49.099	1022800000	49	10.5017	6.28e-10	0.812831	30.7032	14.9424	14.1296	-0.812831	+		gi|460400871|ref|XP_004245955.1|	gi|460400871|ref|XP_004245955.1|	AT5G48790.1
10.6875	10.7878	10.6484	10.4527	10.7284	11.0206	9.58436	10.3333	10.2063	10.5075	9.42479	9.44567	+	Mock_Treatment	4	4	4	12	12	12	52.319	0	10.532	95579000	8	2.44685	0.00709187	0.803897	3.78475	10.7209	9.91699	-0.803897	+		gi|460384668|ref|XP_004238032.1|	gi|460384668|ref|XP_004238032.1|	AT4G24490.2
11.1282	11.0117	11.7113	11.2172	11.4929	11.4242	10.301	11.093	10.0754	9.69729	10.9205	11.0777	+	Mock_Treatment	1	1	1	9	9	9	17.004	0.0011685	5.0251	119400000	7	1.92519	0.0209951	0.803456	3.06807	11.3309	10.5275	-0.803455	+		gi|460394059|ref|XP_004242623.1|	gi|460394059|ref|XP_004242623.1|	AT4G30810.1
17.4474	17.5474	17.4975	17.4892	17.5062	17.5168	16.6222	16.7332	16.6755	16.7132	16.7228	16.7182	+	Mock_Treatment	36	36	36	34	34	34	153.69	0	323.31	6695900000	190	11.2971	1.32e-10	0.80323	36.9289	17.5007	16.6975	-0.803228	+		gi|460381761|ref|XP_004236610.1|	gi|460381761|ref|XP_004236610.1|	AT5G13630.1
13.3256	13.2815	13.2879	13.4657	13.3394	13.1626	12.5632	12.605	12.4393	12.4931	12.3189	12.6262	+	Mock_Treatment	11	11	11	22.3	22.3	22.3	75.111	0	66.862	611220000	54	6.84383	8.12e-07	0.802849	12.9403	13.3105	12.5076	-0.802849	+		gi|460367024|ref|XP_004229375.1|	gi|460367024|ref|XP_004229375.1|	AT2G47240.2
15.071	14.9975	14.9982	15.0528	15.1104	15.0114	14.1078	14.1964	14.2578	14.1583	14.3466	14.3939	+	Mock_Treatment	7	7	7	46.6	46.6	46.6	17.074	0	38.23	1274300000	48	7.80086	1.22e-07	0.796727	16.2865	15.0402	14.2435	-0.796727	+		gi|460398654|ref|XP_004244869.1|	gi|460398654|ref|XP_004244869.1|	AT1G30360.1
10.8235	10.9306	10.5572	10.5459	10.6604	10.948	10.3442	10.6413	8.74028	9.73997	10.1988	10.0561	+	Mock_Treatment	1	1	1	1.9	1.9	1.9	97.662	0	12.68	42171000	6	1.73273	0.0313851	0.790828	2.80907	10.7443	9.95344	-0.790828	+		gi|723718198|ref|XP_010324298.1|;gi|723718195|ref|XP_010324297.1|;gi|723718192|ref|XP_010324296.1|;gi|723718189|ref|XP_010324295.1|;gi|460397046|ref|XP_004244079.1|	gi|723718198|ref|XP_010324298.1|;gi|723718195|ref|XP_010324297.1|;gi|723718192|ref|XP_010324296.1|;gi|723718189|ref|XP_010324295.1|;gi|460397046|ref|XP_004244079.1|	AT5G55480.1
14.2578	14.0771	14.1634	14.0328	14.096	14.1457	13.4323	13.4182	13.3659	13.3182	13.2608	13.2774	+	Mock_Treatment	3	3	3	21.6	21.6	21.6	22.328	0	65.686	1280000000	21	8.21905	5.38e-08	0.783354	17.9868	14.1288	13.3455	-0.783354	+		gi|460378547|ref|XP_004235032.1|	gi|460378547|ref|XP_004235032.1|	AT5G54160.1
16.01	16.1335	16.041	16.0509	16.0824	16.0696	15.1925	15.2377	15.301	15.3653	15.2563	15.3594	+	Mock_Treatment	4	4	4	27.4	27.4	27.4	29.046	0	131.94	3329600000	77	9.37576	5.66e-09	0.779213	23.6128	16.0646	15.2853	-0.779213	+		gi|823270989|ref|NP_001296176.1|;gi|226546|prf||1601518A;gi|19180|emb|CAA32197.1|;gi|170431|gb|AAA34159.1|;gi|115765|sp|P10708.1|CB12_SOLLC	gi|823270989|ref|NP_001296176.1|;gi|226546|prf||1601518A;gi|19180|emb|CAA32197.1|;gi|170431|gb|AAA34159.1|;gi|115765|sp|P10708.1|CB12_SOLLC	ATCG00430.1
15.887	16.0001	15.9717	15.9086	15.9653	15.8295	15.0286	15.2309	15.1118	15.1359	15.2157	15.1784	+	Mock_Treatment	2	2	2	2.6	2.6	2.6	82.534	0.00071225	5.3093	2610200000	37	8.52949	2.94e-08	0.776818	19.356	15.927	15.1502	-0.776818	+		gi|460404259|ref|XP_004247601.1|	gi|460404259|ref|XP_004247601.1|	AT1G04200.1
18.3901	18.3589	18.3276	18.3962	18.4044	18.3578	17.4948	17.6045	17.5969	17.6049	17.6546	17.6299	+	Mock_Treatment	8	3	2	55.8	18.7	18.7	28.325	0	278.21	38466000000	114	10.4836	6.49e-10	0.774916	30.5742	18.3725	17.5976	-0.774916	+		gi|224932|prf||1204205G;gi|115825|sp|P07369.1|CB2G_SOLLC;gi|1051290140|ref|NP_001316912.1|;gi|170404|gb|AAA34148.1|	gi|224932|prf||1204205G;gi|115825|sp|P07369.1|CB2G_SOLLC;gi|1051290140|ref|NP_001316912.1|;gi|170404|gb|AAA34148.1|	#N/A
16.7009	16.7435	16.6654	16.7468	16.7561	16.6976	15.985	15.8995	15.9385	15.9823	15.9362	15.9513	+	Mock_Treatment	11	11	11	32.3	32.3	32.3	38.036	0	75.488	2663700000	88	11.5599	8.57e-11	0.76961	39.2478	16.7184	15.9488	-0.76961	+		gi|460365477|ref|XP_004228628.1|	gi|460365477|ref|XP_004228628.1|	AT2G30200.1
15.0071	15.0625	15.0289	14.9907	15.0662	15.0494	14.2472	14.2697	14.2941	14.2183	14.2614	14.3925	+	Mock_Treatment	7	7	7	16.3	16.3	16.3	49.516	0	23.983	676050000	23	9.99357	1.65e-09	0.753604	27.2778	15.0341	14.2805	-0.753604	+		gi|46981930|gb|AAN62759.2|;gi|350538299|ref|NP_001234592.1|;gi|32479366|gb|AAP82169.2|;gi|32442202|gb|AAP82170.1|;gi|257684063|emb|CBD04793.1|;gi|257684057|emb|CBD04787.1|;gi|219980392|emb|CAX01429.1|;gi|219980386|emb|CAX01426.1|	gi|46981930|gb|AAN62759.2|;gi|350538299|ref|NP_001234592.1|;gi|32479366|gb|AAP82169.2|;gi|32442202|gb|AAP82170.1|;gi|257684063|emb|CBD04793.1|;gi|257684057|emb|CBD04787.1|;gi|219980392|emb|CAX01429.1|;gi|219980386|emb|CAX01426.1|	AT4G02290.1
11.7237	11.5036	11.4657	11.4863	11.7451	11.4627	10.987	10.5203	10.839	10.9263	10.9858	10.6169	+	Mock_Treatment	1	1	1	3.7	3.7	3.7	37.523	0.0011356	4.6211	32284000	6	4.78718	5.45e-05	0.751969	7.70579	11.5645	10.8126	-0.751969	+		gi|460382376|ref|XP_004236915.1|	gi|460382376|ref|XP_004236915.1|	AT1G14700.1
17.9567	17.9103	17.9551	17.9959	17.9538	17.9827	17.2268	17.1111	17.2614	17.2442	17.1143	17.2913	+	Mock_Treatment	15	2	2	66.8	8.7	8.7	21.888	0	22.755	14362000000	64	9.13473	8.99e-09	0.750916	22.3165	17.9591	17.2082	-0.750916	+		gi|313664503|gb|ADR72573.1|	gi|313664503|gb|ADR72573.1|	AT3G06510.1
20.6133	20.6072	20.6062	20.6024	20.5962	20.5749	19.8323	19.853	19.8975	19.8257	19.8402	19.8816	+	Mock_Treatment	22	22	8	76	76	36.5	36.684	0	323.31	88355000000	643	13.214	4.99e-12	0.744965	57.5316	20.6	19.855	-0.744965	+		gi|460391793|ref|XP_004241503.1|;gi|1444404134|ref|XP_010312658.2|	gi|460391793|ref|XP_004241503.1|	AT3G04120.1
18.0906	18.1261	18.0872	18.1249	18.1567	18.0794	17.3214	17.2696	17.3605	17.3984	17.4396	17.4072	+	Mock_Treatment	4	4	4	40.6	40.6	40.6	16.992	0	323.31	33381000000	356	9.84365	2.2e-09	0.744665	26.3407	18.1108	17.3661	-0.744665	+		gi|822885228|ref|NP_001296192.1|;gi|257670306|emb|CBD25294.1|;gi|257314038|emb|CBC33528.1|;gi|219743854|emb|CAW57450.1|;gi|19300|emb|CAA32121.1|;gi|130271|sp|P17340.1|PLAS_SOLLC	gi|822885228|ref|NP_001296192.1|;gi|257670306|emb|CBD25294.1|;gi|257314038|emb|CBC33528.1|;gi|219743854|emb|CAW57450.1|;gi|19300|emb|CAA32121.1|;gi|130271|sp|P17340.1|PLAS_SOLLC	ATCG00430.1
10.7062	10.4523	9.93046	10.6569	10.0831	9.69617	9.20478	8.58723	10.0557	9.53866	9.6661	10.0735	+	Mock_Treatment	1	1	1	4.9	4.9	4.9	36.292	0.00071208	5.3079	103000000	5	1.55696	0.0449927	0.733197	2.57324	10.2542	9.52098	-0.733197	+		gi|460379951|ref|XP_004235722.1|	gi|460379951|ref|XP_004235722.1|	AT1G52760.1
13.6173	13.7268	13.8271	13.6989	13.6085	13.6454	13.1601	13.1063	12.403	13.1608	13.0738	12.8284	+	Mock_Treatment	5	5	5	20.1	20.1	20.1	30.366	0	23.474	228240000	19	3.76749	0.000443406	0.73194	5.80919	13.6873	12.9554	-0.73194	+		gi|723754733|ref|XP_004253481.2|	gi|723754733|ref|XP_004253481.2|	AT3G13580.1
14.4978	14.3421	14.3803	14.5182	14.1642	14.4084	13.5441	13.4119	13.7799	13.8292	13.5595	13.8156	+	Mock_Treatment	6	6	6	27.5	27.5	27.5	33.479	0	37.945	1599600000	59	5.04665	3.19e-05	0.728493	8.25026	14.3852	13.6567	-0.728493	+		gi|920500132|ref|NP_001234475.2|;gi|42795466|gb|AAS46243.1|;gi|257637856|emb|CBD24801.1|	gi|920500132|ref|NP_001234475.2|;gi|42795466|gb|AAS46243.1|;gi|257637856|emb|CBD24801.1|	ATCG00430.1
16.0829	16.0878	16.0752	16.1802	16.0942	16.0543	15.3054	15.3313	15.3571	15.4089	15.3264	15.4828	+	Mock_Treatment	14	14	14	27.4	27.4	27.4	70.622	0	110.71	1657800000	62	9.16005	8.51e-09	0.727127	22.4493	16.0958	15.3686	-0.727126	+		gi|723682236|ref|XP_010318024.1|;gi|723682231|ref|XP_010318023.1|;gi|460378422|ref|XP_004234971.1|	gi|723682236|ref|XP_010318024.1|;gi|723682231|ref|XP_010318023.1|;gi|460378422|ref|XP_004234971.1|	AT1G76810.1
14.6893	14.8206	14.6713	14.7706	14.7234	14.7575	14	14.092	14.0601	13.7719	14.1327	14.0145	+	Mock_Treatment	5	5	5	16.6	16.6	16.6	40.865	0	36.417	586930000	28	6.80614	8.78e-07	0.726866	12.8223	14.7388	14.0119	-0.726866	+		gi|460405858|ref|XP_004248391.1|;gi|350538319|ref|NP_001234593.1|;gi|240248438|gb|ACS45396.1|	gi|460405858|ref|XP_004248391.1|	AT1G14520.1
20.0154	20.029	19.9936	20.0365	20.0249	19.9758	19.2711	19.2737	19.2479	19.3128	19.3098	19.3138	+	Mock_Treatment	16	16	16	53	53	53	31.142	0	323.31	120320000000	370	12.5165	1.59e-11	0.724343	48.9703	20.0125	19.2882	-0.724344	+		gi|460401640|ref|XP_004246325.1|	gi|460401640|ref|XP_004246325.1|	AT5G01530.1
12.8723	13.24	13.4632	13.1102	13.092	13.3482	12.6321	12.7402	12.1139	12.5555	12.6299	12.1204	+	Mock_Treatment	9	9	9	26.5	26.5	26.5	52.038	0	28.732	451390000	36	3.33795	0.00108848	0.722316	5.10708	13.1876	12.4653	-0.722316	+		gi|460403840|ref|XP_004247394.1|;gi|460389884|ref|XP_004240577.1|	gi|460403840|ref|XP_004247394.1|	AT3G16850.1
12.5268	12.403	12.1563	12.2771	12.6265	12.3295	11.9749	11.4841	11.7106	11.7946	11.4044	11.6272	+	Mock_Treatment	4	4	4	30.9	30.9	30.9	17.197	0	13.413	104250000	14	4.19067	0.000184334	0.720564	6.55323	12.3865	11.666	-0.720564	+		gi|350539675|ref|NP_001234498.1|;gi|12963875|gb|AAK07676.1|	gi|350539675|ref|NP_001234498.1|;gi|12963875|gb|AAK07676.1|	AT3G06510.1
18.0057	18.0267	17.9823	18.0163	18.0077	17.9821	17.2197	17.2909	17.3033	17.2772	17.3134	17.3551	+	Mock_Treatment	19	19	19	48.5	48.5	48.5	51.334	0	171.99	22972000000	219	11.1942	1.63e-10	0.710188	36.0584	18.0035	17.2933	-0.71019	+		gi|460380498|ref|XP_004235993.1|;gi|170525172|gb|ACB20946.1|;gi|460367663|ref|XP_004229690.1|	gi|460380498|ref|XP_004235993.1|	AT1G74470.1
13.6035	13.4435	13.4359	13.5178	13.1855	13.5265	12.902	12.5329	12.8059	12.9573	12.1974	13.0607	+	Mock_Treatment	8	8	8	41.7	41.7	41.7	27.812	0	43.1	567450000	37	3.22255	0.00138588	0.709402	4.92652	13.4521	12.7427	-0.709402	+		gi|460375341|ref|XP_004233465.1|;gi|723667808|ref|XP_004231655.2|	gi|460375341|ref|XP_004233465.1|	AT5G39830.1
17.1438	17.102	17.1639	17.1285	17.0751	17.1669	16.3149	16.4943	16.4458	16.338	16.513	16.4845	+	Mock_Treatment	23	23	23	50.9	50.9	50.9	72.619	0	276.81	6048200000	141	8.35381	4.13e-08	0.698251	18.5695	17.13	16.4318	-0.698252	+		gi|169883406|gb|ACA97596.1|;gi|169883405|gb|ACA97595.1|;gi|169883404|gb|ACA97594.1|;gi|959092479|ref|NP_001304334.1|;gi|148498116|gb|ABQ66372.1|	gi|169883406|gb|ACA97596.1|;gi|169883405|gb|ACA97595.1|;gi|169883404|gb|ACA97594.1|;gi|959092479|ref|NP_001304334.1|	AT3G06510.1
17.4343	17.412	17.4814	17.434	17.3907	17.4505	16.6956	16.8426	16.6813	16.7349	16.8508	16.6552	+	Mock_Treatment	3	3	3	14.5	14.5	14.5	30.126	0	69.128	6536200000	59	8.41704	3.66e-08	0.690427	18.849	17.4338	16.7434	-0.690428	+		gi|927928759|ref|NP_001266257.2|;gi|560891742|dbj|BAO18630.1|;gi|319659267|gb|ADV58935.1|;gi|52352318|gb|AAU43629.1|	gi|927928759|ref|NP_001266257.2|;gi|560891742|dbj|BAO18630.1|;gi|319659267|gb|ADV58935.1|	AT1G78300.1
16.512	16.5006	16.5128	16.4059	16.4213	16.4379	15.956	15.5956	15.7453	15.9396	15.7005	15.7362	+	Mock_Treatment	7	7	6	46.3	46.3	40.8	16.774	0	31.726	4439900000	64	6.26862	2.61e-06	0.686191	11.241	16.4651	15.7789	-0.686192	+		gi|460382580|ref|XP_004237017.1|;gi|460377817|ref|XP_004234684.1|	gi|460382580|ref|XP_004237017.1|	AT1G71020.1
13.2104	13.2733	13.2264	13.1479	13.11	13.3506	12.2767	12.5246	12.6869	12.4928	12.6195	12.6307	+	Mock_Treatment	6	6	6	23.9	23.9	23.9	39.56	0	29.341	278820000	21	5.71488	8.12e-06	0.681241	9.79122	13.2198	12.5385	-0.681242	+		gi|460371508|ref|XP_004231578.1|	gi|460371508|ref|XP_004231578.1|	AT2G35780.1
22.1919	22.1986	22.2095	22.1657	22.1677	22.1738	21.4867	21.4989	21.5163	21.5038	21.5159	21.5187	+	Mock_Treatment	10	10	1	58.5	58.5	10.9	28.774	0	323.31	101010000000	1653	14.3953	6.99e-13	0.677833	75.5607	22.1845	21.5067	-0.677834	+		gi|550554182|emb|CDI44393.1|;gi|544329225|emb|CDH48057.1|;gi|407970998|ref|NP_001234739.1|;gi|332628417|emb|CCA78796.1|;gi|332617754|emb|CCA78434.1|;gi|330730696|emb|CCA65174.1|;gi|330728911|emb|CCA64812.1|;gi|170390|gb|AAA34141.1|;gi|115803|sp|P14278.1|CB24_SOLLC	gi|550554182|emb|CDI44393.1|;gi|544329225|emb|CDH48057.1|;gi|407970998|ref|NP_001234739.1|;gi|332628417|emb|CCA78796.1|;gi|332617754|emb|CCA78434.1|;gi|330730696|emb|CCA65174.1|;gi|330728911|emb|CCA64812.1|;gi|170390|gb|AAA34141.1|;gi|115803|sp|P14278.1|CB24_SOLLC	AT3G63520.1
13.1674	12.9641	12.9252	13.171	12.9015	13.0842	12.1182	12.4707	12.569	12.2744	12.4822	12.2413	+	Mock_Treatment	7	7	7	8.7	8.7	8.7	132.01	0	29.269	193620000	14	4.84475	4.85e-05	0.676268	7.82419	13.0356	12.3593	-0.676269	+		gi|723683584|ref|XP_010318265.1|;gi|723683587|ref|XP_010318266.1|	gi|723683584|ref|XP_010318265.1|;gi|723683587|ref|XP_010318266.1|	AT3G06530.1
16.1454	16.197	16.1831	16.2856	16.2808	16.2663	15.489	15.386	15.2997	15.6976	15.7448	15.6969	+	Mock_Treatment	7	1	1	44.9	5.6	5.6	28.319	0	73.924	3599100000	34	5.12814	2.69e-05	0.674028	8.42714	16.2264	15.5523	-0.674028	+		gi|723678681|ref|XP_010317413.1|;gi|1051294396|ref|NP_001316911.1|	gi|723678681|ref|XP_010317413.1|;gi|1051294396|ref|NP_001316911.1|	AT4G14570.1
12.5517	12.8822	12.3895	12.4527	12.8377	12.2969	12.1136	12.2708	11.7178	11.6787	11.8348	11.7596	+	Mock_Treatment	3	3	3	14.1	14.1	14.1	27.366	0	14.736	344300000	13	3.16584	0.00156101	0.672559	4.83893	12.5685	11.8959	-0.672559	+		gi|460378969|ref|XP_004235239.1|;gi|723683449|ref|XP_010318243.1|	gi|460378969|ref|XP_004235239.1|;gi|723683449|ref|XP_010318243.1|	AT2G40760.1
13.5305	13.427	13.5053	13.4425	13.5614	13.3701	12.9578	12.6965	13.0834	12.675	12.6891	12.706	+	Mock_Treatment	6	6	5	14.4	14.4	12.2	55.311	0	13.213	268610000	16	5.25372	2.07e-05	0.671524	8.70547	13.4728	12.8013	-0.671524	+		gi|460386862|ref|XP_004239114.1|;gi|460390845|ref|XP_004241035.1|;gi|1444415358|ref|XP_025886132.1|	gi|460386862|ref|XP_004239114.1|	AT5G43760.1
15.4012	15.4849	15.5101	15.3546	15.3729	15.3633	14.6171	14.8496	14.6494	14.6704	14.9346	14.7507	+	Mock_Treatment	9	7	6	39.1	31.2	30.8	29.461	0	46.275	1279700000	43	6.38893	2.06e-06	0.669197	11.5792	15.4145	14.7453	-0.669196	+		gi|723681366|ref|XP_004234781.2|	gi|723681366|ref|XP_004234781.2|	AT3G01280.1
12.7384	13.198	12.708	12.7683	13.0518	12.6974	12.1774	12.1667	12.2829	12.1377	12.2237	12.165	+	Mock_Treatment	3	3	3	13.8	13.8	13.8	23.138	0	9.174	272960000	13	4.68944	6.64e-05	0.668068	7.50782	12.8603	12.1922	-0.668068	+		gi|460415966|ref|XP_004253324.1|	gi|460415966|ref|XP_004253324.1|	AT1G71720.1
19.6168	19.6038	19.6248	19.5835	19.5902	19.5901	18.9608	18.9452	18.9194	18.9365	18.9511	18.9028	+	Mock_Treatment	47	47	47	43.1	43.1	43.1	113.83	0	323.31	34732000000	397	13.4119	3.76e-12	0.665573	60.2222	19.6015	18.936	-0.665573	+		gi|460394682|ref|XP_004242929.1|	gi|460394682|ref|XP_004242929.1|	AT5G59500.1
20.1285	20.2092	20.154	20.154	20.2164	20.1634	19.5008	19.509	19.5136	19.5158	19.4789	19.5287	+	Mock_Treatment	14	14	14	50.3	50.3	50.3	30.523	0	323.31	117700000000	564	11.8802	5.04e-11	0.663119	42.2689	20.1709	19.5078	-0.663118	+		gi|1060604658|ref|NP_001317571.1|;gi|257686278|emb|CBC95944.1|;gi|257637140|emb|CBD03050.1|;gi|219985910|emb|CAW94044.1|;gi|219967631|emb|CAW99841.1|;gi|19184|emb|CAA43590.1|	gi|1060604658|ref|NP_001317571.1|;gi|257686278|emb|CBC95944.1|;gi|257637140|emb|CBD03050.1|;gi|219985910|emb|CAW94044.1|;gi|219967631|emb|CAW99841.1|;gi|19184|emb|CAA43590.1|	AT4G11740.1
17.2411	17.2783	17.2473	17.239	17.2851	17.2166	16.6087	16.5819	16.5691	16.6101	16.5842	16.5818	+	Mock_Treatment	18	18	18	51.7	51.7	51.7	47.185	0	157.28	7090500000	183	12.846	9.14e-12	0.661952	52.8446	17.2512	16.5893	-0.661951	+		gi|1063759497|ref|NP_001332768.1|;gi|289524764|emb|CBJ93454.1|	gi|1063759497|ref|NP_001332768.1|	AT4G11740.1
14.8321	14.8287	14.7953	14.9646	14.9176	14.7826	14.1688	14.2584	14.2756	14.052	14.1635	14.2518	+	Mock_Treatment	1	1	1	1.7	1.7	1.7	90.33	0.0097809	2.7678	757570000	18	7.31699	3.16e-07	0.65846	14.5066	14.8535	14.195	-0.65846	+		gi|85069287|gb|ABC69715.1|;gi|350537149|ref|NP_001233771.1|	gi|85069287|gb|ABC69715.1|;gi|350537149|ref|NP_001233771.1|	AT1G55020.1
14.8158	14.5916	14.8963	14.623	14.6183	14.8079	14.1751	14.0653	13.9397	14.1125	14.122	14.0054	+	Mock_Treatment	3	3	3	20.2	20.2	20.2	17.55	0	10.445	1305900000	12	5.92921	5.19e-06	0.655495	10.3323	14.7255	14.07	-0.655495	+		gi|1041817968|ref|NP_001316061.1|	gi|1041817968|ref|NP_001316061.1|	AT4G11740.1
14.2156	14.0448	14.0401	13.9378	13.895	14.0094	13.3241	13.3354	13.4179	13.33	13.3879	13.4289	+	Mock_Treatment	13	2	2	85.3	19.6	19.6	16.135	0	8.0186	505200000	9	6.94683	6.67e-07	0.653105	13.2675	14.0238	13.3707	-0.653105	+		gi|21311584|gb|AAM46792.1|	gi|21311584|gb|AAM46792.1|	AT4G02290.1
15.6048	15.5671	15.5622	15.5369	15.5349	15.5838	14.8496	14.9002	14.7845	14.9437	14.9603	15.0648	+	Mock_Treatment	4	4	2	32.7	32.7	16.7	17.466	0	13.704	857490000	27	7.67124	1.57e-07	0.64775	15.7909	15.5649	14.9172	-0.64775	+		gi|927928752|ref|NP_001234229.2|;gi|83584406|gb|ABC24973.1|;gi|257714454|emb|CBD23599.1|;gi|257713908|emb|CBD21283.1|;gi|257669868|emb|CBD25109.1|	gi|927928752|ref|NP_001234229.2|;gi|83584406|gb|ABC24973.1|;gi|257714454|emb|CBD23599.1|;gi|257713908|emb|CBD21283.1|;gi|257669868|emb|CBD25109.1|	AT1G78300.1
13.9706	14.1726	14.1815	14.0024	14.1511	14.2587	13.2656	13.4385	13.6051	13.4604	13.3922	13.6956	+	Mock_Treatment	4	4	4	21.2	21.2	21.2	20.154	0	108.07	762050000	38	5.08462	2.95e-05	0.646609	8.3323	14.1228	13.4762	-0.646608	+		gi|1042998898|ref|NP_001316317.1|	gi|1042998898|ref|NP_001316317.1|	AT4G11740.1
10.3595	10.8582	10.7458	10.5518	11.1535	11.0435	9.90278	10.4035	10.3136	10.0742	9.66977	10.4776	+	Mock_Treatment	3	2	1	7.1	4.3	2.2	54.966	0.0013459	4.4662	44177000	4	2.34621	0.00871307	0.645123	3.64412	10.7854	10.1402	-0.645123	+		gi|460408238|ref|XP_004249553.1|	gi|460408238|ref|XP_004249553.1|	AT5G59010.1
14.2107	14.1794	14.3449	14.2051	14.2708	14.1976	13.6563	13.538	13.5387	13.6749	13.6406	13.4931	+	Mock_Treatment	6	6	6	31.4	31.4	31.4	20.673	0	24.387	1232400000	42	7.74585	1.35e-07	0.644502	16.0744	14.2348	13.5903	-0.644503	+		gi|460405820|ref|XP_004248372.1|	gi|460405820|ref|XP_004248372.1|	AT4G27270.1
11.227	10.9848	10.9942	10.768	11.2315	11.4065	10.1931	10.6575	10.5654	10.9585	10.4881	9.88625	+	Mock_Treatment	4	4	4	17	17	17	31.495	0	11.196	475660000	7	2.31137	0.00938867	0.643834	3.59573	11.102	10.4581	-0.643834	+		gi|460398381|ref|XP_004244740.1|	gi|460398381|ref|XP_004244740.1|	AT4G17970.1
16.9482	17.018	16.9926	16.9169	16.954	16.9174	16.3286	16.3642	16.2712	16.2874	16.3608	16.2758	+	Mock_Treatment	2	1	1	1.2	0.6	0.6	172.63	0.0039159	3.3619	7311200000	22	9.93268	1.86e-09	0.643174	26.8933	16.9578	16.3147	-0.643175	+		gi|460399018|ref|XP_004245042.1|;gi|723722071|ref|XP_010324998.1|	gi|460399018|ref|XP_004245042.1|;gi|723722071|ref|XP_010324998.1|	AT4G33200.1
19.4418	19.4607	19.4619	19.4977	19.5099	19.497	18.7957	18.8163	18.8338	18.842	18.8735	18.8588	+	Mock_Treatment	7	7	3	55.3	55.3	34.4	28.394	0	171.3	23075000000	377	11.673	7.14e-11	0.6415	40.2894	19.4782	18.8367	-0.6415	+		gi|460397262|ref|XP_004244187.1|	gi|460397262|ref|XP_004244187.1|	AT5G59500.1
15.1233	15.2301	15.2062	15.1655	15.2735	15.2921	14.5266	14.6796	14.3622	14.6646	14.671	14.5526	+	Mock_Treatment	7	3	3	54.7	34	34	28.622	0	68.964	7641000000	63	6.27168	2.59e-06	0.639036	11.2495	15.2151	14.5761	-0.639036	+		gi|823270899|ref|NP_001296244.1|;gi|19277|emb|CAA42818.1|;gi|115794|sp|P27489.1|CB23_SOLLC	gi|823270899|ref|NP_001296244.1|;gi|19277|emb|CAA42818.1|;gi|115794|sp|P27489.1|CB23_SOLLC	ATCG00430.1
18.4038	18.4035	18.3849	18.4085	18.3966	18.4123	17.7916	17.755	17.761	17.7938	17.738	17.7691	+	Mock_Treatment	22	22	22	58.8	58.8	58.8	37.122	0	323.31	13858000000	243	13.7706	1.86e-12	0.63352	65.4195	18.4016	17.7681	-0.633518	+		gi|460365514|ref|XP_004228646.1|	gi|460365514|ref|XP_004228646.1|	AT1G55480.1
11.8637	11.6276	12.1796	12.1108	11.8721	11.9053	11.7051	11.125	11.4717	11.4122	10.4725	11.5863	+	Mock_Treatment	4	4	4	19.3	19.3	19.3	31.963	0	16.566	204490000	12	1.99147	0.0182792	0.631055	3.15771	11.9265	11.2955	-0.631055	+		gi|460372963|ref|XP_004232292.1|	gi|460372963|ref|XP_004232292.1|	AT2G35780.1
19.7215	19.7412	19.7043	19.7121	19.7296	19.6849	19.0561	19.0642	19.1304	19.0845	19.0633	19.1138	+	Mock_Treatment	22	22	22	68.5	68.5	68.5	44.421	0	323.31	110600000000	711	11.9047	4.81e-11	0.630215	42.5086	19.7156	19.0854	-0.630215	+		gi|460400830|ref|XP_004245935.1|	gi|460400830|ref|XP_004245935.1|	AT1G32060.1
19.1212	19.1441	19.1348	19.063	19.1018	19.1042	18.4784	18.5068	18.4839	18.4612	18.5044	18.4713	+	Mock_Treatment	32	32	32	52	52	52	75.98	0	323.31	50375000000	610	12.1443	3.08e-11	0.627188	44.9319	19.1115	18.4843	-0.627188	+		gi|902967420|ref|NP_001234196.2|;gi|37538489|gb|AAQ93011.1|	gi|902967420|ref|NP_001234196.2|;gi|37538489|gb|AAQ93011.1|	ATCG00430.1
14.5713	14.5815	14.5039	14.5901	14.5888	14.4663	13.822	13.8731	14.0194	13.8863	13.9568	14.0004	+	Mock_Treatment	16	11	11	26.1	20.9	20.9	82.567	0	34.906	595690000	29	7.79963	1.22e-07	0.623993	16.2818	14.5503	13.9263	-0.623993	+		gi|460381107|ref|XP_004236294.1|	gi|460381107|ref|XP_004236294.1|	AT3G01680.1
20.5531	20.5572	20.5708	20.5621	20.5579	20.5625	19.9211	19.9304	19.9318	19.9499	19.9442	19.9495	+	Mock_Treatment	16	16	16	65.1	65.1	65.1	27.707	0	323.31	198450000000	812	16.2166	3.62e-14	0.622793	114.978	20.5606	19.9378	-0.622793	+		gi|929045135|ref|NP_001234109.2|;gi|266856|sp|P29795.1|PSBP_SOLLC;gi|19317|emb|CAA44736.1|	gi|929045135|ref|NP_001234109.2|;gi|266856|sp|P29795.1|PSBP_SOLLC;gi|19317|emb|CAA44736.1|	AT1G06680.1
14.4939	14.5738	14.602	14.6578	14.5319	14.5903	13.9104	13.929	14.0303	13.9691	13.8881	13.9877	+	Mock_Treatment	6	6	5	26.6	26.6	24.5	41.193	0	25.689	580950000	31	8.58015	2.67e-08	0.62253	19.5886	14.575	13.9524	-0.622529	+		gi|460375469|ref|XP_004233528.1|	gi|460375469|ref|XP_004233528.1|	AT5G39830.1
16.2495	16.2523	16.2288	16.2305	16.2432	16.1296	15.5404	15.5087	15.7249	15.5564	15.5494	15.7372	+	Mock_Treatment	13	13	13	39.7	39.7	39.7	39.432	0	76.452	2688300000	61	7.07408	5.16e-07	0.619505	13.6822	16.2223	15.6028	-0.619505	+		gi|460402490|ref|XP_004246745.1|;gi|1444434614|ref|XP_025888635.1|	gi|460402490|ref|XP_004246745.1|;gi|1444434614|ref|XP_025888635.1|	AT2G46110.1
21.1572	21.1553	21.172	21.1676	21.1924	21.1974	20.5747	20.5383	20.5502	20.5597	20.5634	20.5616	+	Mock_Treatment	13	13	3	67.2	67.2	21.7	20.278	0	323.31	579490000000	769	14.0528	1.12e-12	0.615707	69.8203	21.1737	20.558	-0.615705	+		gi|822092470|ref|NP_001295873.1|;gi|4456641|emb|CAA29401.2|;gi|170498|gb|AAA34189.1|;gi|132095|sp|P07179.2|RBS2A_SOLLC;gi|170504|gb|AAA34192.1|	gi|822092470|ref|NP_001295873.1|;gi|4456641|emb|CAA29401.2|;gi|170498|gb|AAA34189.1|;gi|132095|sp|P07179.2|RBS2A_SOLLC;gi|170504|gb|AAA34192.1|	ATCG00430.1
13.9009	13.8307	13.7837	13.7692	13.8374	13.6193	13.3733	12.7707	13.5763	13.266	12.83	13.2313	+	Mock_Treatment	9	9	9	28.7	28.7	28.7	48.077	0	41.541	739200000	32	3.00085	0.00221324	0.615608	4.58816	13.7902	13.1746	-0.615607	+		gi|460411292|ref|XP_004251047.1|;gi|460411290|ref|XP_004251046.1|;gi|723740916|ref|XP_010312540.1|;gi|1141237724|ref|NP_001335406.1|	gi|460411292|ref|XP_004251047.1|;gi|460411290|ref|XP_004251046.1|;gi|723740916|ref|XP_010312540.1|;gi|1141237724|ref|NP_001335406.1|	AT3G44600.1
16.1885	16.1663	16.1329	16.1174	16.0371	16.0803	15.4227	15.5672	15.5687	15.4443	15.5688	15.4607	+	Mock_Treatment	9	9	9	34.3	34.3	34.3	39.694	0	253.87	3584000000	63	7.94887	9.14e-08	0.61504	16.8703	16.1204	15.5054	-0.61504	+		gi|999808283|ref|NP_001307298.1|;gi|339717983|gb|AEJ88779.1|	gi|999808283|ref|NP_001307298.1|;gi|339717983|gb|AEJ88779.1|	AT4G11740.1
18.0651	18.0719	18.0747	18.0607	18.0725	18.0501	17.4266	17.4746	17.4776	17.4352	17.4453	17.4554	+	Mock_Treatment	10	10	1	38.9	38.9	2.5	35.687	0	93.803	68388000000	123	13.8173	1.76e-12	0.613364	66.1286	18.0658	17.4525	-0.613363	+		gi|460413922|ref|XP_004252324.1|	gi|460413922|ref|XP_004252324.1|	AT5G40810.1
14.2805	14.3163	14.249	14.2388	14.4088	14.1553	13.5527	13.8133	13.5436	13.5312	13.8046	13.7275	+	Mock_Treatment	1	1	1	1.6	1.6	1.6	76.234	0.0096041	2.7877	276990000	5	5.56722	1.08e-05	0.612616	9.43226	14.2748	13.6622	-0.612617	+		gi|460374798|ref|XP_004233196.1|	gi|460374798|ref|XP_004233196.1|	AT5G60710.1
15.0306	15.1654	15.138	15.0057	15.1705	15.1875	14.3829	14.5294	14.5134	14.4299	14.6415	14.5273	+	Mock_Treatment	5	5	5	41.3	41.3	41.3	28.785	0	52.037	1931800000	42	6.73553	1.01e-06	0.612211	12.604	15.1163	14.5041	-0.612211	+		gi|1444425251|ref|XP_025887393.1|;gi|460392196|ref|XP_004241703.1|	gi|1444425251|ref|XP_025887393.1|;gi|460392196|ref|XP_004241703.1|	AT4G11740.1
11.4406	10.9954	11.61	11.777	11.3418	11.5782	11.2373	10.495	11.2686	10.5717	10.572	10.9299	+	Mock_Treatment	2	2	2	6.3	6.3	6.3	47.001	0.00025523	6.6545	36683000	9	2.1576	0.0129186	0.611419	3.38391	11.4572	10.8458	-0.611419	+		gi|929524255|ref|NP_001234716.2|;gi|262090328|gb|ACY25092.1|	gi|929524255|ref|NP_001234716.2|;gi|262090328|gb|ACY25092.1|	AT5G19760.1
15.0275	14.9964	15.0976	15.0678	14.9649	15.0147	14.3648	14.4205	14.4866	14.4082	14.2972	14.5276	+	Mock_Treatment	6	5	5	33.6	28.1	28.1	16.613	0	33.268	1053000000	35	7.62677	1.72e-07	0.610683	15.6241	15.0282	14.4175	-0.610682	+		gi|460382591|ref|XP_004237022.1|	gi|460382591|ref|XP_004237022.1|	AT1G71020.1
20.695	20.6926	20.71	20.7001	20.7209	20.7086	20.0884	20.0521	20.0676	20.1284	20.1295	20.108	+	Mock_Treatment	10	10	5	42.5	42.5	30.8	29.293	0	323.31	102780000000	577	12.0783	3.48e-11	0.608858	44.2512	20.7045	20.0957	-0.60886	+		gi|226872|prf||1609235A;gi|1063759592|ref|NP_001332771.1|;gi|19182|emb|CAA33330.1|;gi|115813|sp|P27522.1|CB13_SOLLC	gi|226872|prf||1609235A;gi|1063759592|ref|NP_001332771.1|;gi|19182|emb|CAA33330.1|;gi|115813|sp|P27522.1|CB13_SOLLC	#N/A
22.3815	22.3898	22.3835	22.3895	22.3962	22.3831	21.7775	21.7595	21.7781	21.7866	21.7848	21.7903	+	Mock_Treatment	37	37	13	79	79	30.6	47.734	0	323.31	711740000000	2744	16.4398	3.03e-14	0.607778	121.047	22.3872	21.7795	-0.607779	+		gi|1104637318|ref|XP_010312360.2|	gi|1104637318|ref|XP_010312360.2|	AT4G11740.1
12.1776	11.7649	12.0922	12.1702	11.8864	11.8628	10.8558	11.6388	11.3268	11.7444	11.0198	11.7288	+	Mock_Treatment	3	3	3	23.9	23.9	23.9	20.196	0	20.973	243410000	14	2.26637	0.0102808	0.60662	3.53347	11.9924	11.3857	-0.606621	+		gi|460397388|ref|XP_004244249.1|	gi|460397388|ref|XP_004244249.1|	AT5G59500.1
17.3747	17.3687	17.3706	17.378	17.3865	17.3547	16.6785	16.813	16.8108	16.6979	16.7898	16.8149	+	Mock_Treatment	19	19	18	39.3	39.3	36.6	56.559	0	283.98	10276000000	157	9.33859	6.13e-09	0.604748	23.4082	17.3722	16.7675	-0.60475	+		gi|1444437703|ref|XP_004248078.3|	gi|1444437703|ref|XP_004248078.3|	AT4G11740.1
15.8759	15.8128	15.8956	15.8331	15.8212	15.88	15.3144	15.3274	15.2736	15.1388	15.236	15.2115	+	Mock_Treatment	21	21	21	26.3	26.3	26.3	108.28	0	84.973	1769300000	82	8.40744	3.72e-08	0.60282	18.8063	15.8531	15.2503	-0.60282	+		gi|460379049|ref|XP_004235277.1|	gi|460379049|ref|XP_004235277.1|	AT5G35970.1
15.557	15.5055	15.516	15.6011	15.6244	15.4764	14.8864	14.9115	15.0613	14.8465	14.9118	15.0496	+	Mock_Treatment	18	18	18	38.7	38.7	38.7	67.999	0	80.472	1530900000	68	7.13157	4.61e-07	0.602228	13.8734	15.5467	14.9445	-0.602227	+		gi|350537695|ref|NP_001234049.1|;gi|215398067|gb|ACJ65304.1|;gi|212421921|gb|ACJ25969.1|	gi|350537695|ref|NP_001234049.1|;gi|215398067|gb|ACJ65304.1|;gi|212421921|gb|ACJ25969.1|	AT3G06510.1
13.1413	13.0134	13.1327	13.1481	13.4143	13.2128	12.4158	13.0235	12.7225	12.3131	12.705	12.2721	+	Mock_Treatment	2	2	2	7.1	7.1	7.1	47.604	0.00025826	6.8528	194850000	11	3.00728	0.00218301	0.601752	4.59783	13.1771	12.5753	-0.601752	+		gi|460367372|ref|XP_004229548.1|	gi|460367372|ref|XP_004229548.1|	AT5G19050.1
11.2389	11.0926	10.9716	10.6989	11.129	10.8795	10.6473	9.4891	10.3027	10.7676	10.7714	10.4417	+	Mock_Treatment	3	3	3	15.1	15.1	15.1	29.894	0	13.714	68218000	8	1.73132	0.0314483	0.598438	2.80719	11.0018	10.4033	-0.598437	+		gi|955300684|gb|ALP75898.1|;gi|1042998910|ref|NP_001316347.1|	gi|955300684|gb|ALP75898.1|;gi|1042998910|ref|NP_001316347.1|	AT4G18240.1
14.8935	14.9131	14.9574	14.9017	14.8539	14.9174	14.2681	14.3934	14.1829	14.209	14.2587	14.5384	+	Mock_Treatment	6	6	6	19.4	19.4	19.4	26.426	0	52.899	1315400000	42	6.02829	4.25e-06	0.597745	10.5909	14.9062	14.3084	-0.597745	+		gi|460395645|ref|XP_004243392.1|	gi|460395645|ref|XP_004243392.1|	AT5G59500.1
15.6491	15.9039	15.6311	15.5172	15.728	15.6011	15.0523	15.1355	15.0115	15.1409	15.1121	15.0299	+	Mock_Treatment	5	5	5	35.6	35.6	35.6	12.052	0	16.415	1167000000	38	5.81842	6.52e-06	0.591375	10.0496	15.6718	15.0804	-0.591374	+		gi|89241693|emb|CAJ32415.1|;gi|84372005|gb|ABC56322.1|;gi|779776599|gb|AJY79045.1|;gi|757813369|gb|AJO25134.1|;gi|544170693|ref|AP_004950.1|;gi|544163635|ref|YP_008563110.1|;gi|1228285215|gb|ASR92528.1|;gi|1228285127|gb|ASR92441.1|;gi|122248444|sp|Q2MI78.1|RR18_SOLLC	gi|89241693|emb|CAJ32415.1|;gi|84372005|gb|ABC56322.1|;gi|779776599|gb|AJY79045.1|;gi|757813369|gb|AJO25134.1|;gi|544170693|ref|AP_004950.1|;gi|544163635|ref|YP_008563110.1|;gi|1228285215|gb|ASR92528.1|;gi|1228285127|gb|ASR92441.1|;gi|122248444|sp|Q2MI78.1|RR18_SOLLC	AT1G55020.1
21.8384	21.803	21.8105	21.8269	21.8149	21.8145	21.2262	21.2221	21.2258	21.2308	21.2298	21.2288	+	Mock_Treatment	34	34	29	72.2	72.2	62.7	50.452	0	323.31	327730000000	1550	16.0614	4.52e-14	0.590779	110.939	21.818	21.2273	-0.590778	+		gi|460396820|ref|XP_004243968.1|	gi|460396820|ref|XP_004243968.1|	AT5G59500.1
11.8696	11.3918	11.6559	11.7156	11.4292	11.7134	11.1876	10.9175	10.961	10.9475	11.0946	11.1283	+	Mock_Treatment	2	2	2	11	11	11	35.562	0	12.639	111350000	8	4.276	0.000153986	0.589832	6.71026	11.6293	11.0394	-0.589833	+		gi|460405025|ref|XP_004247978.1|	gi|460405025|ref|XP_004247978.1|	AT1G05850.1
17.6531	17.6808	17.7094	17.6502	17.71	17.7349	17.0913	17.0496	17.0981	17.1438	17.09	17.1305	+	Mock_Treatment	21	21	21	47.6	47.6	47.6	58.545	0	224.22	12527000000	198	10.4362	7.13e-10	0.589183	30.2391	17.6897	17.1005	-0.589182	+		gi|460365268|ref|XP_004228525.1|	gi|460365268|ref|XP_004228525.1|	AT3G06510.1
12.7524	12.6034	13.0466	12.7571	12.4523	12.4383	11.9669	12.083	12.2337	11.9791	12.1052	12.1506	+	Mock_Treatment	6	3	3	57.2	37	37	14.85	0	61.702	3308800000	74	3.73718	0.000472514	0.588598	5.75798	12.675	12.0864	-0.588598	+		gi|460393564|ref|XP_004242379.1|	gi|460393564|ref|XP_004242379.1|	AT5G44000.1
15.0675	15.0488	14.9444	15.0272	15.0003	15.0473	15.6293	15.5515	15.5939	15.6759	15.6302	15.5647	+	Mock_Treatment	15	15	7	35.1	35.1	16.5	53.799	0	69	1210900000	54	9.11981	9.25e-09	-0.585016	-22.2385	15.0226	15.6076	0.585016		+	gi|460415512|ref|XP_004253102.1|;gi|1104642701|ref|XP_019067029.1|	gi|460415512|ref|XP_004253102.1|;gi|1104642701|ref|XP_019067029.1|	AT2G25970.1
14.4633	14.5314	14.4666	14.5627	14.5296	14.5764	15.0348	15.1925	15.122	15.0141	15.192	15.0877	+	Mock_Treatment	11	11	11	17	17	17	91.481	0	36.87	553550000	27	7.72151	1.41e-07	-0.585505	-15.9814	14.5217	15.1072	0.585505		+	gi|460366274|ref|XP_004229013.1|	gi|460366274|ref|XP_004229013.1|	AT4G16180.2
13.7411	13.7209	13.953	13.8549	14.1527	14.0161	14.5485	14.5739	14.4841	14.4751	14.4094	14.464	+	Mock_Treatment	11	11	11	61	61	61	25.341	0	47.653	1111100000	37	4.9759	3.7e-05	-0.586037	-8.09901	13.9065	14.4925	0.586037		+	gi|460394593|ref|XP_004242886.1|	gi|460394593|ref|XP_004242886.1|	AT5G59500.1
15.3233	15.4009	15.3519	15.3438	15.4446	15.4835	15.9143	16.0416	16.0142	15.8938	16.037	15.965	+	Mock_Treatment	16	16	16	37.4	37.4	37.4	54.648	0	87.795	1780400000	74	7.73919	1.37e-07	-0.5863	-16.0489	15.3913	15.9776	0.5863		+	gi|1104622008|ref|XP_019069432.1|	gi|1104622008|ref|XP_019069432.1|	AT4G11740.1
15.0066	14.9535	15.1094	15.0847	14.9546	15.1601	15.756	15.5338	15.7615	15.5559	15.5041	15.6765	+	Mock_Treatment	11	10	6	23.5	21.7	14.7	65.029	0	50.511	1254500000	45	5.80457	6.71e-06	-0.586508	-10.0147	15.0448	15.6313	0.586508		+	gi|1104613790|ref|XP_019068403.1|;gi|460377965|ref|XP_004234756.1|	gi|1104613790|ref|XP_019068403.1|;gi|460377965|ref|XP_004234756.1|	AT4G11740.1
14.942	14.948	14.9661	14.8601	14.9151	14.9941	15.5373	15.6105	15.4576	15.5065	15.5789	15.4562	+	Mock_Treatment	3	2	2	12.2	5.6	5.6	35.654	0	18.536	727010000	19	8.30804	4.52e-08	-0.586937	-18.3696	14.9376	15.5245	0.586938		+	gi|460413175|ref|XP_004251970.1|	gi|460413175|ref|XP_004251970.1|	AT2G44060.2
15.3085	15.28	15.2947	15.2802	15.3853	15.3566	15.8846	15.8915	15.9877	15.8683	15.9102	15.8851	+	Mock_Treatment	16	16	16	31.2	31.2	31.2	64.577	0	69.411	1293400000	52	9.35455	5.93e-09	-0.587029	-23.4959	15.3175	15.9046	0.587029		+	gi|460411467|ref|XP_004251132.1|	gi|460411467|ref|XP_004251132.1|	AT5G60640.1
12.323	12.1165	12.165	12.2474	12.2828	12.3905	12.964	12.8512	12.7568	12.8161	12.8087	12.8578	+	Mock_Treatment	7	6	6	16.6	15.1	15.1	57.339	0	14.451	178310000	11	6.44365	1.84e-06	-0.588211	-11.7359	12.2542	12.8424	0.588211		+	gi|922304369|ref|NP_001233947.2|;gi|723711948|ref|XP_010323164.1|;gi|723711945|ref|XP_010323163.1|;gi|300634167|emb|CBU90074.1|;gi|300544653|emb|CBU98492.1|;gi|259472253|emb|CBF78252.1|;gi|259439268|emb|CBF65203.1|;gi|257671628|emb|CBD29670.1|;gi|257308901|emb|CBC13146.1|;gi|257304055|emb|CBC46140.1|;gi|219764660|emb|CAW63791.1|;gi|219752073|emb|CAW47294.1|;gi|1840114|gb|AAC49942.1|;gi|723711942|…	gi|922304369|ref|NP_001233947.2|;gi|723711948|ref|XP_010323164.1|;gi|723711945|ref|XP_010323163.1|;gi|300634167|emb|CBU90074.1|;gi|300544653|emb|CBU98492.1|;gi|259472253|emb|CBF78252.1|;gi|259439268|emb|CBF65203.1|;gi|257671628|emb|CBD29670.1|;gi|257308901|emb|CBC13146.1|;gi|257304055|emb|CBC46140.1|;gi|219764660|emb|CAW63791.1|;gi|219752073|emb|CAW47294.1|;gi|1840114|gb|AAC49942.1|;gi|723711942|…	ATCG00430.1
16.7477	16.7064	16.7604	16.6801	16.719	16.7124	17.3068	17.3099	17.3103	17.288	17.3528	17.2906	+	Mock_Treatment	10	10	10	29.8	29.8	29.8	58.669	0	135.83	5346100000	84	11.5053	9.17e-11	-0.588754	-38.7542	16.721	17.3097	0.588755		+	gi|350534724|ref|NP_001234412.1|;gi|197260355|gb|ACH56715.1|	gi|350534724|ref|NP_001234412.1|;gi|197260355|gb|ACH56715.1|	AT3G06510.1
11.3286	11.5584	11.4734	11.7403	11.8383	11.7491	12.231	11.9655	12.1898	12.151	12.1457	12.5391	+	Mock_Treatment	4	4	4	7.6	7.6	7.6	76.766	0	14.44	135830000	13	3.48297	0.000804158	-0.588973	-5.33865	11.6147	12.2037	0.588972		+	gi|460377428|ref|XP_004234495.1|	gi|460377428|ref|XP_004234495.1|	AT1G65730.1
12.4286	12.4232	12.1984	12.1584	12.5396	12.3829	12.7531	13.0503	13.059	12.9797	12.962	12.863	+	Mock_Treatment	8	8	7	20	20	18.4	58.068	0	19.401	155460000	16	4.76805	5.67e-05	-0.589293	-7.66675	12.3552	12.9445	0.589293		+	gi|460403370|ref|XP_004247164.1|	gi|460403370|ref|XP_004247164.1|	AT3G63130.2
16.4095	16.3455	16.4154	16.3676	16.3831	16.3942	16.9791	16.9611	17.0034	16.9603	17.0065	16.9439	+	Mock_Treatment	20	20	20	59.3	59.3	59.3	52.546	0	188.94	5456500000	161	11.5975	8.04e-11	-0.589847	-39.5906	16.3859	16.9757	0.589848		+	gi|299507810|gb|ADJ21816.1|;gi|296511933|emb|CBM39109.1|;gi|296511899|emb|CBM39092.1|;gi|296511751|emb|CBM39017.1|;gi|296511715|emb|CBM38999.1|;gi|195542238|gb|AAZ66138.2|;gi|110265126|gb|ABG57052.1|;gi|806776516|ref|NP_001234013.2|;gi|220967704|gb|ACL97550.1|	gi|299507810|gb|ADJ21816.1|;gi|296511933|emb|CBM39109.1|;gi|296511899|emb|CBM39092.1|;gi|296511751|emb|CBM39017.1|;gi|296511715|emb|CBM38999.1|;gi|195542238|gb|AAZ66138.2|;gi|110265126|gb|ABG57052.1|;gi|806776516|ref|NP_001234013.2|	AT3G06510.1
18.7653	18.8638	18.8471	18.8115	18.8265	18.8694	19.4145	19.4525	19.4427	19.3866	19.4162	19.4118	+	Mock_Treatment	12	12	10	39.5	39.5	31.3	35.383	0	323.31	30674000000	291	10.6552	4.68e-10	-0.5901	-31.818	18.8306	19.4207	0.590101		+	gi|460404529|ref|XP_004247734.1|	gi|460404529|ref|XP_004247734.1|	AT1G04410.1
11.0179	11.0936	11.6258	11.3865	10.8533	11.111	11.6718	11.4664	12.0962	11.8967	11.4945	12.008	+	Mock_Treatment	4	4	4	17.1	17.1	17.1	34.478	0	13.907	155700000	8	2.42464	0.0074321	-0.590931	-3.7536	11.1813	11.7723	0.590931		+	gi|460415576|ref|XP_004253134.1|	gi|460415576|ref|XP_004253134.1|	AT1G76150.1
11.1584	11.0384	11.2444	11.3614	11.0716	11.0565	11.8049	11.861	11.4472	11.8433	11.8962	11.6268	+	Mock_Treatment	3	3	3	8.4	8.4	8.4	42.428	0	8.4092	64298000	8	4.27635	0.00015397	-0.591468	-6.71091	11.1551	11.7466	0.591469		+	gi|741018|prf||2006279A;gi|410490|emb|CAA79154.1|;gi|350534658|ref|NP_001234408.1|;gi|257296277|emb|CBC38637.1|;gi|219787731|emb|CAW60034.1|;gi|1706373|sp|P51107.1|DFRA_SOLLC;gi|723668699|ref|XP_010315879.1|	gi|741018|prf||2006279A;gi|410490|emb|CAA79154.1|;gi|350534658|ref|NP_001234408.1|;gi|257296277|emb|CBC38637.1|;gi|219787731|emb|CAW60034.1|;gi|1706373|sp|P51107.1|DFRA_SOLLC;gi|723668699|ref|XP_010315879.1|	AT5G17230.2
11.4354	11.401	11.7104	11.6193	11.4708	11.323	11.9573	12.0877	12.0199	12.0415	12.1061	12.2974	+	Mock_Treatment	3	3	3	37.7	37.7	37.7	17.202	0	64.891	424600000	21	4.83536	4.94e-05	-0.591661	-7.8048	11.4933	12.085	0.591661		+	gi|999808927|ref|NP_001307325.1|;gi|765684352|sp|K4BVL1.1|SPA_SOLLC	gi|999808927|ref|NP_001307325.1|;gi|765684352|sp|K4BVL1.1|SPA_SOLLC	AT4G11740.1
15.0816	15.0775	15.0869	15.1753	15.0835	15.1592	15.7681	15.6414	15.6404	15.7328	15.6205	15.8122	+	Mock_Treatment	6	6	1	58.4	58.4	11.4	16.833	0	174.45	1289000000	31	7.71121	1.44e-07	-0.591871	-15.9422	15.1107	15.7026	0.59187		+	gi|1026346657|ref|NP_001311421.1|;gi|1009287575|ref|NP_001308423.1|;gi|460411709|ref|XP_004251248.1|;gi|1026346685|ref|NP_001311414.1|;gi|2388889|emb|CAA75056.1|;gi|311815228|emb|CBX84351.1|;gi|206984611|emb|CAR80878.1|;gi|2388891|emb|CAA75057.1|	gi|1026346657|ref|NP_001311421.1|;gi|1009287575|ref|NP_001308423.1|;gi|460411709|ref|XP_004251248.1|;gi|1026346685|ref|NP_001311414.1|;gi|2388889|emb|CAA75056.1|;gi|311815228|emb|CBX84351.1|;gi|206984611|emb|CAR80878.1|	AT4G11740.1
15.4238	15.3549	15.4532	15.3758	15.4717	15.4882	16.0251	16.0211	16.0749	16.0806	15.9328	15.9865	+	Mock_Treatment	12	12	12	56	56	56	32.089	0	132.38	2964700000	60	8.41179	3.69e-08	-0.592262	-18.8256	15.4279	16.0202	0.592262		+	gi|460381707|ref|XP_004236585.1|	gi|460381707|ref|XP_004236585.1|	AT2G41530.1
10.6574	10.4617	10.739	10.9794	10.631	10.7652	11.1145	11.5731	11.4446	10.8642	11.3132	11.4798	+	Mock_Treatment	1	1	1	5.1	5.1	5.1	29.813	0	9.2824	70286000	3	3.00435	0.0021966	-0.592611	-4.59343	10.7056	11.2982	0.592611		+	gi|723677726|ref|XP_010317221.1|;gi|460375467|ref|XP_004233527.1|	gi|723677726|ref|XP_010317221.1|;gi|460375467|ref|XP_004233527.1|	AT2G23070.1
14.0656	14.1185	14.1582	14.1588	14.176	14.172	14.7723	14.8264	14.6721	14.6455	14.7973	14.694	+	Mock_Treatment	9	9	9	15.1	15.1	15.1	78.451	0	33.668	519260000	27	7.99596	8.33e-08	-0.59306	-17.06	14.1415	14.7346	0.59306		+	gi|723737850|ref|XP_010327733.1|;gi|460407325|ref|XP_004249103.1|	gi|723737850|ref|XP_010327733.1|;gi|460407325|ref|XP_004249103.1|	AT3G51830.1
14.7468	14.8138	14.7634	14.7573	14.7528	14.7855	15.3313	15.3968	15.3841	15.3053	15.4068	15.3574	+	Mock_Treatment	12	12	12	31.4	31.4	31.4	53.52	0	56.868	1070100000	44	10.5294	6.01e-10	-0.593669	-30.901	14.7699	15.3636	0.593669		+	gi|460394159|ref|XP_004242672.1|;gi|1104628436|ref|XP_019070388.1|	gi|460394159|ref|XP_004242672.1|;gi|1104628436|ref|XP_019070388.1|	AT5G57655.2
11.7783	11.3897	11.8777	11.9382	11.5419	12.0931	12.3532	12.0365	12.6413	12.5179	12.0346	12.6027	+	Mock_Treatment	4	4	4	16.1	16.1	16.1	34.249	0	9.1972	211470000	9	2.49504	0.00642959	-0.594559	-3.8526	11.7698	12.3644	0.594559		+	gi|1104562104|ref|XP_019070646.1|	gi|1104562104|ref|XP_019070646.1|	AT4G11740.1
11.0952	11.507	11.4434	10.9696	11.5509	11.0617	11.7436	11.9545	11.9085	11.6699	11.9391	11.9821	+	Mock_Treatment	8	1	1	36.9	5	5	35.22	0	17.384	162240000	3	3.3219	0.00112433	-0.594957	-5.08179	11.2713	11.8663	0.594956		+	gi|460392214|ref|XP_004241712.1|	gi|460392214|ref|XP_004241712.1|	AT1G52510.1
12.7599	12.8044	12.482	12.5666	12.528	12.7324	13.1304	13.2729	13.2724	13.1992	13.2454	13.3358	+	Mock_Treatment	14	2	2	55.8	10.4	10.4	27.176	0	6.8891	356710000	14	5.61062	9.93e-06	-0.597139	-9.53661	12.6455	13.2427	0.597138		+	gi|460407312|ref|XP_004249097.1|	gi|460407312|ref|XP_004249097.1|	AT2G27020.1
9.62323	9.74128	9.45391	9.28993	10.0238	9.89114	10.1653	10.6529	10.4159	9.76172	10.2677	10.3456	+	Mock_Treatment	1	1	1	5.9	5.9	5.9	24.949	0.0017463	4.0651	9590100	3	2.33257	0.00897033	-0.597652	-3.62515	9.67054	10.2682	0.597652		+	gi|460400591|ref|XP_004245817.1|	gi|460400591|ref|XP_004245817.1|	AT3G60340.2
12.359	12.2469	12.3907	12.4647	12.5097	11.8796	12.9492	12.8961	12.8715	12.8886	12.6669	13.1654	+	Mock_Treatment	3	3	3	9.4	9.4	9.4	45.646	0	21.368	115690000	12	3.42402	0.000905142	-0.597833	-5.24388	12.3084	12.9063	0.597833		+	gi|1104629177|ref|XP_019070473.1|;gi|723712299|ref|XP_010323217.1|;gi|723712296|ref|XP_010323216.1|;gi|1444427006|ref|XP_025887637.1|;gi|1104629174|ref|XP_019070472.1|	gi|1104629177|ref|XP_019070473.1|;gi|723712299|ref|XP_010323217.1|;gi|723712296|ref|XP_010323216.1|;gi|1444427006|ref|XP_025887637.1|;gi|1104629174|ref|XP_019070472.1|	AT4G11740.1
17.5218	17.5708	17.5616	17.5675	17.5184	17.563	18.1341	18.1811	18.1571	18.1243	18.1568	18.1436	+	Mock_Treatment	27	27	23	66.3	66.3	58.5	54.421	0	285.63	10337000000	207	12.3493	2.1e-11	-0.598978	-47.114	17.5505	18.1495	0.598978		+	gi|460414443|ref|XP_004252580.1|	gi|460414443|ref|XP_004252580.1|	AT5G41670.2
15.7295	15.6981	15.7509	15.655	15.7025	15.7293	16.2494	16.3364	16.3291	16.2556	16.3263	16.3694	+	Mock_Treatment	14	14	14	33.7	33.7	33.7	61.826	0	122.03	1937400000	72	9.63979	3.31e-09	-0.600161	-25.1164	15.7109	16.311	0.600162		+	gi|936976430|ref|NP_001234326.2|;gi|7387627|sp|O04059.1|DHBK_SOLLC;gi|300539487|emb|CBU87706.1|;gi|259474933|emb|CBF62830.1|;gi|1929056|emb|CAA72805.1|	gi|936976430|ref|NP_001234326.2|;gi|7387627|sp|O04059.1|DHBK_SOLLC;gi|300539487|emb|CBU87706.1|;gi|259474933|emb|CBF62830.1|;gi|1929056|emb|CAA72805.1|	AT3G47930.1
14.5706	14.4475	14.5585	14.5021	14.5297	14.6508	15.1232	15.1386	15.1749	15.1031	15.105	15.2191	+	Mock_Treatment	8	8	8	22.5	22.5	22.5	50.823	0	25.271	654330000	35	8.19642	5.62e-08	-0.600773	-17.8907	14.5432	15.144	0.600773		+	gi|460385114|ref|XP_004238250.1|	gi|460385114|ref|XP_004238250.1|	AT4G34480.1
15.8642	15.8147	15.8964	15.9548	15.8811	15.8949	16.5016	16.4428	16.6114	16.4506	16.3906	16.5149	+	Mock_Treatment	17	17	17	44.3	44.3	44.3	52.596	0	94.188	2603500000	92	7.87113	1.06e-07	-0.600982	-16.5612	15.8843	16.4853	0.600983		+	gi|460366958|ref|XP_004229342.1|	gi|460366958|ref|XP_004229342.1|	AT2G44350.1
12.3643	12.6125	12.7321	12.3504	12.6008	12.4677	12.9476	13.163	13.19	12.8396	13.2548	13.3438	+	Mock_Treatment	8	8	8	20.4	20.4	20.4	52.772	0	35.845	329390000	35	3.89509	0.000340486	-0.601833	-6.0277	12.5213	13.1231	0.601833		+	gi|460369137|ref|XP_004230420.1|	gi|460369137|ref|XP_004230420.1|	AT2G23390.1
11.8934	11.8621	11.8659	11.9686	11.7707	11.8625	12.5242	12.2576	12.241	12.5506	12.729	12.5446	+	Mock_Treatment	6	6	6	16.9	16.9	16.9	48.481	0	16.258	162550000	15	4.63652	7.39e-05	-0.603983	-7.40218	11.8705	12.4745	0.603983		+	gi|460390893|ref|XP_004241059.1|	gi|460390893|ref|XP_004241059.1|	AT3G02875.1
14.314	14.1874	14.3301	14.2967	14.3828	14.3627	14.969	14.9245	14.8935	15.0226	14.7541	14.9366	+	Mock_Treatment	4	4	4	10	10	10	54.126	0	16.48	423140000	28	6.85681	7.92e-07	-0.604442	-12.9811	14.3123	14.9167	0.604443		+	gi|726965327|ref|NP_001289830.1|;gi|645910326|dbj|BAO96213.1|;gi|575299|emb|CAA57726.1|	gi|726965327|ref|NP_001289830.1|;gi|645910326|dbj|BAO96213.1|;gi|575299|emb|CAA57726.1|	AT2G41480.1
15.5894	15.6239	15.6885	15.6966	15.7263	15.7326	16.2591	16.2916	16.3263	16.293	16.3122	16.2063	+	Mock_Treatment	25	25	25	45.6	45.6	45.6	81.182	0	157.44	1655200000	98	8.79513	1.77e-08	-0.605202	-20.6058	15.6762	16.2814	0.605201		+	gi|460369355|ref|XP_004230528.1|;gi|723664336|ref|XP_010315081.1|	gi|460369355|ref|XP_004230528.1|	AT4G24280.1
13.283	13.5435	13.557	13.2623	13.4871	13.6901	14.5662	14.2195	13.4103	14.6127	14.2974	13.3566	+	Mock_Treatment	3	3	3	24.3	24.3	24.3	23.735	0	10.465	290270000	10	1.53918	0.0466361	-0.606607	-2.54938	13.4705	14.0771	0.606607		+	gi|460383377|ref|XP_004237402.1|	gi|460383377|ref|XP_004237402.1|	AT5G65010.1
13.2155	13.3827	13.1605	13.2167	13.3627	13.0462	13.782	14.0487	13.8334	13.7257	13.9238	13.7129	+	Mock_Treatment	3	3	3	17.4	17.4	17.4	26.47	0	7.6407	418730000	8	5.03918	3.24e-05	-0.607048	-8.23418	13.2307	13.8378	0.607048		+	gi|4884433|emb|CAB43197.1|;gi|3747132|gb|AAC64201.1|;gi|350534896|ref|NP_001234165.1|;gi|257679669|emb|CBC90824.1|;gi|257627303|emb|CBD31004.1|;gi|219922312|emb|CAW88252.1|	gi|4884433|emb|CAB43197.1|;gi|3747132|gb|AAC64201.1|;gi|350534896|ref|NP_001234165.1|;gi|257679669|emb|CBC90824.1|;gi|257627303|emb|CBD31004.1|;gi|219922312|emb|CAW88252.1|	AT4G02290.1
15.8809	15.8881	15.8711	15.8553	15.8435	15.9767	16.5079	16.3979	16.4724	16.5568	16.5428	16.4805	+	Mock_Treatment	13	13	13	52.5	52.5	52.5	27.713	0	75.957	2224600000	62	8.66861	2.25e-08	-0.607112	-20.0012	15.8859	16.493	0.607112		+	gi|460415839|ref|XP_004253261.1|	gi|460415839|ref|XP_004253261.1|	AT5G08580.1
17.5546	17.5408	17.5662	17.5524	17.5722	17.5862	18.174	18.1674	18.1571	18.1908	18.166	18.1613	+	Mock_Treatment	67	67	67	36.5	36.5	36.5	242.1	0	323.31	7039500000	326	14.3153	7.47e-13	-0.607371	-74.1785	17.5621	18.1694	0.60737		+	gi|460378389|ref|XP_004234955.1|;gi|723682118|ref|XP_010318009.1|;gi|723682114|ref|XP_010318008.1|	gi|460378389|ref|XP_004234955.1|;gi|723682118|ref|XP_010318009.1|;gi|723682114|ref|XP_010318008.1|	AT5G53460.3
16.0855	16.2004	16.1092	16.139	16.1616	16.1486	16.6774	16.7347	16.7991	16.7316	16.7455	16.8004	+	Mock_Treatment	18	18	17	39	39	37.8	72.682	0	76.083	2349000000	95	9.4809	4.59e-09	-0.60739	-24.2008	16.1407	16.7481	0.607389		+	gi|350535316|ref|NP_001233932.1|;gi|15384991|emb|CAC59824.1|	gi|350535316|ref|NP_001233932.1|;gi|15384991|emb|CAC59824.1|	AT3G06510.1
16.2152	16.1957	16.1175	16.2646	16.2684	16.1668	16.8199	16.8458	16.7906	16.8642	16.7516	16.802	+	Mock_Treatment	14	14	14	34.5	34.5	34.5	47.814	0	83.566	2763000000	146	8.88543	1.47e-08	-0.607667	-21.0479	16.2047	16.8124	0.607668		+	gi|460369772|ref|XP_004230731.1|	gi|460369772|ref|XP_004230731.1|	AT1G49820.1
17.891	17.9419	17.942	17.9603	17.9761	17.9789	18.5655	18.529	18.5266	18.5727	18.5634	18.5833	+	Mock_Treatment	22	22	22	65.5	65.5	65.5	54.675	0	323.31	14079000000	225	11.3415	1.23e-10	-0.608414	-37.3107	17.9484	18.5568	0.608414		+	gi|460412524|ref|XP_004251648.1|	gi|460412524|ref|XP_004251648.1|	AT1G51980.1
12.5905	12.7421	12.7754	12.7094	12.6575	12.5388	13.1583	13.3925	13.1626	13.2004	13.3169	13.436	+	Mock_Treatment	5	5	5	4.7	4.7	4.7	123.46	0	28.057	170350000	16	5.73547	7.77e-06	-0.608845	-9.84215	12.669	13.2778	0.608845		+	gi|460366693|ref|XP_004229214.1|;gi|723706774|ref|XP_010322273.1|	gi|460366693|ref|XP_004229214.1|;gi|723706774|ref|XP_010322273.1|	AT2G39080.1
14.2645	14.3464	14.283	14.3475	14.2995	14.3007	15.0313	14.8674	14.8554	15.0439	14.8494	14.8486	+	Mock_Treatment	8	8	8	18.5	18.5	18.5	56.343	0	39.75	677820000	30	7.41936	2.6e-07	-0.609046	-14.8675	14.3069	14.916	0.609046		+	gi|460412855|ref|XP_004251813.1|;gi|460395334|ref|XP_004243239.1|	gi|460412855|ref|XP_004251813.1|	AT1G05500.1
14.3631	14.3451	14.345	14.4024	14.4285	14.3454	14.9418	15.0668	14.9905	14.932	14.9355	15.0177	+	Mock_Treatment	6	6	6	21.3	21.3	21.3	39.587	0	43.191	626300000	18	9.25153	7.12e-09	-0.609127	-22.9358	14.3716	14.9807	0.609127		+	gi|460387297|ref|XP_004239316.1|;gi|723700205|ref|XP_010321125.1|	gi|460387297|ref|XP_004239316.1|;gi|723700205|ref|XP_010321125.1|	AT5G13110.1
10.942	11.2288	10.7712	11.1858	11.359	10.8227	11.6605	11.575	11.4964	11.9216	11.7182	11.5986	+	Mock_Treatment	4	4	4	17.1	17.1	17.1	36.215	0	17.186	72693000	9	3.46339	0.000835852	-0.610102	-5.30707	11.0516	11.6617	0.610102		+	gi|460368488|ref|XP_004230098.1|	gi|460368488|ref|XP_004230098.1|	AT5G19050.1
15.3182	15.2623	15.4566	15.3751	15.2875	15.4069	15.8742	16.0597	15.9709	15.868	16.0575	15.9375	+	Mock_Treatment	15	15	15	31	31	31	69.997	0	145.75	2723200000	82	6.93911	6.77e-07	-0.610198	-13.2428	15.3511	15.9613	0.610197		+	gi|384332|prf||1905419A;gi|915409033|ref|NP_001234843.2|;gi|293371445|gb|ADE44160.1|;gi|22721|emb|CAA78062.1|;gi|22717|emb|CAA78060.1|;gi|170362|gb|AAA34132.1|;gi|124701|sp|P29000.1|INVA_SOLLC;gi|1214786194|gb|ASK06214.1|;gi|1214786192|gb|ASK06213.1|;gi|546937|gb|AAB30874.1|;gi|18542115|gb|AAL75450.1|AF465613_1;gi|287474|dbj|BAA01954.1|;gi|18542113|gb|AAL75449.1|AF465612_1;gi|19849290|gb|AAL99550…	gi|384332|prf||1905419A;gi|915409033|ref|NP_001234843.2|;gi|293371445|gb|ADE44160.1|;gi|22721|emb|CAA78062.1|;gi|22717|emb|CAA78060.1|;gi|170362|gb|AAA34132.1|;gi|124701|sp|P29000.1|INVA_SOLLC;gi|1214786194|gb|ASK06214.1|;gi|1214786192|gb|ASK06213.1|;gi|546937|gb|AAB30874.1|;gi|18542115|gb|AAL75450.1|AF465613_1;gi|287474|dbj|BAA01954.1|;gi|18542113|gb|AAL75449.1|AF465612_1;gi|19849290|gb|AAL99550…	#N/A
13.1421	12.9895	12.815	12.8358	13.0901	12.7197	13.452	13.6158	13.5571	13.6318	13.5054	13.4937	+	Mock_Treatment	4	4	4	13.7	13.7	13.7	35.302	0	11.363	165170000	7	5.02745	3.32e-05	-0.610609	-8.209	12.932	13.5426	0.610609		+	gi|460378052|ref|XP_004234794.1|	gi|460378052|ref|XP_004234794.1|	AT3G18140.1
12.1731	12.233	12.2403	12.2436	12.3012	12.4403	12.6342	12.8315	13.073	12.856	12.618	13.2883	+	Mock_Treatment	2	2	2	5.3	5.3	5.3	56.147	0	17.07	210480000	5	3.54973	0.000701917	-0.611578	-5.44709	12.2719	12.8835	0.611577		+	gi|350537125|ref|NP_001233770.1|;gi|30267436|gb|AAP21819.1|;gi|227306920|emb|CAY06677.1|;gi|227263516|emb|CAY09951.1|	gi|350537125|ref|NP_001233770.1|;gi|30267436|gb|AAP21819.1|;gi|227306920|emb|CAY06677.1|;gi|227263516|emb|CAY09951.1|	AT3G06510.1
16.0747	16.096	15.9241	16.0652	16.0496	15.9602	16.7237	16.6931	16.5879	16.6576	16.6041	16.5746	+	Mock_Treatment	21	21	15	33.1	33.1	26.1	82.565	0	110.97	4192700000	102	7.79493	1.23e-07	-0.611863	-16.2635	16.0283	16.6402	0.611862		+	gi|460381105|ref|XP_004236293.1|	gi|460381105|ref|XP_004236293.1|	AT3G01680.1
11.3481	11.2752	11.3486	11.4843	11.0943	11.4358	11.7016	12.0607	11.5502	12.44	11.849	12.0563	+	Mock_Treatment	3	2	2	1.7	1.3	1.3	180.49	0.00071548	5.3903	125960000	8	2.8514	0.00302414	-0.6119	-4.36595	11.3311	11.943	0.6119		+	gi|1444436347|ref|XP_025888857.1|	gi|1444436347|ref|XP_025888857.1|	AT4G11740.1
13.7976	13.7409	13.9068	13.7777	13.732	14.028	14.4671	14.4146	14.3871	14.4787	14.4954	14.414	+	Mock_Treatment	12	12	12	16.9	16.9	16.9	97.415	0	42.043	415510000	38	6.59638	1.35e-06	-0.612322	-12.1833	13.8305	14.4428	0.612322		+	gi|1444428201|ref|XP_025887803.1|;gi|723716547|ref|XP_010323958.1|	gi|1444428201|ref|XP_025887803.1|;gi|723716547|ref|XP_010323958.1|	AT4G11740.1
15.5312	15.4556	15.4758	15.5755	15.6317	15.5621	16.2182	16.1285	16.109	16.1907	16.1305	16.1292	+	Mock_Treatment	9	9	9	35.7	35.7	35.7	40.204	0	63.934	1330600000	59	8.48157	3.24e-08	-0.612401	-19.1384	15.5386	16.151	0.6124		+	gi|723739774|ref|XP_010312333.1|	gi|723739774|ref|XP_010312333.1|	AT3G03620.1
13.5563	13.6693	13.4453	13.6698	13.7763	13.6257	14.217	14.2437	14.1581	14.2778	14.3175	14.2047	+	Mock_Treatment	5	5	5	14	14	14	53.707	0	18.351	365870000	21	6.49457	1.66e-06	-0.612668	-11.8834	13.6238	14.2365	0.612668		+	gi|807066314|ref|NP_001293086.1|;gi|755259066|gb|AJK28063.1|;gi|460370128|ref|XP_004230906.1|;gi|5360727|dbj|BAA82133.1|	gi|807066314|ref|NP_001293086.1|;gi|755259066|gb|AJK28063.1|;gi|460370128|ref|XP_004230906.1|	ATCG00430.1
12.678	12.3111	12.624	12.5618	12.2271	12.5235	13.166	12.7849	13.0955	13.3003	12.9326	13.3349	+	Mock_Treatment	7	7	7	12.7	12.7	12.7	75.948	0	39.001	201070000	16	3.5262	0.000736157	-0.614826	-5.40874	12.4876	13.1024	0.614825		+	gi|460376824|ref|XP_004234196.1|	gi|460376824|ref|XP_004234196.1|	AT5G39830.1
13.1217	13.1083	13.084	13.0062	13.2369	12.7154	13.6285	13.5518	13.9587	13.5202	13.5926	13.7121	+	Mock_Treatment	11	11	4	20.6	20.6	8.5	78.072	0	47.096	420770000	32	4.0439	0.000250711	-0.615213	-6.28879	13.0454	13.6606	0.615213		+	gi|1444436494|ref|XP_025888883.1|;gi|460402295|ref|XP_004246649.1|;gi|257635160|emb|CBC83451.1|;gi|257314342|emb|CBC40495.1|;gi|257294242|emb|CBC04371.1|;gi|219990145|emb|CAW82515.1|;gi|219801059|emb|CAW60968.1|;gi|219796062|emb|CAW38499.1|;gi|170469|gb|AAA34176.1|;gi|129587|sp|P26600.1|PAL5_SOLLC;gi|1002095845|ref|NP_001307538.1|;gi|987996569|ref|NP_001306969.1|;gi|548454|sp|P35511.1|PAL1_SOLLC;…	gi|1444436494|ref|XP_025888883.1|;gi|460402295|ref|XP_004246649.1|;gi|257635160|emb|CBC83451.1|;gi|257314342|emb|CBC40495.1|;gi|257294242|emb|CBC04371.1|;gi|219990145|emb|CAW82515.1|;gi|219801059|emb|CAW60968.1|;gi|219796062|emb|CAW38499.1|;gi|170469|gb|AAA34176.1|;gi|129587|sp|P26600.1|PAL5_SOLLC;gi|1002095845|ref|NP_001307538.1|;gi|987996569|ref|NP_001306969.1|;gi|548454|sp|P35511.1|PAL1_SOLLC;…	AT4G11740.1
15.221	15.2426	14.9954	15.165	15.2513	14.9656	15.8439	15.1337	16.2607	15.9527	15.1843	16.1583	+	Mock_Treatment	7	7	7	26	26	26	36.785	0	23.435	661360000	40	1.87832	0.0231325	-0.615451	-3.00484	15.1401	15.7556	0.61545		+	gi|460415130|ref|XP_004252913.1|	gi|460415130|ref|XP_004252913.1|	AT4G15960.1
13.451	13.6428	13.5818	13.4768	13.4175	13.5456	14.1244	14.173	14.2487	14.18	14.0846	14.0037	+	Mock_Treatment	12	4	2	43.6	16.6	8	41.192	0	11.767	241440000	10	6.70063	1.09e-06	-0.616472	-12.4973	13.5193	14.1357	0.616471		+	gi|48478827|gb|AAT44738.1|;gi|350537551|ref|NP_001234554.1|;gi|460378292|ref|XP_004234907.1|;gi|460372644|ref|XP_004232138.1|	gi|48478827|gb|AAT44738.1|;gi|350537551|ref|NP_001234554.1|;gi|460378292|ref|XP_004234907.1|;gi|460372644|ref|XP_004232138.1|	AT4G02290.1
13.8955	14.0195	14.067	13.9591	14.1555	14.0894	14.5974	14.6349	14.625	14.6421	14.7247	14.6627	+	Mock_Treatment	13	13	10	32.3	32.3	25.5	55.753	0	38.477	644680000	39	7.35393	2.93e-07	-0.616791	-14.6359	14.031	14.6478	0.616791		+	gi|807045801|ref|NP_001234650.2|;gi|5669638|gb|AAD46404.1|AF096248_1;gi|460407823|ref|XP_004249349.1|	gi|807045801|ref|NP_001234650.2|;gi|5669638|gb|AAD46404.1|AF096248_1	ATCG00430.1
11.3341	11.1411	11.2903	11.2264	11.3767	11.3125	11.7829	12.1027	11.6777	11.8795	12.2427	11.6969	+	Mock_Treatment	3	3	1	10.8	10.8	2.9	38.301	0	13.199	71595000	13	3.98252	0.000284046	-0.616901	-6.18027	11.2802	11.8971	0.616901		+	gi|460392023|ref|XP_004241617.1|	gi|460392023|ref|XP_004241617.1|	AT1G74210.1
10.9872	10.7091	10.398	10.6499	10.8874	10.5384	11.3564	11.4092	11.2289	11.4755	11.247	11.156	+	Mock_Treatment	5	1	1	45	10.9	10.9	14.196	0	7.2768	83472000	4	3.91484	0.00032597	-0.61716	-6.06197	10.695	11.3122	0.617161		+	gi|270303920|gb|ACZ71183.1|	gi|270303920|gb|ACZ71183.1|	AT3G06510.1
11.4166	11.3628	11.3675	11.2851	11.6115	11.3672	12.0142	11.9258	11.9647	12.0575	12.2652	11.8865	+	Mock_Treatment	4	4	4	12.1	12.1	12.1	52.031	0	15.099	98735000	7	5.22504	2.2e-05	-0.617196	-8.64128	11.4018	12.019	0.617196		+	gi|460401990|ref|XP_004246498.1|	gi|460401990|ref|XP_004246498.1|	AT2G37500.1
12.3299	11.9711	12.3488	12.3307	12.1711	12.3277	12.8536	12.9784	12.951	12.7396	12.6165	13.0436	+	Mock_Treatment	4	4	3	4.6	4.6	3.6	98.802	0	10.532	194150000	10	4.35939	0.000129709	-0.617225	-6.86614	12.2466	12.8638	0.617225		+	gi|460401678|ref|XP_004246344.1|	gi|460401678|ref|XP_004246344.1|	AT3G09090.1
16.6191	16.5528	16.5666	16.5972	16.5031	16.5538	17.165	17.1902	17.1872	17.2039	17.2228	17.1484	+	Mock_Treatment	17	17	17	42	42	42	59.581	0	149.23	3815700000	97	10.6187	5.07e-10	-0.620816	-31.5492	16.5654	17.1863	0.620817		+	gi|460386762|ref|XP_004239065.1|	gi|460386762|ref|XP_004239065.1|	AT3G02090.1
13.1745	13.3316	13.4946	13.3333	13.3143	13.502	13.832	13.985	13.9929	13.9446	14.1496	13.9735	+	Mock_Treatment	10	10	10	40.4	40.4	40.4	41.268	0	66.991	732420000	41	5.5928	1.03e-05	-0.621223	-9.49366	13.3584	13.9796	0.621223		+	gi|460390275|ref|XP_004240763.1|	gi|460390275|ref|XP_004240763.1|	AT5G61510.1
11.9898	11.9529	12.2198	12.3358	12.2409	12.4983	13.1295	13.0274	12.4924	12.9783	13.0043	12.3335	+	Mock_Treatment	7	7	6	21.4	21.4	19	46.67	0	42.779	207000000	11	2.53837	0.00585298	-0.621307	-3.9139	12.2062	12.8276	0.621307		+	gi|460382165|ref|XP_004236810.1|	gi|460382165|ref|XP_004236810.1|	AT3G07990.1
12.4569	11.7412	12.2232	12.3079	11.7783	12.3437	12.8059	12.9974	12.5447	12.7125	12.8483	12.674	+	Mock_Treatment	6	6	6	17.7	17.7	17.7	46.719	0	36.447	205480000	10	2.90039	0.0027226	-0.621905	-4.43831	12.1419	12.7638	0.621905		+	gi|460394388|ref|XP_004242785.1|	gi|460394388|ref|XP_004242785.1|	AT5G59500.1
10.9613	11.5114	11.2663	10.7219	11.664	11.24	11.6763	12.0029	11.8735	11.8517	11.9373	11.7612	+	Mock_Treatment	6	6	6	9.1	9.1	9.1	99.377	0	12.586	85517000	10	2.71903	0.0039908	-0.623026	-4.17271	11.2275	11.8505	0.623026		+	gi|460402468|ref|XP_004246734.1|;gi|723728640|ref|XP_010326046.1|;gi|723728637|ref|XP_010326045.1|;gi|723728634|ref|XP_010326044.1|;gi|1444436082|ref|XP_025888801.1|;gi|723739393|ref|XP_010312275.1|;gi|460408165|ref|XP_004249517.1|	gi|460402468|ref|XP_004246734.1|;gi|723728640|ref|XP_010326046.1|;gi|723728637|ref|XP_010326045.1|;gi|723728634|ref|XP_010326044.1|;gi|1444436082|ref|XP_025888801.1|	AT2G46110.1
13.5398	13.6321	13.576	13.5734	13.8495	13.6784	14.3261	14.3845	14.206	14.2353	14.2167	14.2213	+	Mock_Treatment	2	2	2	4.9	4.9	4.9	45.342	0.001174	5.0915	382680000	10	6.3061	2.42e-06	-0.623464	-11.3454	13.6415	14.265	0.623464		+	gi|460384058|ref|XP_004237732.1|;gi|460384056|ref|XP_004237731.1|	gi|460384058|ref|XP_004237732.1|;gi|460384056|ref|XP_004237731.1|	AT5G17520.1
12.6636	12.7748	12.6337	12.8914	12.8799	12.5151	13.3851	13.2024	13.2696	13.5135	13.2339	13.4958	+	Mock_Treatment	6	6	6	36.4	36.4	36.4	25.917	0	21.146	231930000	27	4.74198	5.96e-05	-0.623596	-7.61378	12.7264	13.35	0.623596		+	gi|723697232|ref|XP_010320650.1|;gi|1104622573|ref|XP_019069569.1|;gi|723697235|ref|XP_010320651.1|;gi|1444420308|ref|XP_025886808.1|	gi|723697232|ref|XP_010320650.1|;gi|1104622573|ref|XP_019069569.1|;gi|723697235|ref|XP_010320651.1|	AT1G27595.1
12.9878	12.9227	12.7126	12.7276	13.0166	13.0636	13.6281	13.6921	13.5314	13.433	13.2519	13.6467	+	Mock_Treatment	9	6	5	17.3	13	11.4	68.29	0	21.274	170450000	16	4.35462	0.000131047	-0.625383	-6.85716	12.9052	13.5305	0.625383		+	gi|460391529|ref|XP_004241373.1|;gi|460391527|ref|XP_004241372.1|;gi|1444425777|ref|XP_025887462.1|;gi|1104639220|ref|XP_019066421.1|	gi|460391529|ref|XP_004241373.1|;gi|460391527|ref|XP_004241372.1|;gi|1444425777|ref|XP_025887462.1|	AT5G22030.1
12.1241	11.7882	12.0936	12.0539	11.8913	12.0117	12.705	12.7395	12.343	12.5078	12.6363	12.784	+	Mock_Treatment	2	2	2	13.8	13.8	13.8	19.004	0	21.617	253690000	6	4.57262	8.37e-05	-0.625448	-7.27606	11.9938	12.6193	0.625447		+	gi|460368648|ref|XP_004230177.1|	gi|460368648|ref|XP_004230177.1|	AT5G19050.1
10.437	11.2953	10.9776	10.9589	10.6904	10.7883	10.6092	11.5663	11.7355	11.5486	11.7331	11.7102	+	Mock_Treatment	5	3	3	16.7	13.3	13.3	32.378	0	13.852	98342000	12	1.8152	0.0264299	-0.625909	-2.91987	10.8579	11.4838	0.625909		+	gi|460390909|ref|XP_004241067.1|	gi|460390909|ref|XP_004241067.1|	AT2G39080.1
11.7433	11.9297	11.7664	11.8477	11.5803	11.7543	12.508	12.5617	12.3502	12.393	12.4339	12.1362	+	Mock_Treatment	4	4	4	14	14	14	38.045	0	12.174	98389000	12	4.97816	3.68e-05	-0.626877	-8.10381	11.7703	12.3972	0.626876		+	gi|460388270|ref|XP_004239791.1|	gi|460388270|ref|XP_004239791.1|	AT2G39630.1
12.0361	11.6756	11.3651	11.8034	11.7201	11.8333	12.1135	12.3409	12.3328	12.0379	12.821	12.5495	+	Mock_Treatment	4	4	4	10.4	10.4	10.4	64.023	0	18.82	157120000	13	2.75804	0.00367003	-0.627026	-4.22932	11.7389	12.366	0.627027		+	gi|350540008|ref|NP_001234608.1|;gi|166159763|gb|ABY83274.1|;gi|166159759|gb|ABY83272.1|	gi|350540008|ref|NP_001234608.1|;gi|166159763|gb|ABY83274.1|;gi|166159759|gb|ABY83272.1|	AT3G06510.1
13.5806	13.3595	13.5762	13.5138	13.6884	13.5954	14.1582	14.3587	14.0221	14.1273	14.1685	14.2429	+	Mock_Treatment	4	4	4	7.6	7.6	7.6	50.746	0	9.6465	385170000	8	5.69122	8.51e-06	-0.627291	-9.73295	13.5523	14.1796	0.627291		+	gi|460385021|ref|XP_004238204.1|	gi|460385021|ref|XP_004238204.1|	AT1G28680.1
12.2672	12.4654	12.4106	12.521	12.7042	12.5127	12.9953	13.3703	13.2139	12.9051	13.1191	13.0421	+	Mock_Treatment	9	7	7	20.6	16	16	54.239	0	16.734	262330000	24	4.42503	0.000112636	-0.627415	-6.99057	12.4802	13.1076	0.627415		+	gi|723752786|ref|XP_010314695.1|;gi|723752782|ref|XP_010314694.1|;gi|1444443031|ref|XP_025884298.1|;gi|1444443029|ref|XP_025884297.1|	gi|723752786|ref|XP_010314695.1|;gi|723752782|ref|XP_010314694.1|;gi|1444443031|ref|XP_025884298.1|;gi|1444443029|ref|XP_025884297.1|	AT3G43240.1
14.2538	14.1326	14.2649	14.1809	14.2	14.226	14.9591	14.9896	14.9102	14.7777	14.775	14.6151	+	Mock_Treatment	6	4	4	36.7	23.5	23.5	17.773	0	21.977	519410000	24	5.90399	5.45e-06	-0.628102	-10.2674	14.2097	14.8378	0.628102		+	gi|723690131|ref|XP_010319378.1|	gi|723690131|ref|XP_010319378.1|	AT5G13770.1
9.34446	9.45534	10.0438	9.31682	10.2664	9.21822	10.2524	10.4995	9.92799	10.3129	10.7138	9.71484	+	Mock_Treatment	1	1	1	6.9	6.9	6.9	21.503	0.00071702	5.433	17485000	5	1.65577	0.0366785	-0.629401	-2.70582	9.6075	10.2369	0.629401		+	gi|1020738715|ref|NP_001310356.1|;gi|1020738580|ref|NP_001310355.1|	gi|1020738715|ref|NP_001310356.1|;gi|1020738580|ref|NP_001310355.1|	AT4G11740.1
13.2733	13.4289	13.0667	13.2609	13.4169	13.1992	13.9308	13.875	13.7363	13.9601	14.0403	13.8825	+	Mock_Treatment	3	3	3	6.4	6.4	6.4	74.385	0	9.191	435140000	11	5.40909	1.51e-05	-0.62987	-9.05981	13.2743	13.9042	0.62987		+	gi|723726261|ref|XP_010325658.1|;gi|460401105|ref|XP_004246069.1|	gi|723726261|ref|XP_010325658.1|;gi|460401105|ref|XP_004246069.1|	AT1G31730.1
11.6533	11.7952	11.9318	11.7374	11.7462	11.2217	12.461	12.1827	12.1138	12.6546	12.0955	12.3589	+	Mock_Treatment	2	2	2	5.6	5.6	5.6	41.328	0.00070972	5.2681	54008000	5	3.0736	0.0018981	-0.630155	-4.69801	11.6809	12.3111	0.630156		+	gi|1137643832|ref|NP_001335316.1|;gi|1444416003|ref|XP_025886211.1|;gi|1444416001|ref|XP_025886210.1|;gi|1444415999|ref|XP_025886209.1|;gi|1137643803|ref|NP_001335317.1|	gi|1137643832|ref|NP_001335316.1|;gi|1444416003|ref|XP_025886211.1|;gi|1444416001|ref|XP_025886210.1|;gi|1444415999|ref|XP_025886209.1|;gi|1137643803|ref|NP_001335317.1|	AT4G11740.1
15.8581	15.7754	15.8348	15.8361	15.7849	15.8522	16.3956	16.4771	16.46	16.4185	16.4526	16.5186	+	Mock_Treatment	13	13	11	39.1	39.1	34.4	60.052	0	198.14	3063800000	73	10.0603	1.47e-09	-0.630167	-27.7053	15.8236	16.4537	0.630168		+	gi|1100818976|ref|NP_001333832.1|;gi|1944575|emb|CAB08077.1|;gi|460415574|ref|XP_004253133.1|	gi|1100818976|ref|NP_001333832.1|;gi|1944575|emb|CAB08077.1|	AT4G11740.1
12.4004	11.756	12.1118	12.3128	11.8703	11.8226	12.8793	12.6013	12.6524	12.9109	12.3906	12.6227	+	Mock_Treatment	4	4	4	22.3	22.3	22.3	25.595	0	10.163	124340000	9	3.03805	0.00204569	-0.630547	-4.64419	12.0456	12.6762	0.630548		+	gi|700255847|gb|AIU49542.1|;gi|723745978|ref|XP_010313442.1|;gi|460411563|ref|XP_004251178.1|	gi|700255847|gb|AIU49542.1|;gi|723745978|ref|XP_010313442.1|;gi|460411563|ref|XP_004251178.1|	AT3G63520.1
11.2278	11.4943	11.0457	10.985	11.512	11.0825	11.8692	11.7238	11.6985	11.9098	12.1044	11.828	+	Mock_Treatment	5	4	4	6.7	5.8	5.8	91.323	0	12.25	60108000	8	3.67937	0.000535147	-0.631055	-5.66107	11.2246	11.8556	0.631056		+	gi|723680727|ref|XP_004234657.2|	gi|723680727|ref|XP_004234657.2|	AT5G24010.1
12.4811	12.342	12.3332	11.988	12.4278	12.1426	12.9512	12.9321	12.7153	13.0932	12.9736	12.8413	+	Mock_Treatment	10	5	5	51.2	30.2	30.2	28.624	0	31.636	360250000	19	4.35401	0.000131138	-0.631999	-6.85601	12.2858	12.9178	0.631999		+	gi|350539807|ref|NP_001234278.1|;gi|26454606|sp|P93207.2|14310_SOLLC;gi|227473091|emb|CAY32943.1|;gi|22138742|emb|CAA67374.2|	gi|350539807|ref|NP_001234278.1|;gi|26454606|sp|P93207.2|14310_SOLLC;gi|227473091|emb|CAY32943.1|;gi|22138742|emb|CAA67374.2|	AT3G06510.1
16.4498	16.5052	16.5214	16.4635	16.5541	16.5975	17.0825	17.1276	17.1778	17.1682	17.1693	17.1655	+	Mock_Treatment	24	22	17	36.8	34.1	28	92.027	0	160	4411400000	136	9.31971	6.3e-09	-0.633254	-23.305	16.5152	17.1485	0.633253		+	gi|815930015|ref|NP_001289824.2|;gi|723722747|ref|XP_010325100.1|;gi|12060550|gb|AAG48162.1|AF154425_1;gi|723722750|ref|XP_010325101.1|;gi|13111659|gb|AAG50297.1|	gi|815930015|ref|NP_001289824.2|;gi|723722747|ref|XP_010325100.1|;gi|12060550|gb|AAG48162.1|AF154425_1;gi|723722750|ref|XP_010325101.1|;gi|13111659|gb|AAG50297.1|	ATCG00430.1
11.4571	11.5987	11.695	11.3856	11.6915	11.8865	12.2708	12.2116	12.4799	11.7012	12.2156	12.6353	+	Mock_Treatment	2	2	2	18.7	18.7	18.7	17.004	0	19.592	167830000	11	2.76555	0.00361437	-0.633299	-4.24026	11.6191	12.2524	0.633298		+	gi|723658460|ref|XP_010321742.1|	gi|723658460|ref|XP_010321742.1|	AT1G04170.1
11.6568	11.3954	11.8901	11.8524	11.5325	11.6427	12.4303	12.1407	12.2906	12.3839	12.0533	12.4756	+	Mock_Treatment	1	1	1	11.7	11.7	11.7	16.345	0	18.35	65886000	9	3.97251	0.000290096	-0.634093	-6.16269	11.6616	12.2957	0.634093		+	gi|460400207|ref|XP_004245627.1|	gi|460400207|ref|XP_004245627.1|	AT5G35530.1
14.6008	14.6717	14.5419	14.6598	14.7197	14.6046	15.1593	15.4136	15.1011	15.3282	15.457	15.1478	+	Mock_Treatment	2	2	1	8.4	8.4	4.2	29.718	0	9.1764	391370000	12	5.58711	1.04e-05	-0.634758	-9.47996	14.6331	15.2678	0.634759		+	gi|1102835184|ref|NP_001334095.1|	gi|1102835184|ref|NP_001334095.1|	AT4G11740.1
12.9568	12.7107	12.5684	12.7011	12.6611	12.7406	13.3476	13.3379	13.314	13.4188	13.2976	13.4339	+	Mock_Treatment	7	6	6	23.5	21.5	21.5	40.347	0	22.576	220620000	16	6.20437	2.95e-06	-0.635194	-11.0639	12.7231	13.3583	0.635194		+	gi|1049480100|ref|NP_001316807.1|	gi|1049480100|ref|NP_001316807.1|	AT4G11740.1
15.7515	15.6599	15.7551	15.6784	15.6928	15.784	16.414	16.3337	16.3986	16.3155	16.2774	16.3936	+	Mock_Treatment	13	13	13	34.8	34.8	34.8	47.722	0	142.23	3026100000	73	8.88598	1.47e-08	-0.635204	-21.0507	15.7203	16.3555	0.635203		+	gi|410482|emb|CAA79859.1|;gi|350534912|ref|NP_001234422.1|;gi|257743017|emb|CBC57173.1|;gi|257707290|emb|CBC64992.1|;gi|2492952|sp|Q42884.1|AROC1_SOLLC;gi|219891846|emb|CAW73258.1|;gi|219779198|emb|CAW69324.1|;gi|410484|emb|CAA79854.1|;gi|350534710|ref|NP_001234411.1|;gi|257736270|emb|CBC57179.1|;gi|257707296|emb|CBC64999.1|;gi|2492953|sp|Q42885.1|AROC2_SOLLC;gi|219891852|emb|CAW73261.1|;gi|21977…	gi|410482|emb|CAA79859.1|;gi|350534912|ref|NP_001234422.1|;gi|257743017|emb|CBC57173.1|;gi|257707290|emb|CBC64992.1|;gi|2492952|sp|Q42884.1|AROC1_SOLLC;gi|219891846|emb|CAW73258.1|;gi|219779198|emb|CAW69324.1|;gi|410484|emb|CAA79854.1|;gi|350534710|ref|NP_001234411.1|;gi|257736270|emb|CBC57179.1|;gi|257707296|emb|CBC64999.1|;gi|2492953|sp|Q42885.1|AROC2_SOLLC;gi|219891852|emb|CAW73261.1|;gi|21977…	#N/A
14.3836	14.387	14.2556	14.3167	14.5103	14.3309	14.9713	15.0133	15.0083	14.999	15.0221	14.9873	+	Mock_Treatment	3	3	3	26.9	26.9	26.9	11.824	0	14.747	947520000	20	8.13184	6.32e-08	-0.636221	-17.619	14.364	15.0002	0.636222		+	gi|1017029466|ref|NP_001309732.1|	gi|1017029466|ref|NP_001309732.1|	AT4G11740.1
12.7787	12.8849	12.4204	12.6038	12.8229	12.7154	13.4688	13.371	13.388	13.4986	13.2587	13.0612	+	Mock_Treatment	3	3	3	14	14	14	23.274	0	9.4159	140300000	7	4.26127	0.000158745	-0.63672	-6.68298	12.7043	13.3411	0.636721		+	gi|460410566|ref|XP_004250697.1|;gi|1444434271|ref|XP_025888601.1|;gi|460410568|ref|XP_004250698.1|	gi|460410566|ref|XP_004250697.1|;gi|1444434271|ref|XP_025888601.1|;gi|460410568|ref|XP_004250698.1|	AT5G13430.1
14.751	14.8433	14.7251	14.6865	14.8535	14.6858	15.3661	15.4537	15.4019	15.3626	15.3877	15.3964	+	Mock_Treatment	19	12	12	29.7	20.1	20.1	77.874	0	40.435	622590000	44	8.4793	3.24e-08	-0.637184	-19.1281	14.7575	15.3947	0.637183		+	gi|460401095|ref|XP_004246064.1|	gi|460401095|ref|XP_004246064.1|	AT5G26830.1
10.8794	11.0522	10.3008	10.5683	10.4254	10.6522	11.1153	11.3543	11.2121	11.1249	11.499	11.4011	+	Mock_Treatment	3	3	3	18.8	18.8	18.8	28.438	0	10.25	126020000	8	3.1792	0.00152122	-0.638067	-4.8595	10.6464	11.2845	0.638067		+	gi|460382522|ref|XP_004236988.1|	gi|460382522|ref|XP_004236988.1|	AT1G71020.1
10.7212	11.08	10.8429	10.6172	10.9101	11.1511	11.0272	11.7557	11.6821	11.5193	11.6908	11.4824	+	Mock_Treatment	3	3	3	7.8	7.8	7.8	47.886	0.00049407	6.0534	68079000	5	3.04732	0.00200675	-0.63915	-4.65821	10.8871	11.5262	0.63915		+	gi|723666611|ref|XP_010315424.1|;gi|1444403985|ref|XP_025884682.1|;gi|460370521|ref|XP_004231101.1|;gi|1444403981|ref|XP_025884681.1|;gi|723666599|ref|XP_010315422.1|	gi|723666611|ref|XP_010315424.1|;gi|1444403985|ref|XP_025884682.1|;gi|460370521|ref|XP_004231101.1|;gi|1444403981|ref|XP_025884681.1|;gi|723666599|ref|XP_010315422.1|	AT2G16950.2
15.3943	15.4663	15.5584	15.4704	15.4197	15.5118	16.091	16.1724	16.1539	16.0624	16.0351	16.1426	+	Mock_Treatment	9	9	9	38	38	38	29.891	0	86.981	3142300000	44	8.5151	3.02e-08	-0.639409	-19.2904	15.4702	16.1096	0.639408		+	gi|460385179|ref|XP_004238282.1|	gi|460385179|ref|XP_004238282.1|	AT5G42790.1
13.3459	13.4774	13.5495	13.3672	13.3508	13.5915	13.8005	14.1152	14.2199	14.0879	14.0994	14.1988	+	Mock_Treatment	9	9	7	33.1	33.1	27.5	49.024	0	67.087	655730000	46	5.14703	2.59e-05	-0.63991	-8.46855	13.447	14.0869	0.63991		+	gi|1478050957|ref|NP_001352962.1|	gi|1478050957|ref|NP_001352962.1|	AT4G11740.1
10.5553	9.92717	10.4217	10.1349	10.4115	10.3271	11.2112	10.539	10.706	11.2488	11.0087	10.9039	+	Mock_Treatment	3	3	3	2.2	2.2	2.2	192.51	0	7.0106	11026000	5	2.83977	0.00309351	-0.639982	-4.34884	10.2963	10.9363	0.639982		+	gi|1444401571|ref|XP_025888014.1|;gi|1444401569|ref|XP_025888013.1|;gi|68300841|gb|AAY89359.1|	gi|1444401571|ref|XP_025888014.1|;gi|1444401569|ref|XP_025888013.1|;gi|68300841|gb|AAY89359.1|	AT4G11740.1
12.9201	12.3332	12.2744	12.6491	12.527	12.2601	13.3295	13.2328	13.1086	13.061	12.953	13.1207	+	Mock_Treatment	8	7	7	14.2	13.2	13.2	92.923	0	19.867	217660000	21	3.51825	0.000747988	-0.640257	-5.39581	12.494	13.1342	0.640257		+	gi|7939619|gb|AAF70822.1|AF154421_1;gi|4138137|emb|CAA10173.1|;gi|350537661|ref|NP_001234303.1|;gi|308550948|gb|ADO34788.1|;gi|257725917|emb|CBD01891.1|;gi|257725911|emb|CBD01885.1|;gi|257687051|emb|CBC91466.1|;gi|257687045|emb|CBC91459.1|;gi|257663458|emb|CBC95212.1|;gi|257663452|emb|CBC95206.1|;gi|257630161|emb|CBD12046.1|;gi|257630155|emb|CBD12041.1|;gi|219979568|emb|CAW93204.1|;gi|219979562|e…	gi|7939619|gb|AAF70822.1|AF154421_1;gi|4138137|emb|CAA10173.1|;gi|350537661|ref|NP_001234303.1|;gi|308550948|gb|ADO34788.1|;gi|257725917|emb|CBD01891.1|;gi|257725911|emb|CBD01885.1|;gi|257687051|emb|CBC91466.1|;gi|257687045|emb|CBC91459.1|;gi|257663458|emb|CBC95212.1|;gi|257663452|emb|CBC95206.1|;gi|257630161|emb|CBD12046.1|;gi|257630155|emb|CBD12041.1|;gi|219979568|emb|CAW93204.1|;gi|219979562|e…	AT4G02290.1
14.1823	14.2118	14.1747	14.2924	14.1759	14.1762	14.8036	14.8452	14.8108	14.7323	14.9406	14.9262	+	Mock_Treatment	6	6	3	18	18	9.1	41.592	0	35.633	461820000	24	8.01048	8.07e-08	-0.64089	-17.119	14.2022	14.8431	0.64089		+	gi|723663930|ref|XP_010314655.1|;gi|460369248|ref|XP_004230475.1|;gi|723741515|ref|XP_010312635.1|;gi|350538651|ref|NP_001234353.1|;gi|121309739|dbj|BAF44192.1|;gi|460372475|ref|XP_004232055.1|;gi|460387936|ref|XP_004239628.1|	gi|723663930|ref|XP_010314655.1|;gi|460369248|ref|XP_004230475.1|	AT2G02500.1
16.5466	16.5158	16.5588	16.4735	16.5759	16.5911	17.18	17.188	17.1937	17.148	17.1953	17.2059	+	Mock_Treatment	22	22	22	45.6	45.6	45.6	59.403	0	238.39	6147300000	139	10.8299	3.37e-10	-0.641533	-33.1358	16.5436	17.1851	0.641533		+	gi|723712467|ref|XP_010323242.1|;gi|460394181|ref|XP_004242683.1|	gi|723712467|ref|XP_010323242.1|;gi|460394181|ref|XP_004242683.1|	AT1G17890.1
13.4742	13.7421	13.6584	13.6239	13.6667	13.5861	14.2982	14.2742	14.1664	14.2355	14.3095	14.3177	+	Mock_Treatment	3	3	3	22.3	22.3	22.3	25.737	0	22.294	281440000	10	7.36598	2.87e-07	-0.641676	-14.6783	13.6253	14.2669	0.641675		+	gi|460392737|ref|XP_004241970.1|	gi|460392737|ref|XP_004241970.1|	AT5G22330.1
11.6446	11.5851	11.2518	11.3048	11.7595	11.3962	11.5135	12.4129	12.3714	11.8581	12.3626	12.2745	+	Mock_Treatment	2	2	2	12.6	12.6	12.6	23.851	0.00049801	6.2079	156430000	11	2.43148	0.00732629	-0.641837	-3.76319	11.4903	12.1322	0.641836		+	gi|460380383|ref|XP_004235936.1|	gi|460380383|ref|XP_004235936.1|	AT1G15910.1
12.9277	12.8905	13.1527	12.941	13.2152	13.0252	13.6538	13.5633	13.7606	13.5487	13.6928	13.8059	+	Mock_Treatment	6	6	6	7.1	7.1	7.1	114.74	0	23.131	290610000	16	5.5647	1.08e-05	-0.645462	-9.42621	13.0254	13.6709	0.645462		+	gi|460384052|ref|XP_004237729.1|	gi|460384052|ref|XP_004237729.1|	AT4G08350.1
14.3834	14.4851	14.3888	14.4365	14.477	14.5704	15.0685	15.0733	15.1848	15.0688	15.1602	15.0593	+	Mock_Treatment	13	11	11	35.7	31.5	31.5	54.797	0	76.969	1134700000	58	8.16465	5.96e-08	-0.645602	-17.7566	14.4569	15.1025	0.645602		+	gi|62183962|gb|AAX73303.1|;gi|1090864038|ref|NP_001333606.1|;gi|451928981|pdb|4I8Q|A;gi|451928984|pdb|4I9B|B;gi|451928983|pdb|4I9B|A;gi|113205159|gb|AAX95762.2|	gi|62183962|gb|AAX73303.1|;gi|1090864038|ref|NP_001333606.1|;gi|451928981|pdb|4I8Q|A;gi|451928984|pdb|4I9B|B;gi|451928983|pdb|4I9B|A;gi|113205159|gb|AAX95762.2|	AT4G02290.1
13.439	13.4011	13.6245	13.5134	13.3699	13.5358	14.0626	13.9732	14.3036	14.0172	14.1262	14.2746	+	Mock_Treatment	10	6	6	35.4	24.2	24.2	46.634	0	22.637	369170000	20	5.60375	1.01e-05	-0.645605	-9.52003	13.4806	14.1262	0.645606		+	gi|460382153|ref|XP_004236804.1|;gi|723689601|ref|XP_010319287.1|	gi|460382153|ref|XP_004236804.1|;gi|723689601|ref|XP_010319287.1|	AT3G07990.1
14.8253	14.8559	14.9349	14.9951	14.855	15.0854	15.5219	15.5082	15.6075	15.6601	15.4681	15.6653	+	Mock_Treatment	2	2	2	13.8	13.8	13.8	25.606	0	7.2134	1109900000	17	6.57326	1.41e-06	-0.646558	-12.1146	14.9253	15.5718	0.646558		+	gi|4138916|gb|AAD13633.1|;gi|350538399|ref|NP_001234085.1|;gi|257685780|emb|CBC90971.1|;gi|257627449|emb|CBD31077.1|;gi|219922458|emb|CAW88386.1|;gi|30519754|emb|CAD90261.1|;gi|257679695|emb|CBC90851.1|;gi|257627329|emb|CBD31017.1|;gi|219922338|emb|CAW88281.1|;gi|460386262|ref|XP_004238818.1|;gi|350538891|ref|NP_001234364.1|;gi|257685766|emb|CBC90956.1|;gi|257627435|emb|CBD31070.1|;gi|219922444|e…	gi|4138916|gb|AAD13633.1|;gi|350538399|ref|NP_001234085.1|;gi|257685780|emb|CBC90971.1|;gi|257627449|emb|CBD31077.1|;gi|219922458|emb|CAW88386.1|;gi|30519754|emb|CAD90261.1|;gi|257679695|emb|CBC90851.1|;gi|257627329|emb|CBD31017.1|;gi|219922338|emb|CAW88281.1|;gi|460386262|ref|XP_004238818.1|;gi|350538891|ref|NP_001234364.1|;gi|257685766|emb|CBC90956.1|;gi|257627435|emb|CBD31070.1|;gi|219922444|e…	AT4G02290.1
11.6524	11.6794	11.4296	11.5434	11.6901	11.7429	12.4549	12.2374	12.3065	12.0205	12.188	12.4122	+	Mock_Treatment	5	5	5	16.2	16.2	16.2	62.367	0	17.826	183660000	14	4.96625	3.78e-05	-0.646975	-8.07855	11.623	12.2699	0.646975		+	gi|723688497|ref|XP_010319119.1|;gi|525314059|ref|NP_001265941.1|;gi|365222878|gb|AEW69791.1|	gi|723688497|ref|XP_010319119.1|;gi|525314059|ref|NP_001265941.1|;gi|365222878|gb|AEW69791.1|	AT4G02480.1
10.9395	10.5626	11.0936	11.2218	11.0709	10.9966	11.5586	11.7402	11.6602	11.5822	11.4701	11.7586	+	Mock_Treatment	2	2	2	7.1	7.1	7.1	34.662	0	11.463	44048000	6	4.04257	0.000251146	-0.647475	-6.28643	10.9808	11.6283	0.647475		+	gi|460396267|ref|XP_004243698.1|	gi|460396267|ref|XP_004243698.1|	AT5G59500.1
11.9864	11.9125	11.7894	12.033	11.8349	11.5552	12.554	12.6393	12.5788	12.4321	12.3155	12.4787	+	Mock_Treatment	5	5	5	7.7	7.7	7.7	101.56	0	18.198	81995000	7	4.76601	5.69e-05	-0.647834	-7.6626	11.8519	12.4997	0.647834		+	gi|83630761|gb|ABC26878.1|;gi|350535589|ref|NP_001234202.1|	gi|83630761|gb|ABC26878.1|;gi|350535589|ref|NP_001234202.1|	AT4G11120.1
14.6017	14.731	14.7821	14.6309	14.6704	14.7942	15.3471	15.3339	15.3891	15.3384	15.3308	15.3733	+	Mock_Treatment	14	12	10	27.9	23.8	20.4	66.133	0	65.172	960800000	47	8.47912	3.23e-08	-0.650401	-19.1273	14.7017	15.3521	0.650401		+	gi|1135567444|ref|NP_001335290.1|	gi|1135567444|ref|NP_001335290.1|	AT4G11740.1
13.4372	13.789	13.5313	13.4813	13.7683	13.7318	14.1976	14.3527	14.1817	14.2215	14.4132	14.2751	+	Mock_Treatment	9	9	9	12.9	12.9	12.9	98.103	0	41.744	275170000	32	5.26922	2.01e-05	-0.650504	-8.74032	13.6231	14.2736	0.650503		+	gi|460396290|ref|XP_004243709.1|	gi|460396290|ref|XP_004243709.1|	AT5G59500.1
9.92518	10.2928	8.83069	10.2829	9.7177	9.64088	10.6154	10.6508	10.43	10.3138	10.052	10.5378	+	Mock_Treatment	1	1	1	6.3	6.3	6.3	33.77	0.00025793	6.8428	50791000	4	1.67187	0.035471	-0.651624	-2.72741	9.78169	10.4333	0.651624		+	gi|460383680|ref|XP_004237547.1|	gi|460383680|ref|XP_004237547.1|	AT3G07950.1
16.1914	16.3217	16.2885	16.2189	16.2576	16.2187	16.8911	16.8354	16.899	16.9229	16.8806	16.9801	+	Mock_Treatment	12	12	12	44.8	44.8	44.8	35.573	0	80.862	4464300000	67	9.3076	6.42e-09	-0.652054	-23.239	16.2495	16.9015	0.652054		+	gi|460380486|ref|XP_004235987.1|	gi|460380486|ref|XP_004235987.1|	AT2G33040.1
13.9381	14.0165	14.102	14.0818	14.1103	13.9907	14.6203	14.6863	14.7959	14.6366	14.7104	14.7146	+	Mock_Treatment	16	16	16	50.6	50.6	50.6	52.835	0	94.085	963930000	73	8.01215	8.08e-08	-0.654119	-17.1258	14.0399	14.694	0.654119		+	gi|1444434353|ref|XP_004247652.3|	gi|1444434353|ref|XP_004247652.3|	AT4G11740.1
12.5162	12.688	12.8643	12.7455	12.368	13.53	13.1374	13.3901	13.512	13.2397	13.4541	13.9176	+	Mock_Treatment	5	5	5	8.3	8.3	8.3	86.226	0	14.613	134820000	9	2.09741	0.0146563	-0.656477	-3.30168	12.7853	13.4418	0.656477		+	gi|723663628|ref|XP_010314247.1|;gi|460369111|ref|XP_004230407.1|;gi|723663623|ref|XP_010314240.1|;gi|723663631|ref|XP_010314250.1|	gi|723663628|ref|XP_010314247.1|;gi|460369111|ref|XP_004230407.1|;gi|723663623|ref|XP_010314240.1|;gi|723663631|ref|XP_010314250.1|	AT2G02500.1
10.9878	10.9765	11.0681	10.9252	11.0282	10.8582	11.5092	11.8698	11.3683	11.8672	11.6583	11.5162	+	Mock_Treatment	3	3	2	12.6	12.6	7.8	42.915	0	19.391	109590000	13	4.62338	7.58e-05	-0.657502	-7.37611	10.974	11.6315	0.657502		+	gi|936976504|ref|NP_001234266.2|;gi|1455790698|gb|AXP12317.1|;gi|325980241|gb|ADH43227.2|	gi|936976504|ref|NP_001234266.2|;gi|1455790698|gb|AXP12317.1|;gi|325980241|gb|ADH43227.2|	AT3G47930.1
12.7326	12.8867	12.9752	12.7726	12.8474	12.9042	13.4015	13.5313	13.5497	13.5566	13.5433	13.4841	+	Mock_Treatment	9	9	9	23.9	23.9	23.9	52.952	0	29.785	256240000	29	7.4665	2.37e-07	-0.657985	-15.0364	12.8531	13.5111	0.657985		+	gi|460389427|ref|XP_004240355.1|	gi|460389427|ref|XP_004240355.1|	AT3G30841.1
14.428	14.4757	14.4439	14.4987	14.457	14.4147	15.1621	15.1404	15.1228	15.0218	15.0917	15.1379	+	Mock_Treatment	5	5	4	38.9	38.9	33.5	21.259	0	60.9	1454100000	38	10.0061	1.62e-09	-0.6598	-27.3575	14.453	15.1128	0.6598		+	gi|77744859|gb|ABB02383.1|;gi|350539918|ref|NP_001234832.1|	gi|77744859|gb|ABB02383.1|;gi|350539918|ref|NP_001234832.1|	AT4G11120.1
13.2838	13.0417	13.326	12.9259	13.2304	13.234	14.2042	13.5591	13.7253	14.0809	13.6845	13.7503	+	Mock_Treatment	6	6	4	10.1	10.1	6.2	75.435	0	22.825	328070000	24	3.56959	0.000672954	-0.660412	-5.47957	13.1736	13.834	0.660412		+	gi|460373901|ref|XP_004232751.1|	gi|460373901|ref|XP_004232751.1|	AT2G35780.1
10.3496	10.4326	9.93492	9.91607	10.0814	10.4761	10.9466	10.6038	10.6631	10.9034	11.2356	10.8119	+	Mock_Treatment	2	2	2	9.7	9.7	9.7	31.328	0	9.7397	89376000	6	3.13038	0.00167818	-0.66228	-4.78452	10.1984	10.8607	0.66228		+	gi|460388039|ref|XP_004239679.1|	gi|460388039|ref|XP_004239679.1|	AT3G54890.1
12.2366	12.4882	12.6592	12.1754	12.5695	12.5072	12.9014	13.1823	12.8823	13.1475	13.3817	13.1176	+	Mock_Treatment	4	4	3	27.2	27.2	19.7	24.365	0	19.223	110920000	12	3.91502	0.000326047	-0.662789	-6.06228	12.4393	13.1021	0.662788		+	gi|460414519|ref|XP_004252616.1|;gi|460398363|ref|XP_004244731.1|;gi|1104630990|ref|XP_019070755.1|;gi|460399829|ref|XP_004245439.1|;gi|723723698|ref|XP_010325309.1|;gi|1444431832|ref|XP_025888269.1|	gi|460414519|ref|XP_004252616.1|;gi|460398363|ref|XP_004244731.1|;gi|1104630990|ref|XP_019070755.1|;gi|460399829|ref|XP_004245439.1|	AT1G01050.1
14.0764	14.0473	13.9942	14.2126	13.9941	14.0624	14.7609	14.8149	14.733	14.7385	14.619	14.7174	+	Mock_Treatment	9	4	4	38.1	24.5	24.5	33.992	0	52.425	918360000	40	7.68693	1.52e-07	-0.666106	-15.8501	14.0645	14.7306	0.666106		+	gi|460371950|ref|XP_004231797.1|	gi|460371950|ref|XP_004231797.1|	AT2G35780.1
13.8933	13.7761	13.7117	13.9237	14.0181	13.8297	14.4881	14.4429	14.6933	14.4617	14.5062	14.565	+	Mock_Treatment	8	8	8	14.6	14.6	14.6	68.593	0	24.884	615420000	42	6.33235	2.3e-06	-0.667441	-11.4191	13.8588	14.5262	0.667441		+	gi|460399851|ref|XP_004245450.1|	gi|460399851|ref|XP_004245450.1|	AT5G35530.1
13.8828	13.7009	13.6194	13.8687	13.5269	13.6492	14.4471	14.3892	14.4817	14.2721	14.2535	14.4094	+	Mock_Treatment	10	10	10	21.2	21.2	21.2	58.204	0	31.549	304160000	28	5.65372	9.12e-06	-0.667554	-9.6412	13.708	14.3755	0.667554		+	gi|460370495|ref|XP_004231088.1|;gi|1444403968|ref|XP_025884680.1|	gi|460370495|ref|XP_004231088.1|	AT2G35780.1
13.8144	13.8478	13.751	13.7939	13.8739	13.8589	14.4183	14.5541	14.5374	14.4419	14.5695	14.4285	+	Mock_Treatment	12	8	8	31	21.8	21.8	63.514	0	48.285	659910000	55	8.60612	2.54e-08	-0.668282	-19.7089	13.8233	14.4916	0.668283		+	gi|723730136|ref|XP_010326319.1|;gi|460403247|ref|XP_004247104.1|;gi|1269858881|gb|ATO74555.1|;gi|723730142|ref|XP_010326321.1|;gi|723730139|ref|XP_010326320.1|	gi|723730136|ref|XP_010326319.1|;gi|460403247|ref|XP_004247104.1|;gi|1269858881|gb|ATO74555.1|;gi|723730142|ref|XP_010326321.1|;gi|723730139|ref|XP_010326320.1|	AT3G53520.1
13.1554	13.1143	13.3146	13.3182	13.2655	13.4066	13.7837	13.8345	14.0335	13.9591	13.9646	14.0141	+	Mock_Treatment	9	9	9	22	22	22	61.561	0	52.356	678770000	36	6.19243	3.03e-06	-0.66916	-11.0313	13.2624	13.9316	0.66916		+	gi|723672247|ref|XP_010316367.1|	gi|723672247|ref|XP_010316367.1|	AT5G49555.1
13.2552	13.4916	13.3694	13.4339	13.484	13.4014	13.9877	14.0667	14.0142	14.0869	14.1671	14.1281	+	Mock_Treatment	33	6	4	45.7	10.6	7.9	89.797	0	66.99	745110000	33	7.40734	2.65e-07	-0.669206	-14.8247	13.4059	14.0751	0.669207		+	gi|460408099|ref|XP_004249485.1|	gi|460408099|ref|XP_004249485.1|	AT5G03340.1
13.6464	13.826	13.6365	13.7229	13.8285	13.6554	14.4387	14.4532	14.4207	14.4138	14.3553	14.2659	+	Mock_Treatment	11	11	7	15.5	15.5	11.8	111.29	0	40.346	314330000	30	7.32756	3.09e-07	-0.671995	-14.5435	13.7193	14.3913	0.671995		+	gi|460375325|ref|XP_004233457.1|	gi|460375325|ref|XP_004233457.1|	AT5G39830.1
16.7941	16.8757	16.7487	16.7885	16.82	16.7961	17.4587	17.5249	17.4476	17.4396	17.5358	17.4516	+	Mock_Treatment	27	27	20	44.9	44.9	35.9	63.571	0	227.56	4951400000	123	10.04	1.52e-09	-0.672489	-27.5745	16.8039	17.4764	0.672491		+	gi|1477052698|ref|NP_001352883.1|;gi|1477052649|ref|NP_001352884.1|	gi|1477052698|ref|NP_001352883.1|	AT4G11740.1
13.4406	13.1658	12.9612	13.2471	13.2447	12.9551	13.9083	14.0194	13.4965	13.9975	13.916	13.7136	+	Mock_Treatment	1	1	1	12.4	12.4	12.4	14.908	0	26.96	662700000	16	3.88518	0.000347897	-0.672823	-6.01056	13.1691	13.8419	0.672823		+	gi|1444437486|ref|XP_025883527.1|;gi|460406449|ref|XP_004248677.1|;gi|460406447|ref|XP_004248676.1|;gi|350535967|ref|NP_001233967.1|;gi|3334406|sp|O24011.1|VATL_SOLLC;gi|2282062|gb|AAB64199.1|;gi|460385262|ref|XP_004238323.1|;gi|460373322|ref|XP_004232469.1|	gi|1444437486|ref|XP_025883527.1|;gi|460406449|ref|XP_004248677.1|;gi|460406447|ref|XP_004248676.1|;gi|350535967|ref|NP_001233967.1|;gi|3334406|sp|O24011.1|VATL_SOLLC;gi|2282062|gb|AAB64199.1|;gi|460385262|ref|XP_004238323.1|;gi|460373322|ref|XP_004232469.1|	AT4G11740.1
9.93776	8.92696	10.2067	9.85106	9.9031	10.3907	10.4722	10.2117	10.3692	11.1208	10.6721	10.4096	+	Mock_Treatment	9	2	2	36.5	12.5	12.5	44.33	0	8.2419	82019000	3	1.69138	0.0341034	-0.673208	-2.75359	9.86938	10.5426	0.673208		+	gi|723690051|ref|XP_010319368.1|;gi|460382326|ref|XP_004236890.1|	gi|723690051|ref|XP_010319368.1|;gi|460382326|ref|XP_004236890.1|	AT1G73430.2
10.6899	10.6252	10.3388	11.0045	10.3002	10.762	11.1056	11.8141	11.1924	11.2867	11.3643	11.0027	+	Mock_Treatment	5	5	5	7.5	7.5	7.5	93.426	0	14.545	57030000	10	2.76173	0.00364453	-0.674225	-4.23469	10.6201	11.2943	0.674225		+	gi|1444435033|ref|XP_025888686.1|;gi|723730312|ref|XP_004247144.2|	gi|1444435033|ref|XP_025888686.1|;gi|723730312|ref|XP_004247144.2|	AT4G11740.1
12.5374	12.7742	12.3898	12.5535	12.8094	12.4103	13.0543	13.1309	13.3112	13.2998	13.2177	13.5131	+	Mock_Treatment	11	6	6	22.3	14.2	14.2	57.841	0	15.094	240820000	20	4.38194	0.000123674	-0.675398	-6.90871	12.5791	13.2545	0.675397		+	gi|1085956533|ref|NP_001333533.1|	gi|1085956533|ref|NP_001333533.1|	AT4G11740.1
13.4679	13.4322	13.3613	13.2099	13.4227	13.4609	14.0787	13.9837	14.1009	14.3034	13.9596	13.9809	+	Mock_Treatment	6	5	5	41.1	37.1	37.1	18.86	0	17.121	306430000	24	5.89813	5.5e-06	-0.675403	-10.2524	13.3925	14.0679	0.675403		+	gi|460408971|ref|XP_004249914.1|	gi|460408971|ref|XP_004249914.1|	AT3G04550.1
9.00748	9.10853	9.53486	10.0287	9.82601	9.0595	9.75658	10.4959	9.48736	10.0954	10.4292	10.357	+	Mock_Treatment	8	3	3	20.4	10.2	10.2	60.381	0	12.228	23486000	7	1.71368	0.0325934	-0.676064	-2.7835	9.42752	10.1036	0.676065		+	gi|460372481|ref|XP_004232058.1|	gi|460372481|ref|XP_004232058.1|	AT2G35780.1
11.2443	11.1009	11.41	11.4297	11.0971	11.6475	11.9558	11.8737	11.6854	12.2253	12.0223	12.2247	+	Mock_Treatment	2	2	2	5.7	5.7	5.7	38.852	0.0054711	3.1764	31413000	7	3.59781	0.000634038	-0.6763	-5.5259	11.3216	11.9979	0.676299		+	gi|1444430047|ref|XP_025888063.1|;gi|170450|gb|AAA34167.1|;gi|120989|sp|P26981.1|GPA1_SOLLC;gi|806904714|ref|NP_001292984.1|;gi|1104630119|ref|XP_019070578.1|	gi|1444430047|ref|XP_025888063.1|;gi|170450|gb|AAA34167.1|;gi|120989|sp|P26981.1|GPA1_SOLLC;gi|806904714|ref|NP_001292984.1|;gi|1104630119|ref|XP_019070578.1|	AT4G11740.1
11.1265	11.6234	11.638	11.3391	11.3909	11.9042	11.8088	12.6259	12.4236	12.0936	12.3949	11.7422	+	Mock_Treatment	2	2	2	9.4	9.4	9.4	35.422	0	7.4377	111990000	9	2.37397	0.00822317	-0.677791	-3.68277	11.5037	12.1815	0.677792		+	gi|1104643360|ref|XP_019067119.1|	gi|1104643360|ref|XP_019067119.1|	AT4G11740.1
16.6248	16.6931	16.6594	16.7158	16.7291	16.7227	17.397	17.4271	17.3237	17.3856	17.3694	17.3139	+	Mock_Treatment	26	26	10	31.4	31.4	12.8	90.712	0	120.7	4622400000	185	10.0615	1.47e-09	-0.678637	-27.7128	16.6908	17.3695	0.678638		+	gi|460386942|ref|XP_004239152.1|	gi|460386942|ref|XP_004239152.1|	AT3G01680.1
10.4604	10.2546	10.879	10.6816	10.1829	10.7102	11.24	11.1294	11.4468	11.3905	11.1484	10.8867	+	Mock_Treatment	1	1	1	4.9	4.9	4.9	31.133	0.0013441	4.4459	20678000	3	3.18634	0.00149972	-0.678813	-4.87051	10.5281	11.2069	0.678814		+	gi|460410460|ref|XP_004250646.1|;gi|1104640564|ref|XP_019066641.1|;gi|460410458|ref|XP_004250645.1|	gi|460410460|ref|XP_004250646.1|;gi|1104640564|ref|XP_019066641.1|;gi|460410458|ref|XP_004250645.1|	AT1G09640.1
11.0102	10.7136	10.4606	10.6533	10.1174	11.0098	11.4822	11.4878	11.1254	11.4001	10.909	11.639	+	Mock_Treatment	2	2	2	10.7	10.7	10.7	36.209	0	8.6922	91557000	8	2.47333	0.00672346	-0.67977	-3.822	10.6608	11.3406	0.67977		+	gi|460389828|ref|XP_004240550.1|	gi|460389828|ref|XP_004240550.1|	AT4G02340.1
12.8857	12.7485	12.8418	13.136	12.7281	12.899	13.5002	13.4828	13.714	13.5781	13.4594	13.5883	+	Mock_Treatment	8	8	8	32.3	32.3	32.3	44.777	0	43.724	434900000	38	5.62404	9.66e-06	-0.680634	-9.56908	12.8732	13.5538	0.680634		+	gi|460370094|ref|XP_004230889.1|;gi|1444403584|ref|XP_025884448.1|	gi|460370094|ref|XP_004230889.1|;gi|1444403584|ref|XP_025884448.1|	AT2G35780.1
12.7275	12.9445	12.957	12.9096	12.9428	12.9318	13.5943	13.4616	13.8545	13.4444	13.5572	13.5894	+	Mock_Treatment	5	5	5	17.5	17.5	17.5	36.746	0	15.039	318190000	11	5.70019	8.36e-06	-0.681382	-9.75501	12.9022	13.5836	0.681381		+	gi|1084352518|ref|NP_001333501.1|	gi|1084352518|ref|NP_001333501.1|	AT4G11740.1
10.947	10.1515	11.0028	10.8932	10.966	10.5611	11.1671	11.8581	11.2439	11.1376	11.6401	11.5633	+	Mock_Treatment	19	3	3	49.4	11	11	50.262	0	7.3289	517770000	7	2.41213	0.00761679	-0.681414	-3.73608	10.7536	11.435	0.681414		+	gi|460390215|ref|XP_004240734.1|	gi|460390215|ref|XP_004240734.1|	AT5G23860.2
14.6923	14.9744	14.9464	14.7991	14.8544	14.7962	15.4922	15.6236	15.4998	15.4713	15.5762	15.4911	+	Mock_Treatment	24	12	12	56.1	38.6	38.6	56.561	0	165.86	3520300000	71	7.11639	4.74e-07	-0.681899	-13.8226	14.8438	15.5257	0.681899		+	gi|849564061|ref|NP_001296998.1|;gi|10946509|gb|AAG23846.1|	gi|849564061|ref|NP_001296998.1|	ATCG00430.1
9.86881	10.1956	10.362	10.4316	10.6249	10.1596	10.8481	10.7012	11.0585	11.185	10.6616	11.2819	+	Mock_Treatment	4	4	4	15.3	15.3	15.3	48.218	0	14.258	47485000	7	2.98251	0.00230256	-0.682309	-4.56066	10.2737	10.9561	0.682309		+	gi|460365516|ref|XP_004228647.1|	gi|460365516|ref|XP_004228647.1|	AT3G02875.1
14.0198	14.0552	14.3199	14.4122	14.1874	14.1651	14.7215	14.8372	14.988	14.7469	14.8388	15.132	+	Mock_Treatment	5	5	5	36.2	36.2	36.2	16.673	0	14.487	893890000	14	4.79534	5.37e-05	-0.684131	-7.72251	14.1932	14.8774	0.684132		+	gi|723659233|ref|XP_010323279.1|;gi|723659230|ref|XP_010323278.1|;gi|1104562970|ref|XP_019070890.1|;gi|460367317|ref|XP_004229521.1|	gi|723659233|ref|XP_010323279.1|;gi|723659230|ref|XP_010323278.1|;gi|1104562970|ref|XP_019070890.1|;gi|460367317|ref|XP_004229521.1|	AT4G01800.1
11.1847	10.5075	10.9166	11.3738	10.5755	10.9183	11.5781	11.5336	11.6134	11.7417	11.6889	11.426	+	Mock_Treatment	2	2	2	4.7	4.7	4.7	58.362	0	7.9591	54146000	4	3.0945	0.00181188	-0.684205	-4.72977	10.9127	11.5969	0.684206		+	gi|460375501|ref|XP_004233544.1|;gi|723677774|ref|XP_010317229.1|;gi|460375499|ref|XP_004233543.1|;gi|723677779|ref|XP_010317230.1|	gi|460375501|ref|XP_004233544.1|;gi|723677774|ref|XP_010317229.1|;gi|460375499|ref|XP_004233543.1|;gi|723677779|ref|XP_010317230.1|	AT5G39830.1
10.1104	10.4565	10.8023	10.9743	10.58	10.7556	10.7173	11.5806	11.3771	10.9606	11.6377	11.5229	+	Mock_Treatment	1	1	1	7.5	7.5	7.5	23.939	0	19.115	36311000	5	2.22585	0.0112149	-0.686173	-3.4776	10.6132	11.2994	0.686173		+	gi|723739652|ref|XP_010312312.1|;gi|460408493|ref|XP_004249679.1|	gi|723739652|ref|XP_010312312.1|;gi|460408493|ref|XP_004249679.1|	AT3G03620.1
14.9683	14.9729	14.8231	14.9114	14.9517	14.8591	15.61	15.5662	15.6007	15.6266	15.6092	15.5912	+	Mock_Treatment	16	16	16	43.4	43.4	43.4	52.813	0	97.046	1906200000	98	9.75453	2.63e-09	-0.686248	-25.7985	14.9144	15.6007	0.686249		+	gi|460381202|ref|XP_004236341.1|	gi|460381202|ref|XP_004236341.1|	AT5G60160.1
15.2761	15.1479	15.1622	15.2209	15.142	15.1827	15.7931	16.0591	15.8511	15.8049	15.8773	15.8691	+	Mock_Treatment	6	6	5	10.9	10.9	9.7	65.614	0	17.366	506920000	22	7.57898	1.9e-07	-0.687145	-15.4466	15.1886	15.8758	0.687145		+	gi|460390681|ref|XP_004240956.1|	gi|460390681|ref|XP_004240956.1|	AT3G49220.1
17.3179	17.3559	17.3273	17.3684	17.3832	17.3656	18.0052	18.0568	18.0828	17.991	18.0442	18.0615	+	Mock_Treatment	13	13	12	68.1	68.1	64.3	23.554	0	137.41	11894000000	244	11.5082	9.18e-11	-0.68719	-38.7803	17.3531	18.0402	0.687189		+	gi|929524249|ref|NP_001234822.2|;gi|98978771|gb|ABF59820.1|;gi|66475036|gb|AAY47048.1|;gi|220029676|gb|ACL78794.1|;gi|1104633294|ref|XP_019071004.1|;gi|1444426110|ref|XP_025887527.1|	gi|929524249|ref|NP_001234822.2|;gi|98978771|gb|ABF59820.1|;gi|66475036|gb|AAY47048.1|	AT5G19760.1
10.1958	9.70304	9.86988	8.65529	9.81655	9.48343	10.5517	10.0199	10.1363	10.5331	10.6336	9.97304	+	Mock_Treatment	2	2	2	2.3	2.3	2.3	126.84	0.00047985	5.5069	29440000	4	1.71328	0.0326102	-0.68726	-2.78297	9.62067	10.3079	0.68726		+	gi|460407538|ref|XP_004249209.1|	gi|460407538|ref|XP_004249209.1|	AT3G12050.1
9.10272	8.25901	8.87405	9.18951	8.39539	9.04212	9.09681	9.38521	10.3899	9.06857	9.29115	9.75656	+	Mock_Treatment	6	4	4	31.4	26	26	41.508	0	14.016	124420000	9	1.61084	0.0403234	-0.687571	-2.64554	8.81046	9.49804	0.687572		+	gi|982742409|ref|NP_001306078.1|;gi|5640111|emb|CAB51544.1|;gi|6688552|emb|CAB65692.1|	gi|982742409|ref|NP_001306078.1|;gi|5640111|emb|CAB51544.1|	AT5G49720.1
13.5011	13.5584	13.3451	13.5719	13.4332	13.4472	14.3918	14.2518	14.1177	14.0682	14.268	13.8866	+	Mock_Treatment	7	7	7	11.3	11.3	11.3	81.935	0	47.609	557720000	28	5.17536	2.44e-05	-0.687884	-8.53096	13.4761	14.164	0.687883		+	gi|460379305|ref|XP_004235404.1|	gi|460379305|ref|XP_004235404.1|	AT1G34130.1
15.3207	15.1816	15.2277	15.0828	15.1344	15.1981	15.8008	15.8872	15.9528	15.8935	15.8638	15.8794	+	Mock_Treatment	11	10	8	47.5	42	37.9	25.382	0	40.995	1185800000	36	8.15658	6.04e-08	-0.688689	-17.7226	15.1909	15.8796	0.688689		+	gi|460395239|ref|XP_004243192.1|	gi|460395239|ref|XP_004243192.1|	AT5G59500.1
13.9293	14.2958	13.8982	14.0339	14.2024	14.0706	14.7794	14.7337	14.7895	14.6618	14.7821	14.8183	+	Mock_Treatment	10	10	10	23.2	23.2	23.2	60.676	0	36.604	648800000	32	5.91254	5.36e-06	-0.6891	-10.2894	14.0717	14.7608	0.689099		+	gi|460379838|ref|XP_004235667.1|	gi|460379838|ref|XP_004235667.1|	AT3G16110.1
12.4591	12.5232	12.3409	12.0996	12.1305	12.0201	12.8676	13.1031	12.8169	12.869	13.1056	12.9542	+	Mock_Treatment	5	2	2	15.3	6.8	6.8	34.625	0	9.7641	178750000	10	4.41577	0.00011498	-0.690482	-6.97292	12.2622	12.9527	0.690482		+	gi|460403892|ref|XP_004247420.1|;gi|723662934|ref|XP_010313168.1|;gi|723662929|ref|XP_010313163.1|;gi|460368791|ref|XP_004230248.1|;gi|1104590910|ref|XP_019067053.1|	gi|460403892|ref|XP_004247420.1|;gi|723662934|ref|XP_010313168.1|;gi|723662929|ref|XP_010313163.1|;gi|460368791|ref|XP_004230248.1|;gi|1104590910|ref|XP_019067053.1|	AT1G02840.3
11.8176	11.8128	11.604	11.8234	11.8993	11.9719	12.2871	12.5565	12.6285	12.6193	12.3845	12.6011	+	Mock_Treatment	1	1	1	6.1	6.1	6.1	19.562	0.0011545	4.876	103880000	3	5.37314	1.63e-05	-0.691299	-8.97682	11.8215	12.5128	0.691299		+	gi|723677197|ref|XP_010317149.1|	gi|723677197|ref|XP_010317149.1|	AT5G14260.2
13.5698	13.8782	13.7074	13.5804	13.8703	13.8005	14.533	14.5883	14.4162	14.3645	14.4158	14.2372	+	Mock_Treatment	10	10	9	15.1	15.1	13.9	78.13	0	31.024	697920000	31	5.43411	1.44e-05	-0.69137	-9.11795	13.7344	14.4258	0.69137		+	gi|460396970|ref|XP_004244042.1|	gi|460396970|ref|XP_004244042.1|	AT5G59500.1
13.106	12.9854	12.8841	13.1045	12.9078	13.0512	13.6557	13.5912	13.7431	13.7772	13.5012	13.9256	+	Mock_Treatment	3	3	3	15.4	15.4	15.4	25.45	0	9.1164	164850000	13	5.60394	1.01e-05	-0.692518	-9.5205	13.0065	13.699	0.692517		+	gi|723687834|ref|XP_010318998.1|;gi|460380983|ref|XP_004236232.1|;gi|1444413218|ref|XP_025885842.1|	gi|723687834|ref|XP_010318998.1|;gi|460380983|ref|XP_004236232.1|;gi|1444413218|ref|XP_025885842.1|	AT1G27500.1
16.9278	17.0593	17.0903	16.9138	17.0803	17.1161	17.7429	17.733	17.7731	17.7061	17.6892	17.6991	+	Mock_Treatment	12	12	12	35.9	35.9	35.9	40.673	0	120.54	6961000000	110	8.27294	4.84e-08	-0.69262	-18.2177	17.0313	17.7239	0.692621		+	gi|353703786|ref|NP_001238796.1|;gi|283825505|gb|ADB43258.1|;gi|433286668|pdb|4DLB|B;gi|433286667|pdb|4DLB|A;gi|433286666|pdb|4DLA|B;gi|433286665|pdb|4DLA|A;gi|433286664|pdb|4DL9|B;gi|433286663|pdb|4DL9|A;gi|291163411|gb|ADD80304.1|	gi|353703786|ref|NP_001238796.1|;gi|283825505|gb|ADB43258.1|;gi|433286668|pdb|4DLB|B;gi|433286667|pdb|4DLB|A;gi|433286666|pdb|4DLA|B;gi|433286665|pdb|4DLA|A;gi|433286664|pdb|4DL9|B;gi|433286663|pdb|4DL9|A	AT3G06510.1
11.9217	11.6136	11.6816	11.6656	11.8842	11.6562	12.2409	12.2784	12.7423	12.2014	12.3856	12.7315	+	Mock_Treatment	4	4	3	9.9	9.9	7.4	38.983	0	9.0665	121660000	14	3.93649	0.000311526	-0.692849	-6.09965	11.7372	12.43	0.692849		+	gi|1495458144|ref|NP_001353794.1|;gi|1444408498|ref|XP_025885358.1|	gi|1495458144|ref|NP_001353794.1|	AT4G11740.1
14.4558	14.5071	14.4134	14.5198	14.5594	14.5663	15.1761	15.1957	15.1967	15.1746	15.2392	15.2005	+	Mock_Treatment	9	9	9	19.4	19.4	19.4	84.033	0	80.551	920340000	35	9.87826	2.06e-09	-0.693494	-26.5542	14.5036	15.1971	0.693494		+	gi|460414825|ref|XP_004252763.1|;gi|1104644424|ref|XP_019067245.1|	gi|460414825|ref|XP_004252763.1|;gi|1104644424|ref|XP_019067245.1|	AT5G67090.1
12.7384	12.6619	12.4892	12.7788	12.6921	12.7417	13.461	13.2363	13.4906	13.3741	13.1733	13.5421	+	Mock_Treatment	2	2	2	3.2	3.2	3.2	67.983	0.0011601	4.942	48158000	4	5.57955	1.06e-05	-0.695896	-9.46181	12.6837	13.3796	0.695896		+	gi|460412725|ref|XP_004251748.1|;gi|1104643136|ref|XP_019067091.1|	gi|460412725|ref|XP_004251748.1|;gi|1104643136|ref|XP_019067091.1|	AT1G05500.1
13.5743	13.4312	13.5867	13.3695	13.4714	13.551	14.0812	14.0251	14.2838	14.1739	14.2432	14.3524	+	Mock_Treatment	11	11	11	22.7	22.7	22.7	75.124	0	30.86	660390000	36	6.26105	2.64e-06	-0.695912	-11.22	13.4974	14.1933	0.695911		+	gi|460408840|ref|XP_004249849.1|	gi|460408840|ref|XP_004249849.1|	AT1G21680.1
14.056	13.9675	14.201	14.0376	13.9476	14.0655	14.7258	14.7603	14.7314	14.7594	14.8433	14.6354	+	Mock_Treatment	11	11	8	27.7	27.7	20.4	65.214	0	58.667	404610000	40	7.51058	2.17e-07	-0.696746	-15.1959	14.0459	14.7426	0.696746		+	gi|460385330|ref|XP_004238357.1|;gi|146395463|gb|ABQ28669.1|;gi|723666236|ref|XP_010315360.1|;gi|460370136|ref|XP_004230910.1|	gi|460385330|ref|XP_004238357.1|;gi|146395463|gb|ABQ28669.1|	AT1G19870.1
12.8285	12.8629	12.8479	13.1587	13.0833	12.9473	13.6432	13.6395	13.6431	13.6292	13.8076	13.5496	+	Mock_Treatment	8	8	8	30.2	30.2	30.2	41.295	0	32.384	218270000	20	6.03616	4.19e-06	-0.697273	-10.6116	12.9548	13.652	0.697273		+	gi|460411775|ref|XP_004251281.1|	gi|460411775|ref|XP_004251281.1|	AT3G45770.1
14.7014	14.6949	14.7647	14.7461	14.6718	14.7767	15.4743	15.4424	15.4414	15.4515	15.4456	15.2864	+	Mock_Treatment	8	8	8	39.2	39.2	39.2	31.114	0	62.852	1356900000	61	8.92896	1.36e-08	-0.697667	-21.2643	14.7259	15.4236	0.697667		+	gi|460389005|ref|XP_004240152.1|	gi|460389005|ref|XP_004240152.1|	AT2G32520.1
17.2508	17.2871	17.3249	17.2739	17.3053	17.3419	17.9731	18.0386	18.0222	17.9459	17.9988	17.9915	+	Mock_Treatment	34	34	34	46.1	46.1	46.1	105.85	0	226.3	6614300000	174	11.2005	1.61e-10	-0.69768	-36.1111	17.2973	17.995	0.69768		+	gi|723658980|ref|XP_010322950.1|	gi|723658980|ref|XP_010322950.1|	AT4G15530.6
9.35925	10.1922	10.0963	10.2676	10.372	10.4107	10.6728	11.0915	11.266	10.6338	10.8901	10.3405	+	Mock_Treatment	1	1	1	7.2	7.2	7.2	25.868	0.0096097	2.79	14985000	3	2.12322	0.0138962	-0.699428	-3.3369	10.1163	10.8158	0.699428		+	gi|1444442001|ref|XP_025884150.1|;gi|460409174|ref|XP_004250014.1|	gi|1444442001|ref|XP_025884150.1|;gi|460409174|ref|XP_004250014.1|	AT4G11740.1
10.3983	10.6445	10.6989	10.6767	10.2351	10.801	11.2517	11.3662	11.4394	11.4309	11.3381	10.829	+	Mock_Treatment	3	3	3	13.3	13.3	13.3	37.241	0	16.436	58152000	8	3.56382	0.000681139	-0.70014	-5.47012	10.5757	11.2759	0.70014		+	gi|460370493|ref|XP_004231087.1|	gi|460370493|ref|XP_004231087.1|	AT2G35780.1
13.419	13.1743	13.602	13.4296	13.2484	13.2031	13.9255	13.9702	14.1658	14.0566	13.9866	14.198	+	Mock_Treatment	9	5	5	30	15.6	15.6	40.413	0	24.354	219980000	22	5.23339	2.16e-05	-0.7044	-8.65994	13.3461	14.0505	0.7044		+	gi|460379226|ref|XP_004235365.1|	gi|460379226|ref|XP_004235365.1|	AT5G50850.1
11.9603	11.61	11.8621	11.9621	11.377	12.0463	12.3534	12.6269	12.5455	12.2791	12.8153	12.4243	+	Mock_Treatment	7	7	7	7.7	7.7	7.7	132.14	0	21.394	125690000	10	3.47519	0.000815811	-0.704463	-5.3261	11.803	12.5074	0.704463		+	gi|460372903|ref|XP_004232262.1|	gi|460372903|ref|XP_004232262.1|	AT2G35780.1
11.3771	11.1658	11.6598	11.8533	11.5402	11.7956	12.1666	12.5824	12.0922	12.0046	12.4951	12.2833	+	Mock_Treatment	4	2	2	63.4	42.9	42.9	11.445	0	14.778	231360000	12	3.25733	0.00128564	-0.705396	-4.98061	11.5653	12.2707	0.705396		+	gi|460391403|ref|XP_004241310.1|	gi|460391403|ref|XP_004241310.1|	AT5G22620.2
13.4585	13.4386	13.4129	13.5454	13.514	13.2764	14.1017	14.3082	14.0319	14.0854	14.242	14.1191	+	Mock_Treatment	4	4	4	25.4	25.4	25.4	18.819	0	11.315	210410000	10	6.6322	1.25e-06	-0.707107	-12.2904	13.441	14.1481	0.707107		+	gi|815890862|ref|NP_001234567.2|;gi|2388885|emb|CAA75054.1|;gi|20138152|sp|O24031.1|GPX4_SOLLC	gi|815890862|ref|NP_001234567.2|;gi|2388885|emb|CAA75054.1|;gi|20138152|sp|O24031.1|GPX4_SOLLC	ATCG00430.1
19.1104	19.1209	19.1309	19.1363	19.1179	19.1323	19.816	19.8689	19.8229	19.7984	19.8499	19.8385	+	Mock_Treatment	43	43	27	56.7	56.7	37.7	108.2	0	323.31	38714000000	536	13.6669	2.19e-12	-0.707681	-63.8724	19.1248	19.8325	0.707682		+	gi|460395806|ref|XP_004243472.1|	gi|460395806|ref|XP_004243472.1|	AT5G59500.1
15.182	15.1944	15.0963	15.259	15.2079	15.2044	15.9521	15.8686	15.8981	15.9044	15.87	15.9049	+	Mock_Treatment	21	21	19	39.6	39.6	35.8	78.645	0	89.256	1816500000	95	10.1556	1.23e-09	-0.709039	-28.3276	15.1907	15.8997	0.709039		+	gi|460412453|ref|XP_004251613.1|	gi|460412453|ref|XP_004251613.1|	AT4G29010.1
11.0025	10.649	10.8943	11.0801	10.4311	10.8836	11.7026	11.4386	11.2736	11.8375	11.3272	11.6213	+	Mock_Treatment	2	2	2	6.2	6.2	6.2	59.31	0.00048567	5.7339	35610000	4	3.45819	0.000841987	-0.710052	-5.29871	10.8234	11.5335	0.710052		+	gi|460397781|ref|XP_004244445.1|	gi|460397781|ref|XP_004244445.1|	AT3G07040.1
12.9121	13.1485	13.1184	12.7814	13.0188	13.0763	13.6356	13.6634	13.8181	13.805	13.5495	13.8471	+	Mock_Treatment	11	6	6	34.8	22.2	22.2	41.289	0	21.199	338210000	20	5.57406	1.07e-05	-0.710545	-9.44865	13.0092	13.7198	0.710546		+	gi|953790748|gb|ALP00290.1|;gi|1042998900|ref|NP_001316345.1|	gi|953790748|gb|ALP00290.1|;gi|1042998900|ref|NP_001316345.1|	AT4G18240.1
11.7934	11.8463	11.6851	11.8701	11.7761	11.7026	12.4952	12.5452	12.3826	12.3272	12.5313	12.6562	+	Mock_Treatment	3	3	2	7.6	7.6	5.8	50.523	0.00048403	5.6631	86021000	6	6.67689	1.14e-06	-0.710701	-12.4251	11.7789	12.4896	0.710701		+	gi|460386018|ref|XP_004238697.1|	gi|460386018|ref|XP_004238697.1|	AT5G26830.1
13.1829	13.4637	13.2777	13.4484	13.4499	13.2174	14.2484	14.0172	13.8557	14.1213	14.1471	13.9222	+	Mock_Treatment	11	11	11	26.9	26.9	26.9	50.681	0	34.43	648490000	37	5.34213	1.74e-05	-0.712005	-8.90572	13.34	14.052	0.712006		+	gi|460407544|ref|XP_004249212.1|;gi|1444436661|ref|XP_025888914.1|	gi|460407544|ref|XP_004249212.1|;gi|1444436661|ref|XP_025888914.1|	AT3G12050.1
13.6716	13.7136	13.6962	13.9236	13.6015	14.0426	14.556	14.5017	14.5057	14.4246	14.527	14.4154	+	Mock_Treatment	14	14	14	31.7	31.7	31.7	60.266	0	64.819	612880000	37	5.70144	8.35e-06	-0.713559	-9.75807	13.7748	14.4884	0.713558		+	gi|1024249315|ref|NP_001311229.1|;gi|1444410423|ref|XP_025885573.1|	gi|1024249315|ref|NP_001311229.1|;gi|1444410423|ref|XP_025885573.1|	AT4G11740.1
13.0377	13.0875	12.9481	13.0396	13.1411	12.8857	13.7506	13.6743	13.7173	13.5112	13.946	13.8216	+	Mock_Treatment	7	7	7	22	22	22	45.683	0	24.481	210390000	27	5.84304	6.19e-06	-0.713565	-10.1118	13.0233	13.7368	0.713565		+	gi|723669469|ref|XP_010316009.1|;gi|723669466|ref|XP_010316008.1|;gi|460372185|ref|XP_004231912.1|	gi|723669469|ref|XP_010316009.1|;gi|723669466|ref|XP_010316008.1|;gi|460372185|ref|XP_004231912.1|	AT4G37460.1
12.6213	12.6954	12.5451	12.6556	12.2674	12.362	13.3385	13.2034	13.2598	13.3954	13.0827	13.1512	+	Mock_Treatment	7	7	7	35.8	35.8	35.8	30.501	0	30.381	294090000	22	5.11462	2.76e-05	-0.71405	-8.39759	12.5245	13.2385	0.71405		+	gi|460399501|ref|XP_004245278.1|;gi|723723210|ref|XP_010325177.1|	gi|460399501|ref|XP_004245278.1|;gi|723723210|ref|XP_010325177.1|	AT5G35530.1
12.1052	12.3482	12.8275	12.1193	12.5199	12.4245	13.0526	13.0439	13.2152	13.055	13.0263	13.2472	+	Mock_Treatment	3	3	3	10	10	10	37.927	0	15.771	138430000	10	3.93728	0.000311356	-0.715956	-6.10104	12.3908	13.1067	0.715956		+	gi|460377412|ref|XP_004234487.1|	gi|460377412|ref|XP_004234487.1|	AT1G61790.1
11.7394	11.4147	11.2222	11.89	11.7253	11.6882	12.4324	12.2917	12.2536	12.4252	12.2236	12.3553	+	Mock_Treatment	6	6	6	8.9	8.9	8.9	111.41	0	16.695	111260000	16	4.27975	0.000152875	-0.716992	-6.71722	11.6133	12.3303	0.716992		+	gi|1444430817|ref|XP_025888152.1|;gi|460400965|ref|XP_004246000.1|	gi|1444430817|ref|XP_025888152.1|;gi|460400965|ref|XP_004246000.1|	AT4G11740.1
12.5158	12.5237	12.6774	12.3125	12.3629	12.7946	13.3493	13.3835	13.4787	13.2174	13.0935	12.969	+	Mock_Treatment	5	5	5	11.6	11.6	11.6	88.989	0	24.197	204070000	23	4.23088	0.000169075	-0.71742	-6.62693	12.5311	13.2486	0.71742		+	gi|723749048|ref|XP_010313989.1|;gi|723749045|ref|XP_010313988.1|	gi|723749048|ref|XP_010313989.1|;gi|723749045|ref|XP_010313988.1|	AT3G02050.1
12.31	12.5812	12.6043	12.0901	12.3407	12.5999	13.0855	13.3494	13.1272	12.9881	13.1828	13.1052	+	Mock_Treatment	5	5	5	14.2	14.2	14.2	50.921	0	12.804	200820000	22	4.57282	8.37e-05	-0.71864	-7.27645	12.4211	13.1397	0.718639		+	gi|350534796|ref|NP_001234416.1|;gi|197260357|gb|ACH56716.1|	gi|350534796|ref|NP_001234416.1|;gi|197260357|gb|ACH56716.1|	AT3G06510.1
9.61753	9.84761	10.7088	9.44766	10.4872	10.275	10.3683	10.9793	11.1657	10.1402	11.1106	10.9329	+	Mock_Treatment	1	1	1	8.4	8.4	8.4	26.392	0.0021459	3.8386	41068000	3	1.63334	0.0384393	-0.718883	-2.67573	10.064	10.7828	0.718883		+	gi|460378812|ref|XP_004235162.1|	gi|460378812|ref|XP_004235162.1|	AT1G22340.1
10.3971	10.4472	10.8354	10.5119	10.7302	10.5285	11.1843	11.1894	11.5442	11.1393	10.9931	11.7242	+	Mock_Treatment	3	3	3	7.5	7.5	7.5	43.344	0.00049068	5.9406	47788000	5	3.53076	0.00072934	-0.720689	-5.41615	10.5751	11.2957	0.72069		+	gi|460369416|ref|XP_004230558.1|	gi|460369416|ref|XP_004230558.1|	AT1G36050.2
12.9072	12.8059	12.6739	13.0061	12.5912	12.7361	13.6138	13.4652	13.4166	13.6698	13.5734	13.3137	+	Mock_Treatment	4	4	4	5.6	5.6	5.6	96.794	0	15.555	113300000	12	5.25644	2.06e-05	-0.722018	-8.71158	12.7867	13.5088	0.722018		+	gi|460383045|ref|XP_004237244.1|	gi|460383045|ref|XP_004237244.1|	AT5G17530.3
15.1906	15.2632	15.2307	15.2381	15.2165	15.2117	15.9521	16.03	15.8189	15.9289	15.9941	15.9597	+	Mock_Treatment	27	27	27	40	40	40	105.11	0	127.13	1581400000	107	9.29585	6.55e-09	-0.722128	-23.1752	15.2252	15.9473	0.722129		+	gi|1123788435|ref|NP_001234030.3|;gi|38322939|emb|CAE54480.1|	gi|1123788435|ref|NP_001234030.3|;gi|38322939|emb|CAE54480.1|	AT4G11740.1
16.2841	16.3366	16.4061	16.3919	16.3778	16.3769	17.0529	17.0527	17.1233	17.0682	17.09	17.1215	+	Mock_Treatment	9	9	8	23.4	23.4	20.6	56.373	0	77.779	2776300000	88	10.6926	4.36e-10	-0.722521	-32.0954	16.3622	17.0848	0.722521		+	gi|460411135|ref|XP_004250970.1|;gi|460390105|ref|XP_004240682.1|;gi|460389040|ref|XP_004240167.1|	gi|460411135|ref|XP_004250970.1|	AT3G45010.1
11.7969	11.7118	12.1114	12.0178	11.3833	11.6941	12.3199	12.5805	12.5625	12.4477	12.4782	12.6668	+	Mock_Treatment	4	4	4	10.9	10.9	10.9	66.542	0	30.426	153960000	13	3.99049	0.000279614	-0.723377	-6.19429	11.7859	12.5093	0.723376		+	gi|460386334|ref|XP_004238853.1|	gi|460386334|ref|XP_004238853.1|	AT1G23010.1
13.7519	13.7058	13.4663	13.6613	13.7647	13.5128	14.2819	14.4872	14.291	14.4233	14.3624	14.3614	+	Mock_Treatment	8	7	4	12.9	11.6	7.8	66.948	0	49.026	696160000	29	6.52281	1.57e-06	-0.724065	-11.966	13.6438	14.3679	0.724065		+	gi|460369246|ref|XP_004230474.1|	gi|460369246|ref|XP_004230474.1|	AT4G24280.1
12.5374	13.006	12.4771	12.6411	13.6143	12.6615	13.3711	13.6154	13.4545	13.4411	13.9765	13.4241	+	Mock_Treatment	3	3	3	18.3	18.3	18.3	26.121	0.00025661	6.7413	118980000	6	2.35717	0.00851571	-0.724229	-3.65937	12.8229	13.5471	0.72423		+	gi|460370226|ref|XP_004230955.1|;gi|460370222|ref|XP_004230953.1|	gi|460370226|ref|XP_004230955.1|	AT2G35780.1
13.036	13.3369	13.1143	13.1319	13.143	12.8434	13.7266	13.8911	13.9943	13.6855	13.8564	13.8007	+	Mock_Treatment	5	5	5	53.6	53.6	53.6	12.126	0	16.664	321730000	21	5.4006	1.54e-05	-0.724861	-9.04017	13.1009	13.8258	0.724861		+	gi|460398711|ref|XP_004244897.1|	gi|460398711|ref|XP_004244897.1|	AT2G25280.1
15.1727	14.9912	14.9814	15.1547	15.146	15.0263	15.7888	15.7449	15.8555	15.8232	15.7507	15.8693	+	Mock_Treatment	13	13	3	31.7	31.7	9.1	52.866	0	45.05	1256200000	60	8.05766	7.36e-08	-0.726668	-17.3118	15.0787	15.8054	0.726668		+	gi|460382368|ref|XP_004236911.1|	gi|460382368|ref|XP_004236911.1|	AT1G14570.1
11.5718	11.5449	11.6966	11.5765	11.6629	11.9937	12.231	12.4799	12.3418	12.2446	12.5687	12.5417	+	Mock_Treatment	3	3	3	21.9	21.9	21.9	19.983	0	16.932	161890000	6	4.90742	4.27e-05	-0.726875	-7.95463	11.6744	12.4013	0.726874		+	gi|460397676|ref|XP_004244393.1|	gi|460397676|ref|XP_004244393.1|	AT4G17890.1
11.7832	11.9091	11.7897	11.5053	12.0232	12.1671	12.5984	12.7911	12.6469	12.3702	12.4146	12.7268	+	Mock_Treatment	7	7	7	23.6	23.6	23.6	38.963	0	20.302	218560000	14	4.04823	0.000248888	-0.728399	-6.29649	11.8629	12.5913	0.728399		+	gi|460383562|ref|XP_004237490.1|	gi|460383562|ref|XP_004237490.1|	AT5G16510.2
16.7217	16.7115	16.6941	16.7087	16.7999	16.7562	17.4484	17.5201	17.4582	17.4384	17.4643	17.4363	+	Mock_Treatment	31	31	19	40.1	40.1	27.3	115.45	0	250.52	5608300000	164	11.1547	1.76e-10	-0.728948	-35.7294	16.732	17.461	0.728949		+	gi|723701438|ref|XP_010321375.1|	gi|723701438|ref|XP_010321375.1|	AT3G55410.1
11.4483	11.5496	11.4881	11.1185	11.6443	11.6737	12.0408	12.3511	12.4593	12.0357	12.385	12.0259	+	Mock_Treatment	4	4	4	8.1	8.1	8.1	59.878	0	10.822	94176000	6	4.03144	0.00025647	-0.729192	-6.26667	11.4871	12.2163	0.729192		+	gi|460400485|ref|XP_004245765.1|;gi|1444431247|ref|XP_025888196.1|	gi|460400485|ref|XP_004245765.1|;gi|1444431247|ref|XP_025888196.1|	AT2G35720.1
14.4456	14.3171	14.1216	14.3061	14.399	14.1387	15.0143	14.9039	15.1703	14.9797	14.9067	15.1329	+	Mock_Treatment	5	5	5	23.7	23.7	23.7	25.314	0	29.283	888630000	26	5.90373	5.45e-06	-0.729956	-10.2667	14.288	15.018	0.729956		+	gi|1060604635|ref|NP_001317550.1|;gi|224980298|gb|ACN73012.1|;gi|361738516|gb|AEW12762.1|	gi|1060604635|ref|NP_001317550.1|	AT4G11740.1
11.6249	11.6717	11.6356	11.5426	11.6797	11.6038	12.1285	12.267	12.6882	12.4217	12.4246	12.2287	+	Mock_Treatment	2	2	2	4.9	4.9	4.9	57.173	0	9.1312	51738000	5	5.30226	1.88e-05	-0.733426	-8.81497	11.6264	12.3598	0.733426		+	gi|460375535|ref|XP_004233561.1|;gi|460375533|ref|XP_004233560.1|	gi|460375535|ref|XP_004233561.1|;gi|460375533|ref|XP_004233560.1|	AT5G39830.1
12.5457	12.9456	12.5203	12.7519	12.8	12.6441	13.4487	13.5151	13.3779	13.4239	13.5379	13.308	+	Mock_Treatment	3	3	3	4.3	4.3	4.3	99.8	0	7.4229	258970000	11	5.71066	8.19e-06	-0.734005	-9.7808	12.7012	13.4353	0.734005		+	gi|802083972|ref|NP_001234298.2|;gi|7939617|gb|AAF70821.1|AF154420_1;gi|332105893|gb|AEE01408.1|;gi|1444433326|ref|XP_025888481.1|	gi|802083972|ref|NP_001234298.2|;gi|7939617|gb|AAF70821.1|AF154420_1;gi|332105893|gb|AEE01408.1|;gi|1444433326|ref|XP_025888481.1|	ATCG00430.1
15.2476	15.0667	15.1642	15.3205	15.0495	15.2196	15.99	15.8102	15.9445	15.9466	15.8128	15.9693	+	Mock_Treatment	14	14	14	35.3	35.3	35.3	48.177	0	50.341	2145900000	55	7.04066	5.54e-07	-0.73424	-13.5722	15.178	15.9122	0.734241		+	gi|1104623400|ref|XP_019069668.1|	gi|1104623400|ref|XP_019069668.1|	AT4G11740.1
12.7024	12.7875	12.7606	12.5226	12.7299	12.8845	13.3585	13.6824	13.4079	13.3479	13.5078	13.4959	+	Mock_Treatment	2	2	2	10.9	10.9	10.9	23.232	0	7.2541	175070000	13	5.9523	4.96e-06	-0.735476	-10.3921	12.7313	13.4667	0.735476		+	gi|723663458|ref|XP_004230374.2|;gi|460369045|ref|XP_004230375.1|	gi|723663458|ref|XP_004230374.2|;gi|460369045|ref|XP_004230375.1|	AT5G27490.1
9.9671	9.54264	9.32133	9.56165	9.10579	9.40724	10.3646	9.98168	10.1797	10.5863	9.89551	10.3113	+	Mock_Treatment	2	2	2	3.5	3.5	3.5	80.463	0.0011369	4.6343	15605000	6	3.05276	0.00198288	-0.735558	-4.66642	9.48429	10.2198	0.735558		+	gi|460367914|ref|XP_004229815.1|	gi|460367914|ref|XP_004229815.1|	AT5G19050.1
19.0283	19.0137	19.0314	19.0365	19.0365	19.0358	19.7318	19.7422	19.7818	19.76	19.7854	19.7986	+	Mock_Treatment	26	26	12	58.1	58.1	27.5	47.798	0	323.31	37117000000	489	13.7426	1.93e-12	-0.736256	-64.9984	19.0304	19.7666	0.736256		+	gi|350538295|ref|NP_001234080.1|;gi|298544535|emb|CBN61365.1|;gi|19281|emb|CAA41115.1|;gi|119354|sp|P26300.1|ENO_SOLLC;gi|5669648|gb|AAD46409.1|AF096253_1	gi|350538295|ref|NP_001234080.1|;gi|298544535|emb|CBN61365.1|;gi|19281|emb|CAA41115.1|;gi|119354|sp|P26300.1|ENO_SOLLC	AT3G06510.1
11.2017	10.8948	11.013	10.9116	10.6718	11.451	11.8277	11.8979	11.7846	11.5943	11.725	11.7402	+	Mock_Treatment	5	4	4	24.8	20.6	20.6	37.285	0	16.106	163680000	14	4.01013	0.000267774	-0.737621	-6.22894	11.024	11.7616	0.737621		+	gi|460375054|ref|XP_004233323.1|	gi|460375054|ref|XP_004233323.1|	AT5G14500.1
14.645	14.3898	14.6527	14.4885	14.4317	14.6812	15.2329	15.1615	15.282	15.2834	15.3303	15.4584	+	Mock_Treatment	6	6	6	29.4	29.4	29.4	23.518	0	26.482	899630000	34	6.28621	2.52e-06	-0.743269	-11.2899	14.5481	15.2914	0.743269		+	gi|460372911|ref|XP_004232266.1|	gi|460372911|ref|XP_004232266.1|	AT2G35780.1
13.9863	14.1801	14.1776	13.9422	14.1148	14.1189	14.698	15.0243	14.8462	14.7293	14.9138	14.7685	+	Mock_Treatment	10	10	7	7.3	7.3	5	150.62	0	23.806	353720000	21	6.34784	2.23e-06	-0.743347	-11.4627	14.0867	14.83	0.743347		+	gi|460411095|ref|XP_004250950.1|	gi|460411095|ref|XP_004250950.1|	AT4G34890.1
16.0565	15.9916	16.0137	16.0075	16.028	16.014	16.7705	16.7505	16.7905	16.7791	16.7301	16.7521	+	Mock_Treatment	14	14	14	39.3	39.3	39.3	42.752	0	108.32	1784000000	55	13.2882	4.38e-12	-0.743578	-58.5268	16.0185	16.7621	0.743578		+	gi|460412872|ref|XP_004251820.1|;gi|1444426068|ref|XP_019069848.2|;gi|460396117|ref|XP_004243625.1|;gi|723716404|ref|XP_010323937.1|;gi|1444428251|ref|XP_025887805.1|	gi|460412872|ref|XP_004251820.1|	AT1G06550.1
10.5238	10.5866	10.8947	10.776	10.6578	10.655	11.6765	10.979	11.6577	11.4266	11.5124	11.3105	+	Mock_Treatment	2	2	2	6.1	6.1	6.1	49.928	0	9.1243	27631000	5	4.01998	0.000262289	-0.744802	-6.24636	10.6823	11.4271	0.744802		+	gi|460385385|ref|XP_004238384.1|	gi|460385385|ref|XP_004238384.1|	AT1G19870.1
9.35585	9.47514	9.06368	9.47471	9.85848	9.20613	10.387	10.9309	10.7003	9.44184	9.73949	9.70603	+	Mock_Treatment	1	1	1	1.4	1.4	1.4	118.45	0.0037649	3.5093	15075000	3	1.6857	0.0344695	-0.745266	-2.74597	9.40566	10.1509	0.745266		+	gi|723669412|ref|XP_010316001.1|	gi|723669412|ref|XP_010316001.1|	AT4G37460.1
10.2136	9.12212	10.7866	10.1579	10.6064	10.9871	11.0484	11.1834	11.2906	10.8227	10.7231	11.2922	+	Mock_Treatment	4	4	4	4.9	4.9	4.9	127.83	0	12.597	39630000	7	1.56619	0.0442186	-0.74778	-2.58563	10.3123	11.0601	0.747781		+	gi|723692763|ref|XP_010319853.1|;gi|723692760|ref|XP_010319851.1|;gi|723692754|ref|XP_010319849.1|;gi|723692751|ref|XP_010319848.1|;gi|1444417843|ref|XP_025886487.1|	gi|723692763|ref|XP_010319853.1|;gi|723692760|ref|XP_010319851.1|;gi|723692754|ref|XP_010319849.1|;gi|723692751|ref|XP_010319848.1|;gi|1444417843|ref|XP_025886487.1|	AT1G64790.1
12.9455	12.8824	13.1828	12.9953	13.027	12.94	13.492	13.8716	13.8782	13.4727	13.7073	14.0584	+	Mock_Treatment	2	2	2	11.8	11.8	11.8	25.113	0	8.0282	414640000	15	4.53704	8.97e-05	-0.751198	-7.20649	12.9955	13.7467	0.751198		+	gi|1480008205|ref|NP_001353019.1|	gi|1480008205|ref|NP_001353019.1|	AT4G11740.1
12.0351	12.0579	11.9189	12.1686	11.9208	11.962	12.9651	12.6309	12.822	12.8849	12.7468	12.5224	+	Mock_Treatment	8	8	8	29.3	29.3	29.3	45.737	0	24.221	460810000	20	5.66253	9e-06	-0.751452	-9.66267	12.0106	12.762	0.751452		+	gi|460406688|ref|XP_004248793.1|	gi|460406688|ref|XP_004248793.1|	AT5G64370.1
14.9072	14.9298	14.931	14.9456	14.8674	15.0198	15.6431	15.7151	15.8154	15.662	15.5713	15.7206	+	Mock_Treatment	7	7	6	41.5	41.5	32.2	25.252	0	59.577	1888000000	58	8.4646	3.31e-08	-0.754456	-19.0619	14.9335	15.6879	0.754457		+	gi|460367130|ref|XP_004229428.1|	gi|460367130|ref|XP_004229428.1|	AT5G19140.1
15.5099	15.5992	15.6512	15.6131	15.5707	15.5844	16.3528	16.3446	16.395	16.2957	16.3473	16.3319	+	Mock_Treatment	9	9	5	38.7	38.7	22.6	30.861	0	59.167	1689800000	45	10.7353	4.06e-10	-0.756453	-32.4154	15.5881	16.3445	0.756453		+	gi|350539996|ref|NP_001234860.1|;gi|270303918|gb|ACZ71182.1|;gi|460383780|ref|XP_004237595.1|	gi|350539996|ref|NP_001234860.1|;gi|270303918|gb|ACZ71182.1|	AT3G06510.1
15.9016	15.9296	15.8983	15.8083	15.9096	15.818	16.6318	16.7216	16.5431	16.6888	16.6896	16.5371	+	Mock_Treatment	22	22	22	27.3	27.3	27.3	116.48	0	105.68	3048300000	82	8.59876	2.57e-08	-0.757782	-19.6747	15.8776	16.6353	0.757782		+	gi|350538359|ref|NP_001234851.1|;gi|301176645|gb|ADK66339.1|;gi|166159757|gb|ABY83271.1|	gi|350538359|ref|NP_001234851.1|;gi|301176645|gb|ADK66339.1|;gi|166159757|gb|ABY83271.1|	AT3G06510.1
11.3398	11.3589	10.7328	11.4867	11.189	10.6608	11.8881	11.8236	11.7326	11.8247	12.0671	11.9846	+	Mock_Treatment	2	2	2	21.9	21.9	21.9	17.225	0	8.7764	216630000	8	3.29838	0.00117825	-0.758799	-5.04481	11.128	11.8868	0.758799		+	gi|460407839|ref|XP_004249357.1|	gi|460407839|ref|XP_004249357.1|	AT5G12250.1
10.3422	11.2315	11.0868	10.3826	10.9059	11.207	11.3505	11.9308	11.3816	11.6652	11.9849	11.4034	+	Mock_Treatment	5	5	5	9.6	9.6	9.6	77.486	0	15.263	177600000	9	2.4399	0.00719594	-0.760068	-3.775	10.8593	11.6194	0.760068		+	gi|460373280|ref|XP_004232449.1|	gi|460373280|ref|XP_004232449.1|	AT2G35780.1
11.1781	10.3828	10.9704	11.2968	11.0192	10.4166	11.6116	12.0893	11.4223	11.377	11.5845	11.7455	+	Mock_Treatment	5	3	3	24.5	17.3	17.3	35.025	0	15.453	247180000	11	2.5996	0.00515575	-0.761056	-4.00102	10.8773	11.6384	0.761056		+	gi|806776591|ref|NP_001234516.2|;gi|350537893|ref|NP_001233804.1|;gi|34398263|gb|AAQ67226.1|;gi|34398261|gb|AAQ67225.1|;gi|1104537402|ref|XP_019067067.1|	gi|806776591|ref|NP_001234516.2|;gi|350537893|ref|NP_001233804.1|;gi|34398263|gb|AAQ67226.1|;gi|34398261|gb|AAQ67225.1|;gi|1104537402|ref|XP_019067067.1|	ATCG00430.1
11.2282	10.7474	10.6875	10.9781	10.7489	10.4842	11.2456	11.5445	11.5913	11.5433	11.8652	11.6575	+	Mock_Treatment	1	1	1	6.3	6.3	6.3	16.589	0.0031532	3.5781	27653000	6	3.71128	0.000499077	-0.76217	-5.71445	10.8124	11.5746	0.76217		+	gi|460397923|ref|XP_004244514.1|	gi|460397923|ref|XP_004244514.1|	AT4G24840.1
13.9809	13.9038	13.7716	14.0086	13.874	13.848	14.7318	14.6269	14.6762	14.6432	14.6181	14.6672	+	Mock_Treatment	9	9	9	17.5	17.5	17.5	58.93	0	29.822	636560000	27	8.5199	2.99e-08	-0.762737	-19.3122	13.8978	14.6606	0.762737		+	gi|460411414|ref|XP_004251107.1|	gi|460411414|ref|XP_004251107.1|	AT3G44600.1
11.869	12.0473	11.7911	11.6133	12.1426	12.0274	12.6853	13.0125	12.4936	12.7693	12.6919	12.4212	+	Mock_Treatment	3	3	3	7.2	7.2	7.2	42.631	0	7.6543	186470000	15	4.17659	0.000189886	-0.763851	-6.52755	11.9151	12.679	0.76385		+	gi|922304303|ref|NP_001234036.2|;gi|807066326|ref|NP_001234033.2|;gi|341869959|gb|AEK99072.1|;gi|231781|sp|P23419.2|CHS2_SOLLC;gi|231763|sp|P23418.2|CHS1_SOLLC;gi|19378|emb|CAA38981.1|;gi|19376|emb|CAA38980.1|	gi|922304303|ref|NP_001234036.2|;gi|807066326|ref|NP_001234033.2|;gi|341869959|gb|AEK99072.1|;gi|231781|sp|P23419.2|CHS2_SOLLC;gi|231763|sp|P23418.2|CHS1_SOLLC;gi|19378|emb|CAA38981.1|;gi|19376|emb|CAA38980.1|	ATCG00430.1
15.9244	15.9221	15.9375	15.865	15.8844	15.9133	16.6384	16.744	16.6883	16.59	16.7384	16.6372	+	Mock_Treatment	14	14	14	47.6	47.6	47.6	42.415	0	114.47	3544100000	120	10.0781	1.43e-09	-0.764948	-27.8204	15.9078	16.6727	0.764948		+	gi|62900714|sp|Q9XG54.1|OPR1_SOLLC;gi|4894182|emb|CAB43506.1|;gi|350536879|ref|NP_001234781.1|;gi|257632935|emb|CBD26826.1|;gi|257326877|emb|CBC10007.1|;gi|256599756|pdb|3HGR|B;gi|256599755|pdb|3HGR|A;gi|219796422|emb|CAW44491.1|;gi|14277805|pdb|1ICS|B;gi|14277804|pdb|1ICS|A;gi|14277803|pdb|1ICQ|B;gi|14277802|pdb|1ICQ|A;gi|14277801|pdb|1ICP|B;gi|14277800|pdb|1ICP|A;gi|723743545|ref|XP_010312987.1…	gi|62900714|sp|Q9XG54.1|OPR1_SOLLC;gi|4894182|emb|CAB43506.1|;gi|350536879|ref|NP_001234781.1|;gi|257632935|emb|CBD26826.1|;gi|257326877|emb|CBC10007.1|;gi|256599756|pdb|3HGR|B;gi|256599755|pdb|3HGR|A;gi|219796422|emb|CAW44491.1|;gi|14277805|pdb|1ICS|B;gi|14277804|pdb|1ICS|A;gi|14277803|pdb|1ICQ|B;gi|14277802|pdb|1ICQ|A;gi|14277801|pdb|1ICP|B;gi|14277800|pdb|1ICP|A	AT1G60440.1
12.3625	12.6694	12.529	12.4773	12.8341	12.513	13.3119	13.571	13.1507	13.2533	13.3742	13.3251	+	Mock_Treatment	4	4	4	15.7	15.7	15.7	37.5	0	11.295	148830000	14	5.24035	2.13e-05	-0.766826	-8.6755	12.5642	13.331	0.766826		+	gi|460413859|ref|XP_004252294.1|	gi|460413859|ref|XP_004252294.1|	AT1G48630.1
14.8457	14.6825	14.759	14.8423	14.7247	14.8603	15.5969	15.5247	15.5544	15.5418	15.4664	15.6323	+	Mock_Treatment	4	4	4	33.7	33.7	33.7	17.904	0	35.888	1967000000	42	8.66973	2.25e-08	-0.767003	-20.0065	14.7857	15.5527	0.767003		+	gi|460366260|ref|XP_004229006.1|	gi|460366260|ref|XP_004229006.1|	AT3G16910.1
13.3572	13.6061	13.3992	13.3296	13.5408	13.377	14.1319	14.2425	14.2164	14.1904	14.2898	14.1422	+	Mock_Treatment	9	9	8	14.9	14.9	13.4	100.75	0	32.541	258450000	30	7.40445	2.67e-07	-0.767187	-14.8144	13.435	14.2022	0.767187		+	gi|460379273|ref|XP_004235388.1|	gi|460379273|ref|XP_004235388.1|	AT1G73370.1
13.2088	12.8577	12.9633	13.1212	12.9649	13.0442	13.82	13.7545	13.7349	13.88	13.8833	13.7063	+	Mock_Treatment	5	5	5	19.7	19.7	19.7	47.961	0	50.902	424130000	21	6.81737	8.58e-07	-0.7698	-12.8574	13.0267	13.7965	0.7698		+	gi|460365306|ref|XP_004228544.1|	gi|460365306|ref|XP_004228544.1|	AT5G47860.1
13.9899	14.2065	14.0962	14.1326	14.1466	14.0304	14.9997	14.9791	14.7623	14.8516	14.8944	14.7433	+	Mock_Treatment	12	12	12	19.7	19.7	19.7	79.827	0	31.838	560740000	29	7.22042	3.85e-07	-0.771347	-14.1736	14.1004	14.8717	0.771347		+	gi|723716251|ref|XP_010323912.1|;gi|460396041|ref|XP_004243588.1|;gi|723747754|ref|XP_010313760.1|	gi|723716251|ref|XP_010323912.1|;gi|460396041|ref|XP_004243588.1|	AT4G12730.1
16.2994	16.344	16.3372	16.3583	16.3751	16.2536	17.1375	17.0356	17.0659	17.1618	17.0831	17.1219	+	Mock_Treatment	17	17	17	58.3	58.3	58.3	38.126	0	149.18	6651500000	122	10.2747	9.8e-10	-0.773036	-29.1237	16.3279	17.101	0.773037		+	gi|78183416|dbj|BAE47038.1|;gi|350538545|ref|NP_001234092.1|;gi|227308436|emb|CAY07231.1|	gi|78183416|dbj|BAE47038.1|;gi|350538545|ref|NP_001234092.1|;gi|227308436|emb|CAY07231.1|	AT4G11120.1
14.4741	14.6742	14.6635	14.5233	14.5764	14.522	15.2436	15.368	15.3884	15.2988	15.392	15.3929	+	Mock_Treatment	6	6	6	22.4	22.4	22.4	45.988	0	70.932	887910000	50	8.33939	4.23e-08	-0.775023	-18.5063	14.5723	15.3473	0.775023		+	gi|460409666|ref|XP_004250259.1|	gi|460409666|ref|XP_004250259.1|	AT1G12050.1
11.7651	11.654	11.8679	11.6507	11.5978	11.8839	12.4424	12.6134	12.5035	12.2837	12.659	12.5687	+	Mock_Treatment	4	4	4	8.9	8.9	8.9	55.868	0	12.39	70616000	9	5.97154	4.77e-06	-0.775194	-10.4421	11.7366	12.5118	0.775193		+	gi|460405095|ref|XP_004248012.1|;gi|1444435857|ref|XP_019071147.2|	gi|460405095|ref|XP_004248012.1|	AT2G45570.1
12.1533	12.7977	12.5702	11.8664	12.6705	12.7309	14.1011	12.9579	12.8081	13.7913	12.8085	12.9804	+	Mock_Treatment	3	3	1	24.8	24.8	14.2	12.433	0	12.483	284400000	16	1.74953	0.0303052	-0.776391	-2.83163	12.4648	13.2412	0.776391		+	gi|1102835176|ref|NP_001334101.1|	gi|1102835176|ref|NP_001334101.1|	AT4G11740.1
9.38044	8.82338	9.31114	9.45371	9.14549	9.11443	10.1452	10.1693	9.96357	9.80353	10.2339	9.57926	+	Mock_Treatment	1	1	1	1.6	1.6	1.6	63.926	0.0045027	3.2922	12482000	3	3.63611	0.000586171	-0.777689	-5.58914	9.20476	9.98245	0.777689		+	gi|460394615|ref|XP_004242897.1|	gi|460394615|ref|XP_004242897.1|	AT5G59500.1
14.0147	14.0005	14.1519	14.2294	14.1791	14.0079	14.9518	14.7442	14.9393	14.8864	14.8032	14.942	+	Mock_Treatment	12	11	8	37.7	35.7	27.6	56.708	0	62.011	567920000	34	7.28542	3.36e-07	-0.780581	-14.397	14.0972	14.8778	0.780581		+	gi|894216246|ref|NP_001234336.2|;gi|75147513|sp|Q84P54.1|GATP1_SOLLC;gi|29837282|gb|AAO92255.1|;gi|171854583|dbj|BAG16482.1|	gi|894216246|ref|NP_001234336.2|;gi|75147513|sp|Q84P54.1|GATP1_SOLLC;gi|29837282|gb|AAO92255.1|;gi|171854583|dbj|BAG16482.1|	ATCG00430.1
15.3946	15.3541	15.4992	15.3394	15.3154	15.5447	16.1504	16.1882	16.2829	16.169	16.14	16.2131	+	Mock_Treatment	14	14	13	29.4	29.4	28.1	68.996	0	78.202	1690300000	58	8.21012	5.48e-08	-0.782708	-17.9489	15.4079	16.1906	0.782709		+	gi|460385515|ref|XP_004238449.1|	gi|460385515|ref|XP_004238449.1|	AT1G76400.1
15.2415	15.2418	15.3779	15.2575	15.1298	15.3768	16.0957	15.9652	16.1272	16.042	15.9911	16.1035	+	Mock_Treatment	13	12	12	30.5	28.9	28.9	55.245	0	53.938	997700000	50	7.90623	9.89e-08	-0.783236	-16.7001	15.2709	16.0541	0.783236		+	gi|1444422651|ref|XP_004239664.2|	gi|1444422651|ref|XP_004239664.2|	AT4G11740.1
12.9404	12.4966	12.6231	13.0054	12.2236	12.5754	13.631	13.2489	13.6681	13.3998	13.1953	13.4512	+	Mock_Treatment	1	1	1	2.1	2.1	2.1	63.432	0	15.366	446440000	8	3.60374	0.000626944	-0.788271	-5.53568	12.6441	13.4324	0.788271		+	gi|723661064|ref|XP_010326338.1|;gi|1444401300|ref|XP_025887685.1|;gi|1444401298|ref|XP_025887684.1|;gi|460368059|ref|XP_004229887.1|;gi|723661059|ref|XP_010326331.1|;gi|723661053|ref|XP_010326322.1|;gi|1104566416|ref|XP_019071595.1|	gi|723661064|ref|XP_010326338.1|;gi|1444401300|ref|XP_025887685.1|;gi|1444401298|ref|XP_025887684.1|;gi|460368059|ref|XP_004229887.1|;gi|723661059|ref|XP_010326331.1|;gi|723661053|ref|XP_010326322.1|;gi|1104566416|ref|XP_019071595.1|	AT4G00570.1
14.0071	13.9312	14.1155	14.0845	14.1001	14.2046	14.9156	14.6686	14.9607	14.7988	14.8574	14.9724	+	Mock_Treatment	10	10	10	36	36	36	48.753	0	77.671	736320000	37	6.85724	7.92e-07	-0.788416	-12.9825	14.0738	14.8622	0.788416		+	gi|460379750|ref|XP_004235624.1|	gi|460379750|ref|XP_004235624.1|	AT1G51760.1
15.4766	15.3865	15.4468	15.3988	15.3772	15.5179	16.249	16.2038	16.2932	16.242	16.191	16.1566	+	Mock_Treatment	12	12	12	42.1	42.1	42.1	44.62	0	91.498	1374000000	77	9.79604	2.42e-09	-0.788636	-26.0497	15.434	16.2226	0.788637		+	gi|795881068|ref|NP_001233850.2|;gi|795881066|ref|NP_001292722.1|;gi|723737464|ref|XP_010327686.1|;gi|723737461|ref|XP_010327685.1|;gi|257315251|emb|CBC01220.1|;gi|219747076|emb|CAW35178.1|;gi|1762148|gb|AAB39508.1|;gi|12229803|sp|P93541.1|DHE3_SOLLC;gi|71834851|gb|AAL36888.3|AF403178_1;gi|257315229|emb|CBC01209.1|;gi|219747054|emb|CAW35167.1|;gi|1027856333|ref|NP_001311437.1|;gi|460390288|ref|XP…	gi|795881068|ref|NP_001233850.2|;gi|795881066|ref|NP_001292722.1|;gi|723737464|ref|XP_010327686.1|;gi|723737461|ref|XP_010327685.1|;gi|257315251|emb|CBC01220.1|;gi|219747076|emb|CAW35178.1|;gi|1762148|gb|AAB39508.1|;gi|12229803|sp|P93541.1|DHE3_SOLLC;gi|71834851|gb|AAL36888.3|AF403178_1;gi|257315229|emb|CBC01209.1|;gi|219747054|emb|CAW35167.1|	ATCG00430.1
14.3989	14.1273	14.3291	14.2686	14.2055	14.3005	14.9721	14.9929	15.1913	14.9997	14.9945	15.219	+	Mock_Treatment	9	9	9	15.8	15.8	15.8	70.992	0	28.402	437560000	24	6.91079	7.14e-07	-0.789916	-13.1522	14.2717	15.0616	0.789916		+	gi|460386921|ref|XP_004239142.1|;gi|460386919|ref|XP_004239141.1|	gi|460386921|ref|XP_004239142.1|;gi|460386919|ref|XP_004239141.1|	AT3G26380.1
14.6698	14.8153	14.4826	14.7982	14.6078	14.7538	15.4399	15.5653	15.4011	15.5664	15.4978	15.399	+	Mock_Treatment	11	11	11	31.2	31.2	31.2	47.053	0	70.461	1021900000	56	6.85935	7.9e-07	-0.790332	-12.9891	14.6879	15.4782	0.790333		+	gi|350536037|ref|NP_001234738.1|;gi|24850453|gb|AAN64920.1|;gi|227305236|emb|CAY06242.1|;gi|1444410073|ref|XP_025885523.1|	gi|350536037|ref|NP_001234738.1|;gi|24850453|gb|AAN64920.1|;gi|227305236|emb|CAY06242.1|	AT3G06510.1
10.8426	10.3861	10.6552	10.4141	9.51796	10.4777	11.087	11.0542	11.6668	10.877	11.2823	11.0688	+	Mock_Treatment	1	1	1	3.4	3.4	3.4	41.041	0.0021482	3.8476	43192000	4	2.33882	0.00884615	-0.790409	-3.63385	10.3823	11.1727	0.790409		+	gi|460370130|ref|XP_004230907.1|	gi|460370130|ref|XP_004230907.1|	AT2G35780.1
16.2154	16.1525	16.2499	16.2496	16.2175	16.2054	16.9705	16.9803	17.011	16.9775	17.0598	17.0339	+	Mock_Treatment	16	16	11	32.1	32.1	19.7	51.093	0	95.175	3088300000	64	11.4418	1.03e-10	-0.790451	-38.1885	16.215	17.0055	0.790449		+	gi|984655772|ref|NP_001306151.1|;gi|984655770|ref|NP_001306152.1|	gi|984655772|ref|NP_001306151.1|;gi|984655770|ref|NP_001306152.1|	AT5G55070.1
12.0589	12.0494	11.8085	11.47	12.0308	12.0687	12.5371	12.9206	12.8365	12.269	12.8082	12.8586	+	Mock_Treatment	7	2	1	11.7	3.6	1.1	85.784	0	9.0658	86712000	11	3.63263	0.000590528	-0.790607	-5.58338	11.9144	12.705	0.790607		+	gi|460399946|ref|XP_004245497.1|	gi|460399946|ref|XP_004245497.1|	AT5G35530.1
11.3656	11.4757	10.7899	11.3567	11.5438	11.2842	12.2505	12.0097	12.1788	12.0389	12.0194	12.0729	+	Mock_Treatment	3	2	2	32.7	26.5	26.5	12.197	0	10.321	174240000	12	4.33012	0.000137674	-0.792386	-6.81115	11.3026	12.095	0.792386		+	gi|460409110|ref|XP_004249983.1|;gi|1104641285|ref|XP_019066776.1|	gi|460409110|ref|XP_004249983.1|;gi|1104641285|ref|XP_019066776.1|	AT5G04710.1
16.3266	16.3268	16.348	16.4013	16.3083	16.3801	17.1807	17.1261	17.1317	17.1733	17.1221	17.1172	+	Mock_Treatment	20	20	1	51.1	51.1	2.3	55.828	0	106.51	3526100000	102	11.9576	4.46e-11	-0.793337	-43.0328	16.3485	17.1419	0.793337		+	gi|807201085|ref|NP_001293103.1|;gi|350538647|ref|NP_001233841.1|;gi|171854593|dbj|BAG16487.1|	gi|807201085|ref|NP_001293103.1|;gi|350538647|ref|NP_001233841.1|;gi|171854593|dbj|BAG16487.1|	ATCG00430.1
15.7058	15.6537	15.701	15.7253	15.714	15.6982	16.4627	16.4647	16.5478	16.4919	16.4586	16.5365	+	Mock_Treatment	22	22	22	30.1	30.1	30.1	98.786	0	113.18	2283900000	77	11.835	5.44e-11	-0.794039	-41.8285	15.6997	16.4937	0.794039		+	gi|460396133|ref|XP_004243633.1|	gi|460396133|ref|XP_004243633.1|	AT5G59500.1
13.9065	13.6721	13.795	13.779	13.6094	13.71	14.4703	14.7036	14.3299	14.541	14.6642	14.5272	+	Mock_Treatment	4	4	4	16	16	16	27.728	0	14.142	740240000	23	6.31905	2.37e-06	-0.794047	-11.3817	13.7453	14.5394	0.794046		+	gi|927261915|ref|NP_001234017.2|;gi|30519752|emb|CAD90260.1|;gi|257679697|emb|CBC90853.1|;gi|257627331|emb|CBD31018.1|;gi|219922340|emb|CAW88283.1|;gi|350538785|ref|NP_001234359.1|;gi|257685768|emb|CBC90958.1|;gi|257627437|emb|CBD31071.1|;gi|219922446|emb|CAW88380.1|;gi|11191999|gb|AAG32920.1|AF184232_1	gi|927261915|ref|NP_001234017.2|;gi|30519752|emb|CAD90260.1|;gi|257679697|emb|CBC90853.1|;gi|257627331|emb|CBD31018.1|;gi|219922340|emb|CAW88283.1|	AT2G41790.1
15.3191	15.1918	15.1548	15.4209	15.2484	15.1901	15.9632	16.0525	16.1342	16.0643	15.9971	16.0865	+	Mock_Treatment	12	12	12	26.4	26.4	26.4	62.633	0	58.696	1284100000	77	7.88121	1.04e-07	-0.795466	-16.601	15.2542	16.0497	0.795466		+	gi|924442899|ref|NP_001234613.2|;gi|166159761|gb|ABY83273.1|;gi|1444419741|ref|XP_025886697.1|;gi|723700828|ref|XP_010321284.1|	gi|924442899|ref|NP_001234613.2|;gi|166159761|gb|ABY83273.1|;gi|1444419741|ref|XP_025886697.1|;gi|723700828|ref|XP_010321284.1|	AT1G18080.1
12.6564	12.6263	12.7292	12.5575	12.7768	12.8417	13.1521	13.3051	13.6147	13.4289	13.6258	13.847	+	Mock_Treatment	10	9	9	22.2	21.1	21.1	78.165	0	46.503	482480000	28	4.53557	8.99e-05	-0.797613	-7.20364	12.698	13.4956	0.797613		+	gi|460389850|ref|XP_004240561.1|	gi|460389850|ref|XP_004240561.1|	AT4G01870.1
16.5314	16.5291	16.5063	16.4383	16.5606	16.5248	17.3176	17.3435	17.2936	17.2991	17.3234	17.3035	+	Mock_Treatment	20	20	18	32.4	32.4	29.6	75.091	0	187.59	3077600000	143	11.957	4.43e-11	-0.798352	-43.0268	16.5151	17.3134	0.798353		+	gi|460394575|ref|XP_004242877.1|	gi|460394575|ref|XP_004242877.1|	AT5G59500.1
14.7952	14.6072	14.7318	14.743	14.7058	14.7069	15.4235	15.5948	15.5021	15.4781	15.6037	15.483	+	Mock_Treatment	9	9	9	23.8	23.8	23.8	53.776	0	32.261	1956200000	49	8.82797	1.66e-08	-0.799205	-20.7655	14.715	15.5142	0.799206		+	gi|460399335|ref|XP_004245197.1|	gi|460399335|ref|XP_004245197.1|	AT5G35530.1
10.5281	11.0591	10.2821	10.4195	10.8209	10.4892	11.448	11.4033	11.2533	11.4743	11.3595	11.49	+	Mock_Treatment	6	1	1	39.6	9.1	9.1	17.236	0	9.6798	150700000	9	4.20264	0.000179816	-0.804913	-6.5751	10.5998	11.4047	0.804913		+	gi|1574697330|ref|NP_001355628.1|	gi|1574697330|ref|NP_001355628.1|	AT4G11740.1
13.7294	13.7941	13.5719	13.6888	13.8903	13.9302	14.5532	14.6192	14.4868	14.5962	14.5926	14.6007	+	Mock_Treatment	7	7	7	49.3	49.3	49.3	24.604	0	67.719	1437000000	34	7.16876	4.25e-07	-0.807344	-13.9983	13.7674	14.5748	0.807344		+	gi|997818074|emb|CUX90932.1|;gi|460373244|ref|XP_004232431.1|	gi|997818074|emb|CUX90932.1|;gi|460373244|ref|XP_004232431.1|	AT1G52190.1
17.0752	17.033	17.1216	17.0484	17.0401	17.0719	17.8694	17.881	17.8859	17.8304	17.8908	17.8853	+	Mock_Treatment	38	22	22	54.2	35	35	107.15	0	287.52	9546800000	206	12.6234	1.34e-11	-0.808763	-50.1952	17.065	17.8738	0.808762		+	gi|723747143|ref|XP_004251517.2|	gi|723747143|ref|XP_004251517.2|	AT2G05710.1
13.8511	13.9021	13.5884	13.8448	13.8448	13.6351	14.7121	14.6337	14.4267	14.6148	14.5928	14.5391	+	Mock_Treatment	10	10	10	17.4	17.4	17.4	53.517	0	29.118	496080000	23	6.59014	1.36e-06	-0.808857	-12.1647	13.7777	14.5866	0.808858		+	gi|460377526|ref|XP_004234543.1|;gi|460377524|ref|XP_004234542.1|	gi|460377526|ref|XP_004234543.1|;gi|460377524|ref|XP_004234542.1|	AT4G36195.3
16.1734	16.1521	16.1445	16.255	16.1803	16.2212	16.9442	17.0381	17.0181	16.955	17.049	16.9821	+	Mock_Treatment	25	25	25	21.5	21.5	21.5	125.57	0	79.88	2127500000	71	10.7454	4.01e-10	-0.809958	-32.4915	16.1878	16.9977	0.809958		+	gi|460398448|ref|XP_004244771.1|	gi|460398448|ref|XP_004244771.1|	AT3G54440.1
12.382	12.6933	13.2218	12.3642	12.6518	13.1674	13.9328	13.5204	13.2144	13.9946	13.7037	12.9944	+	Mock_Treatment	5	5	5	26.4	26.4	26.4	27.108	0	14.268	146940000	14	2.35592	0.00853238	-0.813306	-3.65762	12.7467	13.56	0.813306		+	gi|460392164|ref|XP_004241687.1|	gi|460392164|ref|XP_004241687.1|	AT3G62120.2
10.557	10.5442	10.0798	10.4895	9.87744	10.1954	11.1253	11.0078	11.2157	11.1298	10.8848	11.2644	+	Mock_Treatment	1	1	1	1.2	1.2	1.2	130.89	0.0011718	5.0658	28954000	3	4.0688	0.000238648	-0.814057	-6.33316	10.2906	11.1046	0.814057		+	gi|723753108|ref|XP_010314739.1|;gi|723753105|ref|XP_010314738.1|;gi|460415245|ref|XP_004252970.1|	gi|723753108|ref|XP_010314739.1|;gi|723753105|ref|XP_010314738.1|;gi|460415245|ref|XP_004252970.1|	AT3G43240.1
13.5103	13.2781	13.3953	13.3456	13.4695	13.2887	14.3134	14.1692	14.3159	14.1125	14.0305	14.2367	+	Mock_Treatment	5	5	5	19.4	19.4	19.4	39.399	0	24.472	389610000	11	7.00683	5.92e-07	-0.815114	-13.4616	13.3813	14.1964	0.815113		+	gi|460380921|ref|XP_004236201.1|	gi|460380921|ref|XP_004236201.1|	AT1G74780.1
15.5976	15.5062	15.4683	15.525	15.5457	15.4538	16.3306	16.3105	16.3566	16.3257	16.3554	16.3099	+	Mock_Treatment	15	13	11	62.4	53.7	46.6	38.627	0	97.072	3917400000	86	11.1008	1.97e-10	-0.815355	-35.2853	15.5161	16.3315	0.815355		+	gi|1000232033|ref|NP_001306784.1|;gi|8163756|gb|AAF73842.1|;gi|541632|gb|AAA21586.1|	gi|1000232033|ref|NP_001306784.1|	AT4G11740.1
11.409	10.7715	10.2222	10.936	10.9725	10.7867	11.5004	11.987	11.3878	11.3677	11.965	11.7834	+	Mock_Treatment	4	4	4	19.5	19.5	19.5	35.901	0	13.769	76591000	7	2.7277	0.0039178	-0.815565	-4.18527	10.8497	11.6652	0.815566		+	gi|460368503|ref|XP_004230105.1|;gi|723662061|ref|XP_010327723.1|;gi|700255197|gb|AIU49218.1|	gi|460368503|ref|XP_004230105.1|;gi|723662061|ref|XP_010327723.1|;gi|700255197|gb|AIU49218.1|	AT5G19050.1
13.8216	13.9561	13.708	13.8845	13.7874	13.804	14.607	14.7576	14.6145	14.6424	14.6666	14.5752	+	Mock_Treatment	3	3	3	11.3	11.3	11.3	28.581	0.00025342	6.4946	302540000	9	8.40606	3.72e-08	-0.816956	-18.8001	13.8269	14.6439	0.816956		+	gi|723751970|ref|XP_010314493.1|;gi|723751967|ref|XP_010314492.1|;gi|1104643432|ref|XP_019067131.1|;gi|460400113|ref|XP_004245580.1|	gi|723751970|ref|XP_010314493.1|;gi|723751967|ref|XP_010314492.1|;gi|1104643432|ref|XP_019067131.1|	AT3G43240.1
13.4294	13.0642	13.1705	13.1928	12.8719	13.0508	14.0705	13.7576	13.9202	14.1496	13.8224	13.9694	+	Mock_Treatment	5	4	4	22.4	17.3	17.3	39.009	0	13.745	246220000	8	5.13884	2.63e-05	-0.818351	-8.45057	13.1299	13.9483	0.818352		+	gi|460374849|ref|XP_004233221.1|	gi|460374849|ref|XP_004233221.1|	AT4G01610.1
12.1766	11.91	12.1964	12.295	12.0079	12.1169	13.157	12.4207	13.0076	13.3223	12.5887	13.1341	+	Mock_Treatment	3	3	3	9	9	9	46.891	0	20.162	279650000	12	3.44876	0.000858484	-0.821289	-5.28354	12.1171	12.9384	0.821289		+	gi|1050193309|ref|NP_001316886.1|	gi|1050193309|ref|NP_001316886.1|	AT4G11740.1
8.98822	10.03	8.63615	9.86587	9.61629	10.0192	10.5926	10.1866	10.7991	9.91963	10.2948	10.297	+	Mock_Treatment	2	2	2	4.2	4.2	4.2	91.822	0.00025445	6.5842	34595000	5	1.91198	0.0215792	-0.822311	-3.05024	9.52597	10.3483	0.82231		+	gi|460384909|ref|XP_004238149.1|	gi|460384909|ref|XP_004238149.1|	AT4G24490.2
9.21288	9.65412	10.0101	9.23165	9.3114	10.2541	10.6555	10.3204	9.8162	10.8667	10.4448	10.5198	+	Mock_Treatment	1	1	1	5.1	5.1	5.1	37.195	0.00071378	5.3577	22796000	3	2.28998	0.00981742	-0.82488	-3.5661	9.61237	10.4372	0.824881		+	gi|460402428|ref|XP_004246714.1|	gi|460402428|ref|XP_004246714.1|	AT2G46110.1
13.4377	13.3541	13.2076	13.5435	13.3459	13.2627	14.607	14.7579	14.7998	13.6835	13.8237	13.4322	+	Mock_Treatment	5	5	5	20.5	20.5	20.5	35.372	0	18.937	200390000	9	2.07785	0.0152711	-0.825426	-3.27502	13.3586	14.184	0.825426		+	gi|808154193|ref|NP_001294887.1|;gi|723666072|ref|XP_010315336.1|;gi|808154236|ref|NP_001294888.1|	gi|808154193|ref|NP_001294887.1|;gi|723666072|ref|XP_010315336.1|;gi|808154236|ref|NP_001294888.1|	ATCG00430.1
14.0198	13.9785	14.0601	14.1373	14.1297	13.9549	14.8247	14.9184	14.7893	14.9464	14.9134	14.8408	+	Mock_Treatment	10	10	10	35.3	35.3	35.3	42.375	0	51.3	567020000	34	8.77818	1.82e-08	-0.825431	-20.5238	14.0467	14.8722	0.825431		+	gi|460374003|ref|XP_004232801.1|;gi|460374001|ref|XP_004232800.1|	gi|460374003|ref|XP_004232801.1|;gi|460374001|ref|XP_004232800.1|	AT2G35780.1
15.7803	15.7896	15.8168	15.8152	15.7753	15.7881	16.7152	16.5412	16.6158	16.6288	16.5607	16.6837	+	Mock_Treatment	9	8	7	31.2	28.6	25.7	29.452	0	57.496	3250300000	65	10.2725	9.81e-10	-0.830047	-29.1089	15.7942	16.6242	0.830047		+	gi|723706960|ref|XP_004241161.2|	gi|723706960|ref|XP_004241161.2|	AT5G05740.2
11.607	11.7427	11.259	11.5742	11.0317	11.4851	12.4667	12.3809	11.9885	12.46	12.1853	12.2021	+	Mock_Treatment	2	2	2	2.6	2.6	2.6	89.795	0.00049213	5.976	37842000	5	4.06935	0.000238503	-0.830644	-6.33415	11.4499	12.2806	0.830645		+	gi|1444414437|ref|XP_025885975.1|;gi|460380014|ref|XP_004235753.1|	gi|1444414437|ref|XP_025885975.1|;gi|460380014|ref|XP_004235753.1|	AT4G11740.1
11.3515	11.5715	11.0486	11.5498	11.6242	11.3401	12.297	11.6422	12.3805	12.3211	12.0329	12.801	+	Mock_Treatment	9	3	3	16.8	6.5	6.5	69.578	0	8.5636	115240000	8	3.01743	0.00213715	-0.831502	-4.6131	11.4143	12.2458	0.831502		+	gi|284055613|pdb|3I74|B;gi|284055612|pdb|3I74|A;gi|284055611|pdb|3I6S|B;gi|284055610|pdb|3I6S|A;gi|75100791|sp|O82777.1|SBT3_SOLLC;gi|3687309|emb|CAA07001.1|;gi|3687301|emb|CAA06997.1|;gi|350536739|ref|NP_001234774.1|;gi|257728516|emb|CBD11475.1|;gi|257642240|emb|CBD18163.1|;gi|257357562|emb|CBC18628.1|;gi|257325912|emb|CBC14560.1|;gi|257290210|emb|CBC07721.1|;gi|219931111|emb|CAX04995.1|;gi|2197…	gi|284055613|pdb|3I74|B;gi|284055612|pdb|3I74|A;gi|284055611|pdb|3I6S|B;gi|284055610|pdb|3I6S|A;gi|75100791|sp|O82777.1|SBT3_SOLLC;gi|3687309|emb|CAA07001.1|;gi|3687301|emb|CAA06997.1|;gi|350536739|ref|NP_001234774.1|;gi|257728516|emb|CBD11475.1|;gi|257642240|emb|CBD18163.1|;gi|257357562|emb|CBC18628.1|;gi|257325912|emb|CBC14560.1|;gi|257290210|emb|CBC07721.1|;gi|219931111|emb|CAX04995.1|;gi|2197…	AT3G06510.1
10.9267	11.1754	10.7169	10.8549	10.8226	10.8962	11.719	11.6215	11.765	11.6208	12.003	11.6572	+	Mock_Treatment	9	4	4	67	38.4	38.4	22.503	0	31.97	210300000	12	5.65894	9.05e-06	-0.832298	-9.65392	10.8988	11.7311	0.832298		+	gi|915409580|ref|NP_001233823.2|;gi|227247902|emb|CAY07511.1|;gi|1053063|gb|AAA80678.1|	gi|915409580|ref|NP_001233823.2|;gi|227247902|emb|CAY07511.1|;gi|1053063|gb|AAA80678.1|	ATCG00430.1
16.5358	16.4311	16.4477	16.5408	16.4495	16.4002	17.333	17.3567	17.3286	17.2809	17.2475	17.256	+	Mock_Treatment	9	9	6	35	35	23.1	34.575	0	25.554	4640900000	55	10.0875	1.41e-09	-0.832899	-27.8816	16.4675	17.3004	0.832899		+	gi|460378902|ref|XP_004235206.1|	gi|460378902|ref|XP_004235206.1|	AT5G51100.1
11.6215	11.8792	11.5373	11.6275	11.923	11.5841	12.7139	12.5803	12.3688	12.7044	12.494	12.3259	+	Mock_Treatment	8	4	4	18.4	10	10	74.994	0	8.5906	134010000	8	5.30904	1.86e-05	-0.835778	-8.83034	11.6954	12.5312	0.835778		+	gi|1444439047|ref|XP_025883727.1|;gi|460408252|ref|XP_004249560.1|;gi|723739956|ref|XP_010312354.1|;gi|1104638032|ref|XP_019071675.1|	gi|1444439047|ref|XP_025883727.1|;gi|460408252|ref|XP_004249560.1|;gi|723739956|ref|XP_010312354.1|	AT4G11740.1
13.8979	14.085	13.9391	13.9615	14.1059	14.0082	14.7505	14.919	14.8742	14.8354	14.8125	14.8254	+	Mock_Treatment	6	6	6	11.3	11.3	11.3	60.435	0	18.247	220500000	22	8.75337	1.91e-08	-0.836599	-20.4043	13.9996	14.8362	0.836598		+	gi|460385011|ref|XP_004238199.1|;gi|460385013|ref|XP_004238200.1|;gi|460385015|ref|XP_004238201.1|	gi|460385011|ref|XP_004238199.1|;gi|460385013|ref|XP_004238200.1|;gi|460385015|ref|XP_004238201.1|	AT4G31940.1
16.1211	16.1883	16.1129	16.1682	16.1185	16.111	16.9831	16.9886	16.9522	17.0052	16.9627	16.9803	+	Mock_Treatment	24	24	24	27.1	27.1	27.1	121.24	0	131.48	2722500000	118	12.958	7.92e-12	-0.842052	-54.2288	16.1366	16.9787	0.842051		+	gi|460369109|ref|XP_004230406.1|	gi|460369109|ref|XP_004230406.1|	AT5G49810.1
15.5201	15.6133	15.6427	15.5103	15.7166	15.7561	16.3945	16.4705	16.4669	16.4804	16.514	16.4914	+	Mock_Treatment	14	14	14	31.4	31.4	31.4	61.633	0	117.97	2794600000	90	8.47585	3.23e-08	-0.843087	-19.1126	15.6265	16.4696	0.843087		+	gi|460372397|ref|XP_004232017.1|	gi|460372397|ref|XP_004232017.1|	AT2G35780.1
13.3993	13.33	13.0722	13.4593	13.3813	13.41	14.1487	14.1382	14.0035	14.2469	14.3268	14.2533	+	Mock_Treatment	10	5	3	18.3	11.2	7.5	84.914	0	32.183	356650000	30	6.36656	2.15e-06	-0.84423	-11.5156	13.342	14.1862	0.84423		+	gi|3970731|emb|CAA07059.1|;gi|257728600|emb|CBD11559.1|;gi|257652037|emb|CBD18230.1|;gi|257326044|emb|CBC14692.1|;gi|257295385|emb|CBC18768.1|;gi|257290342|emb|CBC07787.1|;gi|219934903|emb|CAX05037.1|;gi|219796492|emb|CAW50100.1|;gi|219763030|emb|CAW48076.1|;gi|219760365|emb|CAW42226.1|;gi|1025812213|ref|NP_001311371.1|;gi|1444400838|ref|XP_004229661.3|	gi|3970731|emb|CAA07059.1|;gi|257728600|emb|CBD11559.1|;gi|257652037|emb|CBD18230.1|;gi|257326044|emb|CBC14692.1|;gi|257295385|emb|CBC18768.1|;gi|257290342|emb|CBC07787.1|;gi|219934903|emb|CAX05037.1|;gi|219796492|emb|CAW50100.1|;gi|219763030|emb|CAW48076.1|;gi|219760365|emb|CAW42226.1|;gi|1025812213|ref|NP_001311371.1|	AT4G02290.1
14.5554	14.6974	14.4963	14.5431	14.6846	14.6015	15.4108	15.5741	15.4472	15.398	15.4989	15.3287	+	Mock_Treatment	11	11	10	26.4	26.4	24.7	51.906	0	34.683	1189100000	37	8.14031	6.25e-08	-0.846568	-17.6544	14.5964	15.443	0.846569		+	gi|1088750667|ref|NP_001333570.1|	gi|1088750667|ref|NP_001333570.1|	AT4G11740.1
16.6242	16.5779	16.5936	16.6039	16.5773	16.611	17.4507	17.3961	17.4585	17.4796	17.3803	17.5041	+	Mock_Treatment	16	16	14	40.6	40.6	37	55.131	0	212.7	4238700000	125	11.6774	7.12e-11	-0.84691	-40.3299	16.598	17.4449	0.84691		+	gi|460395832|ref|XP_004243484.1|;gi|1444428494|ref|XP_025887826.1|	gi|460395832|ref|XP_004243484.1|;gi|1444428494|ref|XP_025887826.1|	AT5G59500.1
15.3779	15.4623	15.4146	15.4013	15.4128	15.4177	16.2871	16.263	16.2684	16.2783	16.2489	16.2267	+	Mock_Treatment	11	11	11	29.5	29.5	29.5	48.145	0	64.976	1758600000	62	13.3341	4.2e-12	-0.84761	-59.1501	15.4144	16.2621	0.847609		+	gi|1043523309|ref|NP_001316397.1|	gi|1043523309|ref|NP_001316397.1|	AT4G11740.1
13.2259	13.3169	13.1426	13.4566	13.278	13.3041	13.9946	14.1761	14.1549	14.202	14.0908	14.1965	+	Mock_Treatment	7	7	7	13	13	13	101.36	0	53.912	186920000	16	7.67099	1.57e-07	-0.848441	-15.7899	13.2874	14.1358	0.848441		+	gi|460386524|ref|XP_004238948.1|	gi|460386524|ref|XP_004238948.1|	AT3G25800.1
10.7645	10.3774	10.2667	10.007	10.0951	9.88353	11.1371	10.8847	11.042	11.1255	10.9402	11.359	+	Mock_Treatment	2	2	2	2.4	2.4	2.4	108.13	0.00070956	5.2648	25606000	4	3.7725	0.000439405	-0.849041	-5.81769	10.2324	11.0814	0.849041		+	gi|1104568195|ref|XP_019066436.1|;gi|723661647|ref|XP_010327202.1|	gi|1104568195|ref|XP_019066436.1|;gi|723661647|ref|XP_010327202.1|	AT4G11740.1
12.8433	12.8505	12.8592	12.8949	12.9555	13.0845	13.6804	13.5719	13.8598	13.6515	13.7633	14.0717	+	Mock_Treatment	5	5	4	17.7	17.7	15	44.571	0	25.923	219550000	14	5.93204	5.16e-06	-0.851781	-10.3397	12.9147	13.7664	0.851781		+	gi|1008806520|ref|NP_001308263.1|	gi|1008806520|ref|NP_001308263.1|	AT4G11740.1
16.505	16.4543	16.4494	16.5137	16.4459	16.5038	17.3791	17.3134	17.3555	17.3001	17.3349	17.3	+	Mock_Treatment	43	17	16	58.8	25.9	24.9	80.158	0	134.57	5534200000	105	12.2575	2.45e-11	-0.851829	-46.1244	16.4787	17.3305	0.851828		+	gi|38154489|gb|AAR12195.1|;gi|350535174|ref|NP_001234436.1|;gi|15984216|emb|CAC93759.1|	gi|38154489|gb|AAR12195.1|;gi|350535174|ref|NP_001234436.1|	AT4G02290.1
12.9214	13.0096	13.0438	12.8546	13.1224	13.3569	13.8814	13.9329	13.8965	13.9412	14.0534	13.7193	+	Mock_Treatment	12	12	12	41.9	41.9	41.9	43.52	0	62.449	667790000	38	5.82667	6.4e-06	-0.852657	-10.0704	13.0515	13.9041	0.852657		+	gi|62900706|sp|Q9FEW9.1|OPR3_SOLLC;gi|350539279|ref|NP_001233873.1|;gi|257632939|emb|CBD26828.1|;gi|257326881|emb|CBC10009.1|;gi|219796426|emb|CAW44493.1|;gi|12056507|emb|CAC21424.1|;gi|256599758|pdb|3HGS|B;gi|256599757|pdb|3HGS|A;gi|116667819|pdb|2HSA|A;gi|116667818|pdb|2HSA|B;gi|116667817|pdb|2HS8|B;gi|116667816|pdb|2HS8|A;gi|116667815|pdb|2HS6|B;gi|116667814|pdb|2HS6|A;gi|256599754|pdb|3HGO|B;…	gi|62900706|sp|Q9FEW9.1|OPR3_SOLLC;gi|350539279|ref|NP_001233873.1|;gi|257632939|emb|CBD26828.1|;gi|257326881|emb|CBC10009.1|;gi|219796426|emb|CAW44493.1|;gi|12056507|emb|CAC21424.1|;gi|256599758|pdb|3HGS|B;gi|256599757|pdb|3HGS|A;gi|116667819|pdb|2HSA|A;gi|116667818|pdb|2HSA|B;gi|116667817|pdb|2HS8|B;gi|116667816|pdb|2HS8|A;gi|116667815|pdb|2HS6|B;gi|116667814|pdb|2HS6|A;gi|256599754|pdb|3HGO|B;…	AT1G60440.1
11.945	11.6144	11.3677	11.9679	11.0704	11.5547	12.5905	12.2962	12.4913	12.6798	12.2942	12.2896	+	Mock_Treatment	4	4	4	16.3	16.3	16.3	32.542	0	8.0963	117930000	9	3.5482	0.000703979	-0.853568	-5.44458	11.5867	12.4403	0.853568		+	gi|723682435|ref|XP_010318057.1|;gi|1042779749|ref|NP_001316172.1|	gi|723682435|ref|XP_010318057.1|;gi|1042779749|ref|NP_001316172.1|	AT4G27720.1
11.5389	11.8207	11.635	11.7002	11.3195	11.6186	12.3567	12.3444	12.6659	12.2947	12.4363	12.683	+	Mock_Treatment	2	2	2	6.6	6.6	6.6	45.334	0	15.036	102390000	6	5.28677	1.94e-05	-0.858002	-8.77991	11.6055	12.4635	0.858003		+	gi|460391999|ref|XP_004241605.1|	gi|460391999|ref|XP_004241605.1|	AT1G74210.1
13.1725	13.1201	12.9121	13.0994	13.0691	13.0337	14.0958	14.0121	13.842	13.9841	13.899	13.7279	+	Mock_Treatment	6	6	6	9.7	9.7	9.7	85.809	0	17.05	276850000	18	6.93107	6.87e-07	-0.859007	-13.217	13.0678	13.9268	0.859007		+	gi|460412482|ref|XP_004251627.1|	gi|460412482|ref|XP_004251627.1|	AT5G19690.1
17.0612	16.933	16.9172	17.0504	16.9534	16.9813	17.8264	17.833	17.9321	17.7902	17.7766	17.8981	+	Mock_Treatment	22	22	22	43.7	43.7	43.7	61.033	0	170.21	6548300000	163	9.53528	4.09e-09	-0.859954	-24.5105	16.9828	17.8427	0.859953		+	gi|67077850|dbj|BAD99512.1|;gi|350539281|ref|NP_001234129.1|;gi|296524504|emb|CBM36907.1|;gi|257693204|emb|CBC96521.1|;gi|257676513|emb|CBD30058.1|;gi|257664370|emb|CBD03985.1|;gi|219975774|emb|CAX01016.1|;gi|219890662|emb|CAW94695.1|;gi|1444425357|ref|XP_025887411.1|;gi|1444425355|ref|XP_025887410.1|	gi|67077850|dbj|BAD99512.1|;gi|350539281|ref|NP_001234129.1|;gi|296524504|emb|CBM36907.1|;gi|257693204|emb|CBC96521.1|;gi|257676513|emb|CBD30058.1|;gi|257664370|emb|CBD03985.1|;gi|219975774|emb|CAX01016.1|;gi|219890662|emb|CAW94695.1|	AT1G60440.1
10.776	9.82805	10.1402	10.1137	10.0169	10.7707	11.2069	10.9573	11.3153	11.2827	11.2966	10.7596	+	Mock_Treatment	2	2	2	7	7	7	30.048	0.00071685	5.4277	42767000	3	2.99214	0.00225443	-0.862168	-4.5751	10.2742	11.1364	0.862167		+	gi|460400073|ref|XP_004245560.1|	gi|460400073|ref|XP_004245560.1|	AT5G35530.1
13.9528	14.03	14.0795	13.9239	13.9375	14.1272	14.7791	15.0214	14.7524	14.8885	15.0163	14.7671	+	Mock_Treatment	7	7	7	20.8	20.8	20.8	36.49	0	33.437	694540000	26	7.19842	4.01e-07	-0.862335	-14.0987	14.0085	14.8708	0.862334		+	gi|469457|gb|AAA53547.1|;gi|1061214099|ref|NP_001317655.1|	gi|469457|gb|AAA53547.1|;gi|1061214099|ref|NP_001317655.1|	#N/A
14.7246	14.6769	14.5838	14.725	14.7517	14.6165	15.5544	15.4856	15.5818	15.5678	15.5151	15.5573	+	Mock_Treatment	11	11	11	38.5	38.5	38.5	34.669	0	57.067	1419600000	45	10.0762	1.43e-09	-0.863904	-27.8085	14.6798	15.5437	0.863904		+	gi|723674425|ref|XP_010316702.1|	gi|723674425|ref|XP_010316702.1|	AT4G21580.1
12.0998	12.0898	11.875	12.2959	11.7743	12.0731	12.8161	13.0104	12.6488	12.9521	12.9999	12.9862	+	Mock_Treatment	3	3	3	8.8	8.8	8.8	42.528	0	12.29	140770000	12	5.42632	1.46e-05	-0.867592	-9.09982	12.0347	12.9023	0.867592		+	gi|460394284|ref|XP_004242734.1|;gi|460401710|ref|XP_004246360.1|	gi|460394284|ref|XP_004242734.1|	AT1G15710.1
11.8174	11.9789	12.0281	11.9708	11.8124	11.8064	12.8273	12.9597	12.6359	12.8273	12.6297	12.7429	+	Mock_Treatment	10	6	6	56.6	29.8	29.8	25.673	0	14.68	173300000	16	6.89357	7.37e-07	-0.868158	-13.0974	11.9023	12.7705	0.868157		+	gi|460395430|ref|XP_004243286.1|	gi|460395430|ref|XP_004243286.1|	AT5G59500.1
13.1487	13.1719	13.0177	13.1775	13.1515	13.1839	14.1316	13.8879	14.0167	14.1617	13.918	13.95	+	Mock_Treatment	16	6	6	37.7	15.4	15.4	55.443	0	29.759	651270000	31	7.82907	1.15e-07	-0.869109	-16.3963	13.1419	14.011	0.869109		+	gi|723738494|ref|XP_010312135.1|;gi|723738491|ref|XP_010312134.1|;gi|460407669|ref|XP_004249273.1|	gi|723738494|ref|XP_010312135.1|;gi|723738491|ref|XP_010312134.1|;gi|460407669|ref|XP_004249273.1|	AT3G58560.1
14.7069	14.8081	14.7346	14.7971	14.8733	14.8862	15.6067	15.7087	15.7057	15.5217	15.7315	15.7581	+	Mock_Treatment	17	10	10	46.6	32.5	32.5	53.41	0	140.69	1940400000	52	8.35077	4.15e-08	-0.871033	-18.5561	14.801	15.6721	0.871033		+	gi|460415176|ref|XP_004252936.1|	gi|460415176|ref|XP_004252936.1|	AT1G48030.2
13.7292	13.6979	13.7848	13.7361	13.7528	13.7853	14.5962	14.6671	14.621	14.619	14.5805	14.6327	+	Mock_Treatment	13	13	13	15.8	15.8	15.8	101.19	0	58.199	526100000	35	12.3466	2.09e-11	-0.871711	-47.0842	13.7477	14.6194	0.871712		+	gi|460406698|ref|XP_004248798.1|	gi|460406698|ref|XP_004248798.1|	AT5G64370.1
13.4335	13.3486	13.539	13.4737	13.6623	13.5902	14.3239	14.4132	14.4838	14.2851	14.3949	14.3802	+	Mock_Treatment	7	7	7	19.1	19.1	19.1	47.378	0	31.721	293290000	27	7.75593	1.33e-07	-0.872283	-16.1131	13.5079	14.3802	0.872283		+	gi|1111745838|ref|NP_001334623.1|	gi|1111745838|ref|NP_001334623.1|	AT4G11740.1
16.3768	16.4025	16.2895	16.3938	16.3638	16.3034	17.2474	17.2158	17.1787	17.2645	17.2378	17.2213	+	Mock_Treatment	25	25	23	39.9	39.9	37.2	92.199	0	184.51	3715500000	165	11.4381	1.02e-10	-0.872617	-38.1556	16.355	17.2276	0.872618		+	gi|927261925|ref|NP_001234102.2|;gi|723706945|ref|XP_010322321.1|;gi|723706942|ref|XP_010322320.1|;gi|723706939|ref|XP_010322318.1|;gi|6573119|gb|AAF17557.1|AF201661_1;gi|13111655|gb|AAG45485.1|;gi|460380440|ref|XP_004235964.1|;gi|5758308|gb|AAD50776.1|	gi|927261925|ref|NP_001234102.2|;gi|723706945|ref|XP_010322321.1|;gi|723706942|ref|XP_010322320.1|;gi|723706939|ref|XP_010322318.1|;gi|6573119|gb|AAF17557.1|AF201661_1;gi|13111655|gb|AAG45485.1|	AT2G41790.1
16.1462	16.1757	16.0737	16.1208	16.1834	16.084	17.039	16.933	16.9903	17.0775	16.9561	17.0282	+	Mock_Treatment	19	19	19	36.5	36.5	36.5	74.231	0	82.473	3023400000	74	10.4129	7.49e-10	-0.873383	-30.0753	16.1306	17.004	0.873383		+	gi|854282314|ref|NP_001233925.2|;gi|16417958|gb|AAL18931.1|AF429985_1;gi|37777013|dbj|BAC99302.1|;gi|460407327|ref|XP_004249104.1|	gi|854282314|ref|NP_001233925.2|;gi|16417958|gb|AAL18931.1|AF429985_1;gi|37777013|dbj|BAC99302.1|	ATCG00430.1
12.8414	12.839	13.1428	13.1602	12.8557	12.9798	13.7227	13.7819	14.0597	13.8296	13.8133	13.853	+	Mock_Treatment	5	5	5	25.9	25.9	25.9	27.654	0	24.865	238190000	17	6.2911	2.5e-06	-0.873567	-11.3035	12.9698	13.8434	0.873567		+	gi|460404497|ref|XP_004247718.1|	gi|460404497|ref|XP_004247718.1|	AT5G43430.1
16.2374	16.2909	16.1908	16.2128	16.2559	16.1818	17.0812	17.0789	17.2108	17.0682	17.0282	17.1477	+	Mock_Treatment	17	17	17	34.7	34.7	34.7	69.163	0	121.57	6191000000	96	10.0481	1.5e-09	-0.874214	-27.6265	16.2283	17.1025	0.874216		+	gi|460373179|ref|XP_004232400.1|	gi|460373179|ref|XP_004232400.1|	AT2G35780.1
17.9091	17.8063	17.8603	17.9079	17.836	17.8639	18.7425	18.7182	18.7281	18.7631	18.737	18.7473	+	Mock_Treatment	10	10	10	45.6	45.6	45.6	27.06	0	323.31	17026000000	205	12.5801	1.41e-11	-0.875445	-49.695	17.8639	18.7394	0.875446		+	gi|7981382|emb|CAB91875.1|;gi|350538977|ref|NP_001233856.1|;gi|257683927|emb|CBD04674.1|;gi|257677362|emb|CBD09581.1|;gi|257675995|emb|CBD27977.1|;gi|257638390|emb|CBD12459.1|;gi|257630075|emb|CBD07365.1|;gi|219979902|emb|CAX01369.1|;gi|219967799|emb|CAX05562.1|;gi|219916738|emb|CAX04033.1|;gi|219900927|emb|CAX02924.1|;gi|717142|gb|AAB00109.1|;gi|460378967|ref|XP_004235238.1|;gi|460367958|ref|XP_…	gi|7981382|emb|CAB91875.1|;gi|350538977|ref|NP_001233856.1|;gi|257683927|emb|CBD04674.1|;gi|257677362|emb|CBD09581.1|;gi|257675995|emb|CBD27977.1|;gi|257638390|emb|CBD12459.1|;gi|257630075|emb|CBD07365.1|;gi|219979902|emb|CAX01369.1|;gi|219967799|emb|CAX05562.1|;gi|219916738|emb|CAX04033.1|;gi|219900927|emb|CAX02924.1|;gi|717142|gb|AAB00109.1|	AT4G02290.1
13.5604	13.3815	13.6187	13.5769	13.6113	13.5468	14.3045	14.5046	14.5339	14.3293	14.3416	14.5542	+	Mock_Treatment	6	6	6	15.4	15.4	15.4	52.422	0	17.639	263230000	14	7.45216	2.43e-07	-0.878759	-14.9848	13.5493	14.428	0.878759		+	gi|460402335|ref|XP_004246668.1|	gi|460402335|ref|XP_004246668.1|	AT1G15000.1
14.8382	14.8575	14.7507	14.9176	14.9163	14.8375	15.7261	15.7415	15.7547	15.7312	15.7132	15.7314	+	Mock_Treatment	7	7	7	13.7	13.7	13.7	60.282	0	36.789	1068000000	25	10.9389	2.74e-10	-0.880059	-33.9847	14.853	15.733	0.880059		+	gi|460408338|ref|XP_004249602.1|	gi|460408338|ref|XP_004249602.1|	AT5G34940.2
10.1762	10.3499	10.1311	10.112	10.2319	9.48061	10.9046	11.2095	10.9251	10.8925	10.8999	10.9341	+	Mock_Treatment	1	1	1	8.6	8.6	8.6	12.671	0.0064038	3.0279	35362000	4	4.18513	0.00018657	-0.880665	-6.54313	10.0803	10.961	0.880665		+	gi|6491797|emb|CAB61887.1|;gi|350538143|ref|NP_001233817.1|;gi|20138057|sp|Q9SMC4.1|DAD1_SOLLC	gi|6491797|emb|CAB61887.1|;gi|350538143|ref|NP_001233817.1|;gi|20138057|sp|Q9SMC4.1|DAD1_SOLLC	AT4G02290.1
9.28815	9.73548	9.29761	7.9157	8.35106	9.50401	9.60875	10.176	9.70848	10.0773	9.88448	9.92603	+	Mock_Treatment	2	2	2	2.2	2.2	2.2	161.77	0.0017422	4.0357	12242000	4	1.79264	0.0277127	-0.881498	-2.88954	9.01534	9.89683	0.881497		+	gi|723698771|ref|XP_010320914.1|;gi|723698765|ref|XP_010320912.1|;gi|723690632|ref|XP_010319451.1|;gi|460382643|ref|XP_004237047.1|	gi|723698771|ref|XP_010320914.1|;gi|723698765|ref|XP_010320912.1|;gi|723690632|ref|XP_010319451.1|;gi|460382643|ref|XP_004237047.1|	AT1G13980.2
16.5513	16.6072	16.478	16.603	16.615	16.5995	17.4754	17.4257	17.5148	17.4642	17.3919	17.4907	+	Mock_Treatment	10	10	10	49.3	49.3	49.3	25.849	0	323.31	8442000000	114	10.5838	5.44e-10	-0.884772	-31.2942	16.5757	17.4604	0.884771		+	gi|460397526|ref|XP_004244318.1|	gi|460397526|ref|XP_004244318.1|	AT1G17160.1
14.6401	14.6889	14.5584	14.7081	14.6898	14.6269	15.5692	15.4918	15.6548	15.5305	15.4268	15.5701	+	Mock_Treatment	9	9	7	25.5	25.5	20.1	45.306	0	29.25	855750000	34	9.22206	7.49e-09	-0.888503	-22.778	14.652	15.5405	0.888503		+	gi|460411434|ref|XP_004251116.1|	gi|460411434|ref|XP_004251116.1|	AT3G44600.1
16.5803	16.5559	16.6033	16.6196	16.5395	16.5262	17.4354	17.4876	17.4742	17.4636	17.4488	17.4533	+	Mock_Treatment	8	5	5	31.3	23.7	23.7	27.91	0	68.392	4860900000	93	12.8524	9.3e-12	-0.889642	-52.9226	16.5708	17.4605	0.889643		+	gi|924183304|ref|NP_001233789.2|;gi|33439120|gb|AAQ18699.1|;gi|33413303|emb|CAE22480.1|;gi|924183549|ref|NP_001300698.1|	gi|924183304|ref|NP_001233789.2|;gi|33439120|gb|AAQ18699.1|;gi|33413303|emb|CAE22480.1|;gi|924183549|ref|NP_001300698.1|	AT1G18080.1
10.8515	11.7942	11.0965	10.8247	11.9298	10.9192	12.1723	12.2412	12.0532	12.0092	12.0779	12.2029	+	Mock_Treatment	3	2	2	9.4	6.8	6.8	41.584	0.00048591	5.745	34054000	4	2.82185	0.00321065	-0.890165	-4.32252	11.236	12.1261	0.890164		+	gi|1099510157|ref|NP_001333797.1|	gi|1099510157|ref|NP_001333797.1|	AT4G11740.1
15.4078	15.3752	15.3395	15.4393	15.436	15.4328	16.3116	16.2594	16.2964	16.3013	16.253	16.3557	+	Mock_Treatment	10	10	7	27.5	27.5	18.1	55.66	0	56.391	3103800000	95	11.6092	7.89e-11	-0.891104	-39.6982	15.4051	16.2962	0.891104		+	gi|906394180|ref|NP_001234691.2|;gi|7271957|gb|AAF44708.1|AF242849_1;gi|257738330|emb|CBC71488.1|;gi|257723919|emb|CBC76748.1|;gi|219937311|emb|CAW76517.1|;gi|219894225|emb|CAW79142.1|;gi|460393680|ref|XP_004242437.1|	gi|906394180|ref|NP_001234691.2|;gi|7271957|gb|AAF44708.1|AF242849_1;gi|257738330|emb|CBC71488.1|;gi|257723919|emb|CBC76748.1|;gi|219937311|emb|CAW76517.1|;gi|219894225|emb|CAW79142.1|	ATCG00430.1
14.1478	14.225	14.347	14.1883	14.2678	14.4762	15.2103	15.1075	15.1108	15.1533	15.2305	15.1939	+	Mock_Treatment	7	7	7	26.4	26.4	26.4	34.693	0	26.588	653350000	39	7.91188	9.84e-08	-0.892374	-16.7226	14.2753	15.1677	0.892374		+	gi|86558914|gb|ABD03940.1|;gi|350535699|ref|NP_001234208.1|	gi|86558914|gb|ABD03940.1|;gi|350535699|ref|NP_001234208.1|	AT1G55020.1
10.6803	10.8413	10.2001	11.4135	10.8237	11.125	11.742	11.9751	11.6712	11.7574	11.5735	11.7244	+	Mock_Treatment	3	3	3	8.2	8.2	8.2	38.877	0	8.2395	57789000	5	3.31092	0.00114857	-0.893282	-5.06451	10.8473	11.7406	0.893281		+	gi|1444421409|ref|XP_025886944.1|;gi|1444421407|ref|XP_025886943.1|;gi|1444421405|ref|XP_025886942.1|;gi|1444421403|ref|XP_025886941.1|;gi|1444421401|ref|XP_025886939.1|;gi|1444421399|ref|XP_025886938.1|;gi|1444421397|ref|XP_025886937.1|;gi|1444421395|ref|XP_025886936.1|	gi|1444421409|ref|XP_025886944.1|;gi|1444421407|ref|XP_025886943.1|;gi|1444421405|ref|XP_025886942.1|;gi|1444421403|ref|XP_025886941.1|;gi|1444421401|ref|XP_025886939.1|;gi|1444421399|ref|XP_025886938.1|;gi|1444421397|ref|XP_025886937.1|;gi|1444421395|ref|XP_025886936.1|	AT4G11740.1
13.3392	13.2108	13.4528	13.3441	13.4395	13.4867	14.0761	14.2047	14.4786	14.0829	14.2975	14.5019	+	Mock_Treatment	10	10	10	21.6	21.6	21.6	66.198	0	38.204	491150000	31	5.91419	5.34e-06	-0.89475	-10.2936	13.3789	14.2736	0.894751		+	gi|1027250580|ref|NP_001311457.1|;gi|1027250516|ref|NP_001311458.1|;gi|77021579|gb|ABA60648.1|;gi|83755313|gb|ABC46486.1|;gi|306020893|gb|ADM79501.1|	gi|1027250580|ref|NP_001311457.1|;gi|1027250516|ref|NP_001311458.1|;gi|77021579|gb|ABA60648.1|;gi|83755313|gb|ABC46486.1|	AT4G11740.1
15.9503	15.9436	15.9514	15.964	16.0019	15.9864	16.7487	16.9196	16.9262	16.8	16.8757	16.9023	+	Mock_Treatment	16	16	16	56.3	56.3	56.3	34.691	0	124.37	3059900000	93	10.2592	1e-09	-0.895801	-29.019	15.9663	16.8621	0.895802		+	gi|723666075|ref|XP_010315337.1|	gi|723666075|ref|XP_010315337.1|	AT2G21250.1
15.0541	14.9504	15.0785	15.0254	14.9555	15.0643	15.8622	15.9423	15.9896	15.9199	15.8283	15.9626	+	Mock_Treatment	9	9	9	31.1	31.1	31.1	52.457	0	54.23	2145200000	47	9.86224	2.12e-09	-0.896117	-26.4552	15.0214	15.9175	0.896116		+	gi|1359905|emb|CAA59450.1|;gi|1040064753|ref|NP_001315561.1|;gi|1104597741|ref|XP_019067418.1|	gi|1359905|emb|CAA59450.1|;gi|1040064753|ref|NP_001315561.1|	AT4G02290.1
9.6511	9.00917	9.81355	9.96635	9.81412	9.73137	10.433	10.8559	10.122	10.7993	10.4752	10.6923	+	Mock_Treatment	6	3	3	6.5	3.6	3.6	124.82	0.0002584	6.8793	28934000	7	3.30642	0.00115924	-0.898667	-5.05743	9.66428	10.5629	0.898666		+	gi|723712777|ref|XP_010323294.1|;gi|460394355|ref|XP_004242769.1|	gi|723712777|ref|XP_010323294.1|;gi|460394355|ref|XP_004242769.1|	AT5G20250.4
17.7054	17.7352	17.7205	17.6954	17.73	17.7419	18.618	18.6048	18.6529	18.6233	18.5854	18.6438	+	Mock_Treatment	22	22	22	58.5	58.5	58.5	44.839	0	255.19	9210900000	154	14.1844	8.8e-13	-0.899977	-71.9723	17.7214	18.6214	0.899977		+	gi|75147005|sp|Q84LB6.1|SUCB_SOLLC;gi|27803873|gb|AAO22150.1|;gi|949474719|ref|NP_001234293.2|;gi|949474687|ref|NP_001303967.1|	gi|75147005|sp|Q84LB6.1|SUCB_SOLLC;gi|27803873|gb|AAO22150.1|;gi|949474719|ref|NP_001234293.2|;gi|949474687|ref|NP_001303967.1|	AT1G60440.1
12.0862	12.8747	11.3233	12.0077	11.9526	11.4148	12.7768	13.3063	12.7002	12.6538	13.198	12.4474	+	Mock_Treatment	6	6	6	19.1	19.1	19.1	54.236	0	17.65	189680000	21	2.17317	0.012486	-0.903859	-3.40524	11.9432	12.8471	0.903859		+	gi|460396409|ref|XP_004243766.1|;gi|460396411|ref|XP_004243767.1|	gi|460396409|ref|XP_004243766.1|;gi|460396411|ref|XP_004243767.1|	AT5G59500.1
10.1745	10.2813	9.90416	10.2702	9.86435	10.0106	10.746	11.3618	10.7778	11.0953	10.9702	10.9837	+	Mock_Treatment	1	1	1	4.4	4.4	4.4	24.328	0.0021501	3.857	24913000	3	4.74989	5.87e-05	-0.904953	-7.62982	10.0842	10.9891	0.904953		+	gi|460388691|ref|XP_004239999.1|	gi|460388691|ref|XP_004239999.1|	AT1G78130.1
13.2539	13.4283	13.5483	13.2736	13.4715	13.3851	14.4265	14.3816	14.0835	14.3835	14.3386	14.1779	+	Mock_Treatment	9	9	9	17.9	17.9	17.9	56.063	0	20.242	291840000	20	6.69112	1.11e-06	-0.905175	-12.4683	13.3934	14.2986	0.905174		+	gi|460375261|ref|XP_004233425.1|;gi|1104633374|ref|XP_019071014.1|;gi|1104633372|ref|XP_019071013.1|;gi|723677258|ref|XP_004233426.2|;gi|460375259|ref|XP_004233424.1|;gi|1104630308|ref|XP_010324705.2|	gi|460375261|ref|XP_004233425.1|	AT5G39830.1
13.8433	13.8614	13.8072	13.8667	13.8495	13.9519	14.7376	14.7391	14.7532	14.7073	14.7752	14.912	+	Mock_Treatment	11	7	6	48.1	34.4	30.9	31.3	0	33.749	460440000	34	9.70326	2.92e-09	-0.907365	-25.4916	13.8633	14.7707	0.907365		+	gi|1104626054|ref|XP_004241563.3|	gi|1104626054|ref|XP_004241563.3|	AT4G11740.1
10.7059	11.3409	11.186	11.4131	11.1326	11.0528	12.3131	11.7757	11.9844	12.1848	11.9361	12.0831	+	Mock_Treatment	5	5	2	18.7	18.7	7.2	45.233	0	19.065	95796000	15	4.46791	0.000103383	-0.907632	-7.07269	11.1386	12.0462	0.907632		+	gi|460374288|ref|XP_004232943.1|;gi|460374329|ref|XP_004232963.1|;gi|460374333|ref|XP_004232965.1|;gi|460374335|ref|XP_004232966.1|;gi|460374327|ref|XP_004232962.1|;gi|460374331|ref|XP_004232964.1|	gi|460374288|ref|XP_004232943.1|	AT4G18550.1
12.1996	12.1002	11.9138	12.2936	12.3393	12.1998	13.2174	13.2166	12.9923	13.2984	12.8832	12.8855	+	Mock_Treatment	4	4	4	21.6	21.6	21.6	33.737	0	23.591	170290000	23	5.51369	1.21e-05	-0.907859	-9.30482	12.1744	13.0822	0.907859		+	gi|460411791|ref|XP_004251289.1|	gi|460411791|ref|XP_004251289.1|	AT3G45770.1
14.0292	14.0909	14.1722	14.1334	14.0414	14.1806	14.9089	15.011	15.0715	15.0543	14.9301	15.1431	+	Mock_Treatment	14	7	7	25.1	14.9	14.9	62.064	0	25.447	476320000	20	8.73495	1.98e-08	-0.911862	-20.316	14.1079	15.0198	0.911861		+	gi|460403111|ref|XP_004247044.1|	gi|460403111|ref|XP_004247044.1|	AT3G25230.1
11.7264	11.8137	12.0761	11.9815	11.9331	11.9625	12.7539	12.6984	12.9948	12.6559	12.6663	13.2061	+	Mock_Treatment	7	7	7	12.2	12.2	12.2	97.152	0	20.892	110240000	12	5.27082	2.01e-05	-0.91371	-8.74393	11.9155	12.8293	0.913711		+	gi|460372670|ref|XP_004232151.1|;gi|1143632850|gb|AQM55921.1|	gi|460372670|ref|XP_004232151.1|;gi|1143632850|gb|AQM55921.1|	AT2G35780.1
14.5259	14.5093	14.5464	14.582	14.4712	14.609	15.3375	15.4743	15.4787	15.497	15.4886	15.4511	+	Mock_Treatment	10	10	10	31.9	31.9	31.9	50.272	0	47.795	801470000	41	10.2367	1.05e-09	-0.913918	-28.867	14.5406	15.4546	0.913918		+	gi|836469943|ref|NP_001296813.1|;gi|6491763|emb|CAB61883.1|	gi|836469943|ref|NP_001296813.1|	ATCG00430.1
10.6478	10.9004	10.123	10.302	10.9244	10.5153	11.2223	11.9307	11.5008	11.2562	11.8	11.1899	+	Mock_Treatment	2	2	2	3.9	3.9	3.9	79.519	0.00025368	6.5194	21992000	8	3.24071	0.0013321	-0.914473	-4.95472	10.5688	11.4833	0.914474		+	gi|1444444325|ref|XP_025884454.1|;gi|460413039|ref|XP_004251903.1|	gi|1444444325|ref|XP_025884454.1|;gi|460413039|ref|XP_004251903.1|	AT4G11740.1
13.7851	13.7249	13.886	13.7315	13.8431	13.9272	14.6901	14.9147	14.6987	14.6952	14.8378	14.5514	+	Mock_Treatment	6	6	6	29.5	29.5	29.5	25.318	0	30.717	582140000	36	7.37912	2.8e-07	-0.915008	-14.7246	13.8163	14.7313	0.915008		+	gi|460392710|ref|XP_004241957.1|	gi|460392710|ref|XP_004241957.1|	AT5G22330.1
12.1289	11.724	11.4708	11.9074	11.6819	12.379	12.3835	12.9039	13.0813	12.4755	13.0392	12.9022	+	Mock_Treatment	5	5	1	23.3	23.3	6.5	34.539	0	29.124	292910000	22	3.31325	0.00114373	-0.915613	-5.06817	11.882	12.7976	0.915613		+	gi|460369935|ref|XP_004230812.1|	gi|460369935|ref|XP_004230812.1|	AT2G35780.1
13.6933	13.7287	13.688	13.7478	13.8226	13.7262	14.6623	14.7209	14.4941	14.7529	14.6863	14.591	+	Mock_Treatment	12	12	12	26.8	26.8	26.8	68.773	0	62.881	490390000	41	8.89219	1.46e-08	-0.916816	-21.0814	13.7344	14.6512	0.916816		+	gi|460380229|ref|XP_004235860.1|;gi|1444414100|ref|XP_025885956.1|;gi|723709005|ref|XP_010322642.1|;gi|723708998|ref|XP_010322640.1|;gi|723708995|ref|XP_010322639.1|;gi|723708992|ref|XP_010322638.1|;gi|1444425350|ref|XP_025887409.1|;gi|723708989|ref|XP_010322637.1|;gi|460392077|ref|XP_004241644.1|;gi|723708984|ref|XP_010322636.1|;gi|1104626512|ref|XP_019070106.1|	gi|460380229|ref|XP_004235860.1|;gi|1444414100|ref|XP_025885956.1|	AT5G07360.1
13.1463	13.0347	12.9147	13.1081	13.1057	13.1756	13.9812	14.13	13.99	14.0471	13.8371	14.002	+	Mock_Treatment	8	8	8	24.6	24.6	24.6	39.239	0	33.181	271670000	24	7.90674	9.9e-08	-0.917038	-16.7021	13.0808	13.9979	0.917038		+	gi|460367084|ref|XP_004229405.1|	gi|460367084|ref|XP_004229405.1|	AT3G62600.1
12.4296	12.2378	12.4356	12.5349	12.1674	12.4943	13.3544	13.2813	13.1438	13.3913	13.3499	13.2879	+	Mock_Treatment	5	5	5	12.7	12.7	12.7	56.656	0	16.101	129430000	13	6.90444	7.2e-07	-0.918172	-13.132	12.3832	13.3014	0.918172		+	gi|460393943|ref|XP_004242567.1|	gi|460393943|ref|XP_004242567.1|	AT2G24280.1
17.521	17.5583	17.5247	17.5169	17.6167	17.5204	18.4741	18.436	18.4957	18.4475	18.4584	18.4552	+	Mock_Treatment	27	27	25	55.5	55.5	53.2	54.856	0	162.49	12820000000	229	12.6516	1.29e-11	-0.918191	-50.5229	17.543	18.4612	0.918192		+	gi|460389504|ref|XP_004240392.1|	gi|460389504|ref|XP_004240392.1|	AT1G21750.1
15.7723	15.7447	15.8129	15.842	15.7338	15.7899	16.7341	16.6933	16.7248	16.6928	16.6912	16.6937	+	Mock_Treatment	16	16	16	44.6	44.6	44.6	53.603	0	115.11	2422400000	95	12.5933	1.38e-11	-0.92237	-49.8473	15.7826	16.705	0.92237		+	gi|1008909365|ref|NP_001308322.1|;gi|1008909317|ref|NP_001308323.1|;gi|220967702|gb|ACL97549.1|	gi|1008909365|ref|NP_001308322.1|;gi|1008909317|ref|NP_001308323.1|	AT4G11740.1
11.9511	11.9434	12.0739	11.9529	11.7982	11.3513	12.3409	12.62	13.5734	12.2605	12.5525	13.2809	+	Mock_Treatment	5	5	5	20.7	20.7	20.7	29.064	0	10.398	186430000	6	2.4818	0.00660638	-0.92624	-3.83392	11.8451	12.7714	0.92624		+	gi|723698465|ref|XP_010320853.1|;gi|460386704|ref|XP_004239036.1|;gi|1104622748|ref|XP_019069582.1|;gi|723654831|ref|XP_010324300.1|;gi|723654828|ref|XP_010324256.1|	gi|723698465|ref|XP_010320853.1|;gi|460386704|ref|XP_004239036.1|;gi|1104622748|ref|XP_019069582.1|	AT5G03490.1
14.4553	14.3333	14.5018	14.4567	14.3035	14.4628	15.4011	15.3395	15.3737	15.2823	15.3657	15.3129	+	Mock_Treatment	7	7	7	24.9	24.9	24.9	39.67	0	22.642	627370000	31	9.60282	3.56e-09	-0.926963	-24.9004	14.4189	15.3459	0.926963		+	gi|9843771|emb|CAA04261.2|;gi|954170012|ref|NP_001304158.1|;gi|51471926|gb|AAU04433.1|;gi|1455794098|gb|AXP12318.1|;gi|14275066|emb|CAC39971.1|	gi|9843771|emb|CAA04261.2|;gi|954170012|ref|NP_001304158.1|;gi|51471926|gb|AAU04433.1|;gi|1455794098|gb|AXP12318.1|;gi|14275066|emb|CAC39971.1|	AT4G02290.1
15.4263	15.6647	15.4027	15.4591	15.6794	15.364	16.5132	16.277	16.4524	16.5321	16.2832	16.5112	+	Mock_Treatment	11	11	10	45.6	45.6	38.9	35.116	0	53.281	2922000000	60	6.72515	1.03e-06	-0.928817	-12.5721	15.4994	16.4282	0.928816		+	gi|460398472|ref|XP_004244783.1|	gi|460398472|ref|XP_004244783.1|	AT2G44060.2
15.779	15.8046	15.7827	15.8225	15.775	15.7636	16.7587	16.7147	16.6927	16.7522	16.6894	16.6987	+	Mock_Treatment	15	15	15	49.1	49.1	49.1	47.067	0	117.55	2158600000	66	13.4545	3.49e-12	-0.929844	-60.8165	15.7879	16.7177	0.929845		+	gi|460395881|ref|XP_004243508.1|	gi|460395881|ref|XP_004243508.1|	AT5G59500.1
9.75076	8.99428	8.16868	9.62538	9.32309	8.27134	10.2363	9.87601	10.1225	9.24643	9.9967	10.2424	+	Mock_Treatment	6	1	1	34.3	7.4	7.4	23.866	0.001139	4.6581	38056000	3	1.84157	0.0249764	-0.931134	-2.95535	9.02225	9.95339	0.931134		+	gi|723739905|ref|XP_010312351.1|;gi|460408396|ref|XP_004249631.1|	gi|723739905|ref|XP_010312351.1|;gi|460408396|ref|XP_004249631.1|	AT3G03620.1
14.697	14.6929	14.6975	14.7487	14.6485	14.8071	15.5671	15.6763	15.6496	15.6611	15.639	15.6931	+	Mock_Treatment	9	9	9	32.8	32.8	32.8	34.471	0	54.589	1271800000	48	10.7369	4.06e-10	-0.932424	-32.4277	14.7153	15.6477	0.932425		+	gi|1102041723|ref|NP_001333906.1|;gi|723729833|ref|XP_010326282.1|	gi|1102041723|ref|NP_001333906.1|	AT4G11740.1
10.9902	11.0576	11.3163	11.2397	11.4958	11.0373	12.1476	11.9608	12.5764	11.8818	11.8844	12.2902	+	Mock_Treatment	5	5	5	18.5	18.5	18.5	30.083	0	11.178	192280000	12	4.31697	0.000141507	-0.934024	-6.78654	11.1895	12.1235	0.934024		+	gi|723665217|ref|XP_010315216.1|;gi|460369798|ref|XP_004230744.1|	gi|723665217|ref|XP_010315216.1|;gi|460369798|ref|XP_004230744.1|	AT4G35220.1
15.0566	15.0489	15.0182	15.0278	14.9642	14.9736	15.9373	15.9248	15.9444	15.943	15.9506	15.9972	+	Mock_Treatment	9	9	9	35.6	35.6	35.6	31.743	0	67.776	1242400000	37	12.6129	1.36e-11	-0.934658	-50.074	15.0149	15.9495	0.934658		+	gi|72534132|emb|CAH17985.1|;gi|906847345|ref|NP_001233970.2|;gi|83318804|emb|CAG25463.1|;gi|257656865|emb|CBD08551.1|;gi|257656791|emb|CBD08477.1|;gi|257651325|emb|CBC68106.1|;gi|257651301|emb|CBC68083.1|;gi|219914110|emb|CAW74824.1|;gi|219912628|emb|CAW74812.1|;gi|219908495|emb|CAX03522.1|;gi|219908421|emb|CAX03485.1|;gi|1161566|emb|CAA64413.1|;gi|1104608119|ref|XP_004233442.2|	gi|72534132|emb|CAH17985.1|;gi|906847345|ref|NP_001233970.2|;gi|83318804|emb|CAG25463.1|;gi|257656865|emb|CBD08551.1|;gi|257656791|emb|CBD08477.1|;gi|257651325|emb|CBC68106.1|;gi|257651301|emb|CBC68083.1|;gi|219914110|emb|CAW74824.1|;gi|219912628|emb|CAW74812.1|;gi|219908495|emb|CAX03522.1|;gi|219908421|emb|CAX03485.1|;gi|1161566|emb|CAA64413.1|	AT1G60440.1
12.622	12.6298	12.1475	12.8778	12.5795	11.2706	13.4523	13.4769	12.8168	13.5838	13.5499	12.8675	+	Mock_Treatment	4	4	3	13.8	13.8	10.8	28.743	0	8.2248	282940000	9	2.1531	0.0130357	-0.936662	-3.37775	12.3545	13.2912	0.936662		+	gi|460379021|ref|XP_004235263.1|	gi|460379021|ref|XP_004235263.1|	AT5G06060.1
12.6288	12.2507	12.2213	12.4788	12.4126	12.5265	13.289	13.2705	13.5919	13.1882	13.42	13.3828	+	Mock_Treatment	7	7	7	9	9	9	111.93	0	17.474	104870000	20	6.09745	3.67e-06	-0.937265	-10.7745	12.4198	13.3571	0.937264		+	gi|460381765|ref|XP_004236612.1|;gi|1104618083|ref|XP_019068873.1|	gi|460381765|ref|XP_004236612.1|;gi|1104618083|ref|XP_019068873.1|	AT2G41790.1
12.2268	12.4269	12.2496	12.3071	12.2622	12.2352	13.5146	13.1022	13.1603	13.226	13.1069	13.223	+	Mock_Treatment	8	7	7	7	6.4	6.4	167.51	0	24.791	218220000	18	7.01026	5.88e-07	-0.937556	-13.4728	12.2846	13.2222	0.937556		+	gi|723718101|ref|XP_010324277.1|;gi|1104638320|ref|XP_019071699.1|;gi|460406162|ref|XP_004248540.1|	gi|723718101|ref|XP_010324277.1|	AT3G13080.1
18.2098	18.1568	18.212	18.1322	18.1156	18.1158	19.0767	19.0907	19.122	19.0766	19.109	19.1065	+	Mock_Treatment	14	14	14	28.8	28.8	28.8	64.035	0	173.95	19356000000	167	12.418	1.85e-11	-0.939869	-47.8676	18.157	19.0969	0.939869		+	gi|795881070|ref|NP_001233857.2|;gi|6093740|sp|Q43143.1|PMEU1_SOLLC;gi|257690997|emb|CBC64363.1|;gi|257648160|emb|CBC73032.1|;gi|257640076|emb|CBD17997.1|;gi|257353281|emb|CBC06977.1|;gi|257350282|emb|CBC24903.1|;gi|219984497|emb|CAW72942.1|;gi|219966649|emb|CAW77293.1|;gi|219760969|emb|CAW53135.1|;gi|219748980|emb|CAW41326.1|;gi|15667247|gb|AAL02367.1|;gi|1222552|gb|AAD09283.1|	gi|795881070|ref|NP_001233857.2|;gi|6093740|sp|Q43143.1|PMEU1_SOLLC;gi|257690997|emb|CBC64363.1|;gi|257648160|emb|CBC73032.1|;gi|257640076|emb|CBD17997.1|;gi|257353281|emb|CBC06977.1|;gi|257350282|emb|CBC24903.1|;gi|219984497|emb|CAW72942.1|;gi|219966649|emb|CAW77293.1|;gi|219760969|emb|CAW53135.1|;gi|219748980|emb|CAW41326.1|;gi|15667247|gb|AAL02367.1|;gi|1222552|gb|AAD09283.1|	ATCG00430.1
11.3511	11.1546	10.5339	10.8959	11.3797	11.6165	11.821	12.0842	12.3841	12.0919	11.9744	12.2198	+	Mock_Treatment	2	2	2	4.1	4.1	4.1	84.042	0	9.1618	173530000	9	3.46131	0.000837422	-0.94061	-5.30373	11.1553	12.0959	0.94061		+	gi|460409738|ref|XP_004250295.1|;gi|1104639998|ref|XP_019066580.1|	gi|460409738|ref|XP_004250295.1|;gi|1104639998|ref|XP_019066580.1|	AT4G16390.1
8.43145	10.2415	10.3079	9.95497	9.56198	10.5423	10.5689	10.8226	10.8288	11.2265	10.5473	10.6939	+	Mock_Treatment	3	3	3	7.6	7.6	7.6	57.643	0	7.4939	24186000	6	1.76814	0.0292247	-0.94131	-2.85662	9.84001	10.7813	0.941311		+	gi|460394196|ref|XP_004242690.1|	gi|460394196|ref|XP_004242690.1|	AT5G63450.1
14.4757	14.4146	14.5863	14.3916	14.5985	14.5167	15.39	15.5243	15.4025	15.4297	15.5501	15.3607	+	Mock_Treatment	11	5	5	64.8	22.8	22.8	27.322	0	31.728	975060000	19	8.68679	2.18e-08	-0.945654	-20.087	14.4972	15.4429	0.945654		+	gi|929524247|ref|NP_001234788.2|;gi|62526498|gb|AAX84654.1|;gi|257696352|emb|CBC70130.1|;gi|257643598|emb|CBC89278.1|;gi|257632843|emb|CBD24468.1|;gi|257352641|emb|CBB98586.1|;gi|219925229|emb|CAW75835.1|;gi|219913050|emb|CAW86475.1|;gi|219791895|emb|CAW32471.1|;gi|220029680|gb|ACL78796.1|;gi|73761753|gb|AAZ83364.1|;gi|73543250|gb|AAZ77771.1|;gi|257696334|emb|CBC70112.1|;gi|257643580|emb|CBC89259…	gi|929524247|ref|NP_001234788.2|;gi|62526498|gb|AAX84654.1|;gi|257696352|emb|CBC70130.1|;gi|257643598|emb|CBC89278.1|;gi|257632843|emb|CBD24468.1|;gi|257352641|emb|CBB98586.1|;gi|219925229|emb|CAW75835.1|;gi|219913050|emb|CAW86475.1|;gi|219791895|emb|CAW32471.1|;gi|220029680|gb|ACL78796.1|;gi|73761753|gb|AAZ83364.1|;gi|73543250|gb|AAZ77771.1|;gi|257696334|emb|CBC70112.1|;gi|257643580|emb|CBC89259…	AT5G19760.1
10.8646	10.0961	10.9509	11.0359	10.4282	11.0332	11.0862	12.5578	11.342	11.1972	12.459	11.4459	+	Mock_Treatment	8	5	1	17.4	9.8	2.7	62.783	0	12.371	92093000	7	1.91656	0.0213802	-0.946549	-3.05641	10.7348	11.6814	0.946549		+	gi|460392467|ref|XP_004241837.1|	gi|460392467|ref|XP_004241837.1|	AT4G09510.1
12.8648	13.0777	12.7928	12.9632	13.1286	12.8649	13.8531	13.8729	13.8477	13.9922	14.0667	13.7458	+	Mock_Treatment	7	7	7	21.4	21.4	21.4	48.622	0	18.984	168700000	18	6.94465	6.7e-07	-0.947725	-13.2605	12.9487	13.8964	0.947724		+	gi|460370383|ref|XP_004231032.1|;gi|1444403858|ref|XP_025884664.1|	gi|460370383|ref|XP_004231032.1|;gi|1444403858|ref|XP_025884664.1|	AT2G35780.1
13.0786	13.271	13.2899	13.1689	13.2661	13.242	14.2246	14.2587	13.8752	14.1593	14.3114	14.1813	+	Mock_Treatment	21	9	9	24.3	11.5	11.5	115.4	0	57.408	410550000	25	6.98473	6.2e-07	-0.948988	-13.3898	13.2194	14.1684	0.948988		+	gi|723689418|ref|XP_010319264.1|;gi|460382059|ref|XP_004236757.1|	gi|723689418|ref|XP_010319264.1|;gi|460382059|ref|XP_004236757.1|	AT3G57330.1
11.6822	12.124	12.2859	11.6538	12.0826	12.2623	12.7331	13.0309	13.0276	12.915	13.1791	12.9015	+	Mock_Treatment	2	2	2	10.9	10.9	10.9	24.5	0	11.114	343230000	18	4.58758	8.12e-05	-0.949377	-7.30544	12.0152	12.9645	0.949377		+	gi|460379324|ref|XP_004235413.1|	gi|460379324|ref|XP_004235413.1|	AT1G34130.1
11.1733	11.421	11.4384	11.5034	11.5239	11.5322	12.2907	12.5131	12.2735	12.0549	12.1319	13.029	+	Mock_Treatment	7	7	7	19.9	19.9	19.9	52.128	0	28.278	169490000	16	3.96512	0.000294693	-0.95014	-6.14971	11.432	12.3822	0.95014		+	gi|460380701|ref|XP_004236093.1|	gi|460380701|ref|XP_004236093.1|	AT1G74030.1
16.9089	16.9239	16.9411	16.8988	16.9425	16.9056	17.8855	17.8482	17.8749	17.8877	17.863	17.8658	+	Mock_Treatment	20	20	20	45.6	45.6	45.6	52.566	0	158.66	5742200000	197	15.4957	1.02e-13	-0.950721	-97.38	16.9201	17.8708	0.950722		+	gi|460406504|ref|XP_004248703.1|	gi|460406504|ref|XP_004248703.1|	AT1G33590.1
14.3392	14.3447	14.1325	14.2642	14.5159	14.1384	15.2969	15.1717	15.2803	15.2749	15.1982	15.268	+	Mock_Treatment	12	12	6	22.8	22.8	14.1	84.905	0	45.962	1641800000	52	7.54177	2.05e-07	-0.959224	-15.3098	14.2891	15.2484	0.959224		+	gi|723660040|ref|XP_004229664.2|	gi|723660040|ref|XP_004229664.2|	AT5G67090.1
9.65758	10.0482	9.49014	10.3696	9.24977	10.1659	10.3958	10.8171	10.8815	10.5778	11.0278	11.0376	+	Mock_Treatment	3	3	3	25.6	25.6	25.6	21.805	0.00025316	6.4822	49258000	6	3.06161	0.00194706	-0.959406	-4.67982	9.8302	10.7896	0.959406		+	gi|1104537322|ref|XP_019070382.1|;gi|1043915995|ref|NP_001316467.1|	gi|1104537322|ref|XP_019070382.1|;gi|1043915995|ref|NP_001316467.1|	AT4G11740.1
10.1654	10.1377	10.5648	10.626	9.99474	10.2329	10.6376	11.4727	11.4495	11.1483	11.3097	11.4735	+	Mock_Treatment	2	2	2	4.9	4.9	4.9	65.38	0	7.9936	31090000	6	3.71863	0.000491309	-0.961592	-5.72678	10.2869	11.2485	0.961593		+	gi|460377472|ref|XP_004234517.1|;gi|460373487|ref|XP_004232550.1|	gi|460377472|ref|XP_004234517.1|;gi|460373487|ref|XP_004232550.1|	AT2G17650.1
14.7625	14.5917	14.6965	14.8232	14.6244	14.7455	15.6392	15.7212	15.599	15.5742	15.7802	15.7032	+	Mock_Treatment	10	10	10	42.7	42.7	42.7	33.127	0	86.296	1723400000	63	8.67194	2.24e-08	-0.962174	-20.0169	14.7073	15.6695	0.962173		+	gi|700254336|gb|AIU48789.1|;gi|460399053|ref|XP_004245058.1|;gi|460396323|ref|XP_004243725.1|	gi|700254336|gb|AIU48789.1|;gi|460399053|ref|XP_004245058.1|	AT3G63520.1
15.2457	15.242	15.383	15.3703	15.266	15.427	16.2504	16.3129	16.291	16.2577	16.291	16.3272	+	Mock_Treatment	19	19	19	27.9	27.9	27.9	100.67	0	101.5	1252300000	55	10.0323	1.54e-09	-0.966045	-27.5249	15.3223	16.2884	0.966044		+	gi|460386165|ref|XP_004238770.1|;REV__gi|1444401411|ref|XP_025887819.1|;REV__gi|723661313|ref|XP_010326669.1|;REV__gi|723661310|ref|XP_010326668.1|;REV__gi|460368106|ref|XP_004229910.1|	gi|460386165|ref|XP_004238770.1|	AT1G69830.1
13.1529	12.9783	13.1341	13.2181	13.13	13.2188	14.142	13.9414	14.179	14.0966	14.1325	14.1384	+	Mock_Treatment	4	4	3	22.5	22.5	18.6	26.558	0	15.416	298370000	36	8.5416	2.88e-08	-0.966247	-19.4113	13.1387	14.105	0.966247		+	gi|460414461|ref|XP_004252589.1|	gi|460414461|ref|XP_004252589.1|	AT5G41670.2
11.2145	11.2719	10.7836	11.4899	11.0467	10.7436	12.0742	12.1057	11.9557	12.1218	12.0849	12.0069	+	Mock_Treatment	4	4	4	12.6	12.6	12.6	47.464	0	13.18	86209000	11	4.89994	4.32e-05	-0.966515	-7.93898	11.0917	12.0582	0.966515		+	gi|460388826|ref|XP_004240065.1|	gi|460388826|ref|XP_004240065.1|	AT1G27480.1
15.1085	15.0172	15.081	15.2261	15.1246	15.0517	16.1691	16.0644	16.0008	16.1269	16.0769	15.9725	+	Mock_Treatment	11	11	6	47.7	47.7	28.4	31.349	0	53.53	1879100000	72	9.24297	7.2e-09	-0.966912	-22.8899	15.1015	16.0684	0.966912		+	gi|723687659|ref|XP_010318965.1|;gi|723687656|ref|XP_010318964.1|;gi|460380898|ref|XP_004236190.1|;gi|460380896|ref|XP_004236189.1|	gi|723687659|ref|XP_010318965.1|;gi|723687656|ref|XP_010318964.1|;gi|460380898|ref|XP_004236190.1|;gi|460380896|ref|XP_004236189.1|	AT1G27500.1
13.0983	13.1285	13.0827	13.1977	13.2995	13.2532	14.0888	14.2072	14.0623	14.1201	14.1891	14.1995	+	Mock_Treatment	5	5	5	18.4	18.4	18.4	40.059	0	18.448	287180000	16	9.07401	1e-08	-0.967867	-22.0009	13.1766	14.1445	0.967867		+	gi|926657585|ref|NP_001234117.2|;gi|29465622|gb|AAK58482.1|;gi|46452193|gb|AAS98193.1|;gi|33087085|gb|AAP92756.1|;gi|167405745|gb|ABZ79700.1|;gi|33087083|gb|AAP92755.1|;gi|350539127|ref|NP_001234120.1|;gi|29465624|gb|AAK58483.1|;gi|1018443198|ref|NP_001309890.1|;gi|460397751|ref|XP_004244430.1|	gi|926657585|ref|NP_001234117.2|;gi|29465622|gb|AAK58482.1|;gi|46452193|gb|AAS98193.1|	AT5G49360.1
12.2825	13.087	11.9754	12.0387	13.1914	12.1612	13.2587	13.99	12.9147	13.4396	13.7942	13.1535	+	Mock_Treatment	39	5	4	62.9	9.8	7.6	70.778	0	23.427	614120000	16	2.254	0.0105587	-0.969117	-3.51639	12.456	13.4251	0.969117		+	gi|1124872645|ref|NP_001334878.1|;gi|257345162|emb|CBC02947.1|;gi|257310548|emb|CBC46589.1|;gi|219776034|emb|CAW37075.1|;gi|219766697|emb|CAW64020.1|;gi|19258|emb|CAA37971.1|;gi|123620|sp|P27322.1|HSP72_SOLLC;gi|371779319|emb|CCA29121.1|	gi|1124872645|ref|NP_001334878.1|;gi|257345162|emb|CBC02947.1|;gi|257310548|emb|CBC46589.1|;gi|219776034|emb|CAW37075.1|;gi|219766697|emb|CAW64020.1|;gi|19258|emb|CAA37971.1|;gi|123620|sp|P27322.1|HSP72_SOLLC;gi|371779319|emb|CCA29121.1|	AT4G11740.1
17.9801	18.0246	17.9653	17.9582	18.0336	17.9772	18.9949	18.9317	18.9691	18.9889	18.9389	18.9485	+	Mock_Treatment	39	39	38	50.5	50.5	49	93.353	0	301.83	15011000000	365	13.2373	4.83e-12	-0.972176	-57.843	17.9898	18.962	0.972176		+	gi|460385352|ref|XP_004238368.1|	gi|460385352|ref|XP_004238368.1|	AT1G19870.1
14.5186	14.3658	14.3432	14.4877	14.3072	14.5062	15.4824	15.3	15.423	15.4938	15.3057	15.3708	+	Mock_Treatment	21	11	11	37.3	20.4	20.4	65.748	0	62.005	748700000	33	8.44691	3.44e-08	-0.974525	-18.9824	14.4214	15.396	0.974524		+	gi|460406571|ref|XP_004248736.1|;gi|870736732|gb|AKP17132.1|;gi|77627624|dbj|BAE46578.1|	gi|460406571|ref|XP_004248736.1|	AT2G15620.1
12.0575	11.7013	12.0927	11.8928	11.4721	11.9823	12.6709	12.8698	13.1021	12.6611	12.7618	12.9996	+	Mock_Treatment	6	6	6	32.5	32.5	32.5	35.305	0	17.171	141130000	17	4.93667	4.01e-05	-0.977741	-8.01605	11.8665	12.8442	0.977741		+	gi|460390173|ref|XP_004240714.1|	gi|460390173|ref|XP_004240714.1|	AT5G52810.1
10.9814	11.0201	11.0826	11.0202	10.8228	11.1547	11.9907	11.1324	12.2652	12.1221	11.8993	12.5419	+	Mock_Treatment	5	5	5	14	14	14	55.491	0	17.004	92484000	9	3.19496	0.00147432	-0.978295	-4.88382	11.0136	11.9919	0.978294		+	gi|460413878|ref|XP_004252303.1|	gi|460413878|ref|XP_004252303.1|	AT2G36750.1
13.8433	13.7141	13.8632	13.7102	13.7113	13.8273	14.6238	14.7428	14.793	14.6943	14.8109	14.9022	+	Mock_Treatment	16	16	10	14.3	14.3	8.7	162.59	0	71.753	560480000	48	8.62001	2.47e-08	-0.982921	-19.7735	13.7782	14.7612	0.982922		+	gi|460404745|ref|XP_004247841.1|;gi|460388418|ref|XP_004239864.1|;gi|460415312|ref|XP_004253003.1|;gi|460414995|ref|XP_004252846.1|;gi|460404747|ref|XP_004247842.1|	gi|460404745|ref|XP_004247841.1|	AT1G15520.1
13.3824	13.3045	13.4029	13.4089	13.2325	13.3237	14.3751	14.2645	14.3357	14.3827	14.3114	14.2835	+	Mock_Treatment	11	11	4	33.8	33.8	16.8	37.766	0	60.24	684010000	47	10.219	1.08e-09	-0.983007	-28.7488	13.3425	14.3255	0.983006		+	gi|723733469|ref|XP_010326945.1|	gi|723733469|ref|XP_010326945.1|	AT1G60710.1
13.2831	12.9841	13.0328	13.1456	12.8749	12.7602	13.7347	13.9747	14.2003	13.7417	14.1989	14.14	+	Mock_Treatment	5	5	5	16.3	16.3	16.3	54.09	0	16.876	269000000	18	5.11864	2.74e-05	-0.984912	-8.40636	13.0135	13.9984	0.984912		+	gi|460415462|ref|XP_004253077.1|	gi|460415462|ref|XP_004253077.1|	AT5G38530.1
11.0526	11.1623	11.2826	10.8312	10.5968	11.3712	12.1541	12.1406	11.9922	11.9106	12.1356	11.8795	+	Mock_Treatment	6	2	2	37.4	13.2	13.2	20.112	0	12.312	74998000	11	4.75309	5.84e-05	-0.985969	-7.63632	11.0495	12.0354	0.985969		+	gi|460368763|ref|XP_004230234.1|	gi|460368763|ref|XP_004230234.1|	AT5G19050.1
16.0471	16.0315	15.9658	15.9415	16.0479	15.8725	16.9216	17.0327	16.97	16.9468	17.0179	16.9359	+	Mock_Treatment	13	13	13	41.6	41.6	41.6	47.049	0	96.413	2999100000	87	10.2291	1.06e-09	-0.986409	-28.8162	15.9844	16.9708	0.986409		+	gi|860609884|ref|NP_001297076.1|	gi|860609884|ref|NP_001297076.1|	ATCG00430.1
17.6192	17.6781	17.619	17.6709	17.7301	17.6172	18.6456	18.6062	18.6356	18.6645	18.6423	18.6672	+	Mock_Treatment	18	15	8	55.3	48.9	29.6	38.677	0	216.79	8445000000	133	12.3992	1.91e-11	-0.987813	-47.66	17.6557	18.6436	0.987812		+	gi|1008909380|ref|NP_001308301.1|;gi|14484932|gb|AAK62818.1|	gi|1008909380|ref|NP_001308301.1|	AT4G11740.1
11.9799	12.0517	11.7238	11.824	11.8973	11.8857	12.7599	13.0506	12.8513	12.885	13.0615	12.6856	+	Mock_Treatment	7	7	7	15.9	15.9	15.9	72.859	0	21.202	124490000	20	6.77233	9.38e-07	-0.988562	-12.7174	11.8938	12.8823	0.988562		+	gi|460414741|ref|XP_004252722.1|;gi|723752229|ref|XP_010314591.1|	gi|460414741|ref|XP_004252722.1|;gi|723752229|ref|XP_010314591.1|	AT1G09890.1
14.3664	14.193	14.2824	14.3654	14.3102	14.413	15.3308	15.3582	15.2397	15.2736	15.3647	15.3004	+	Mock_Treatment	4	1	1	32.2	11	11	15.804	0	19.756	1617300000	15	9.83299	2.25e-09	-0.989524	-26.2752	14.3217	15.3113	0.989524		+	gi|2632090|emb|CAA75658.1|	gi|2632090|emb|CAA75658.1|	AT4G02290.1
16.3654	16.4214	16.3506	16.3782	16.3113	16.3082	17.3192	17.421	17.3549	17.2921	17.3715	17.3239	+	Mock_Treatment	12	12	12	39.3	39.3	39.3	43.246	0	126.07	4323900000	129	11.505	9.11e-11	-0.991263	-38.7513	16.3558	17.3471	0.991262		+	gi|460397777|ref|XP_004244443.1|;gi|723726057|ref|XP_010325631.1|	gi|460397777|ref|XP_004244443.1|	AT3G07040.1
13.4978	13.5578	13.5029	13.6547	13.6765	13.5209	14.4939	14.4945	14.6753	14.5656	14.5276	14.6021	+	Mock_Treatment	5	5	5	14.8	14.8	14.8	35.303	0	12.344	329820000	19	9.26935	6.92e-09	-0.991378	-23.0317	13.5685	14.5598	0.991378		+	gi|823683822|ref|NP_001296307.1|;gi|4753801|emb|CAB42052.1|;gi|27151627|sp|Q9XGI7.1|NAS_SOLLC	gi|823683822|ref|NP_001296307.1|;gi|4753801|emb|CAB42052.1|;gi|27151627|sp|Q9XGI7.1|NAS_SOLLC	ATCG00430.1
11.6501	10.9947	11.451	11.2587	11.1868	11.2731	12.6634	12.131	12.4271	12.2571	11.9115	12.3833	+	Mock_Treatment	2	2	2	4.1	4.1	4.1	59.047	0.00049176	5.9647	108740000	6	4.47225	0.000102505	-0.993157	-7.08103	11.3024	12.2956	0.993157		+	gi|663071113|ref|NP_001287655.1|;gi|645910362|dbj|BAO96229.1|	gi|663071113|ref|NP_001287655.1|;gi|645910362|dbj|BAO96229.1|	AT3G63520.1
12.7846	13.1114	12.9273	12.8512	13.0627	13.0214	14.0937	14.0605	13.7147	14.0483	13.9466	13.8764	+	Mock_Treatment	4	4	4	10.7	10.7	10.7	48.105	0	10.717	513400000	11	6.77637	9.35e-07	-0.996948	-12.7299	12.9598	13.9567	0.996947		+	gi|460385224|ref|XP_004238304.1|	gi|460385224|ref|XP_004238304.1|	AT1G09850.1
13.9185	13.9375	14.0961	13.9266	13.9381	14.0734	15.0454	14.9429	14.9408	14.9784	14.9002	15.0764	+	Mock_Treatment	3	3	3	0.7	0.7	0.7	468.26	0.00048298	5.6089	742380000	44	9.3153	6.32e-09	-0.998965	-23.2809	13.9817	14.9807	0.998965		+	gi|1444435380|ref|XP_025888724.1|;gi|723727918|ref|XP_010325928.1|;gi|1104634217|ref|XP_019071183.1|	gi|1444435380|ref|XP_025888724.1|;gi|723727918|ref|XP_010325928.1|;gi|1104634217|ref|XP_019071183.1|	AT4G11740.1
13.5429	13.4589	13.5483	13.7773	13.4051	13.6434	14.5496	14.4349	14.5303	14.5451	14.6484	14.6887	+	Mock_Treatment	5	5	5	14.9	14.9	14.9	49.305	0	22.778	283410000	24	7.52717	2.1e-07	-1.00348	-15.2564	13.5627	14.5661	1.00348		+	gi|460372751|ref|XP_004232189.1|	gi|460372751|ref|XP_004232189.1|	AT2G35780.1
12.5545	12.5223	12.7719	12.7123	12.6549	12.887	13.7846	13.5452	13.7082	13.7667	13.5105	13.8163	+	Mock_Treatment	3	3	3	17.2	17.2	17.2	29.092	0	23.489	288050000	15	6.87932	7.58e-07	-1.00479	-13.0522	12.6838	13.6886	1.00479		+	gi|1104609591|ref|XP_019067899.1|;gi|460373781|ref|XP_004232692.1|	gi|1104609591|ref|XP_019067899.1|;gi|460373781|ref|XP_004232692.1|	AT4G11740.1
14.0159	14.153	14.0623	14.0367	14.0384	14.0565	15.0215	15.0592	15.1009	15.0545	15.0429	15.1263	+	Mock_Treatment	11	6	6	25.9	13.5	13.5	51.133	0	62.252	1275900000	24	11.6277	7.68e-11	-1.00707	-39.8687	14.0605	15.0675	1.00707		+	gi|460397090|ref|XP_004244101.1|	gi|460397090|ref|XP_004244101.1|	AT5G59500.1
15.3792	15.2987	15.2643	15.3634	15.3436	15.3506	16.3033	16.3174	16.34	16.366	16.351	16.3686	+	Mock_Treatment	11	11	11	25.7	25.7	25.7	57.81	0	57.869	2057200000	45	12.4943	1.63e-11	-1.00776	-48.7193	15.3333	16.341	1.00776		+	gi|1088745883|ref|NP_001333575.1|	gi|1088745883|ref|NP_001333575.1|	AT4G11740.1
13.9943	13.9411	14.1063	14.0423	14.1355	14.0748	15.0035	15.2109	15.0098	14.9505	15.104	15.0803	+	Mock_Treatment	7	7	7	14.5	14.5	14.5	50.319	0	23.626	421540000	17	8.89261	1.47e-08	-1.0108	-21.0834	14.049	15.0598	1.0108		+	gi|460409796|ref|XP_004250324.1|;gi|1444439973|ref|XP_025883887.1|;gi|1444439971|ref|XP_025883886.1|	gi|460409796|ref|XP_004250324.1|;gi|1444439973|ref|XP_025883887.1|;gi|1444439971|ref|XP_025883886.1|	AT1G21690.1
11.1364	11.1615	11.2696	11.0746	11.7015	11.2279	12.2833	12.1354	12.1885	12.3963	12.3521	12.3029	+	Mock_Treatment	2	2	2	13.7	13.7	13.7	13.632	0.00094518	5.2427	389450000	10	5.83059	6.35e-06	-1.0145	-10.0803	11.2619	12.2764	1.0145		+	gi|460401101|ref|XP_004246067.1|	gi|460401101|ref|XP_004246067.1|	AT5G26830.1
11.2419	10.8082	10.7244	10.7326	10.9351	10.4145	11.9436	11.8037	11.8338	12.1202	11.769	11.5147	+	Mock_Treatment	6	4	4	31.5	24.3	24.3	27.186	0	10.759	78725000	6	4.63101	7.46e-05	-1.02143	-7.39124	10.8094	11.8309	1.02143		+	gi|350538405|ref|NP_001234853.1|;gi|160966279|gb|ABX55779.1|	gi|350538405|ref|NP_001234853.1|;gi|160966279|gb|ABX55779.1|	AT3G06510.1
9.91264	9.64048	10.0844	9.71913	9.99723	10.6135	11.8039	10.5209	11.2959	10.9549	10.6313	10.938	+	Mock_Treatment	4	4	3	13.8	13.8	12.1	56.914	0	8.3974	90712000	6	2.82293	0.00320433	-1.02957	-4.3241	9.99457	11.0241	1.02957		+	gi|723733654|ref|XP_010326984.1|;gi|460405186|ref|XP_004248057.1|	gi|723733654|ref|XP_010326984.1|;gi|460405186|ref|XP_004248057.1|	AT1G60710.1
15.4918	15.5307	15.5648	15.4923	15.6007	15.5704	16.5362	16.5393	16.6656	16.5174	16.5581	16.621	+	Mock_Treatment	23	19	16	56.1	48	41	53.485	0	71.62	3070200000	68	11.0222	2.3e-10	-1.03115	-34.6484	15.5418	16.5729	1.03115		+	gi|460386607|ref|XP_004238989.1|	gi|460386607|ref|XP_004238989.1|	AT3G02360.1
8.69911	9.40264	8.31846	8.05202	8.1167	7.44243	8.8173	9.42778	9.40324	8.41936	10.1454	10.0145	+	Mock_Treatment	1	1	1	3	3	3	44.675	0.0025451	3.7005	10957000	3	1.64266	0.0377129	-1.03269	-2.68823	8.33856	9.37125	1.03269		+	gi|460400381|ref|XP_004245713.1|;gi|723724788|ref|XP_010325456.1|	gi|460400381|ref|XP_004245713.1|;gi|723724788|ref|XP_010325456.1|	AT4G12130.1
12.4762	12.3229	12.6231	12.5053	12.5457	12.65	13.4956	13.4142	13.6007	13.6487	13.4819	13.6817	+	Mock_Treatment	5	5	5	13.2	13.2	13.2	53.149	0	25.054	258120000	15	7.73179	1.39e-07	-1.03327	-16.0206	12.5205	13.5538	1.03327		+	gi|460389145|ref|XP_004240219.1|;gi|1444419866|ref|XP_004240222.2|	gi|460389145|ref|XP_004240219.1|	AT3G23940.1
16.7699	16.7665	16.7775	16.8198	16.7918	16.7682	17.7581	17.8711	17.8378	17.7672	17.8548	17.8462	+	Mock_Treatment	28	28	16	29.7	29.7	18.1	116.85	0	133.59	4345100000	165	12.5169	1.61e-11	-1.04027	-48.975	16.7823	17.8225	1.04027		+	gi|525313350|ref|NP_001266057.1|;gi|409893066|gb|AFV46190.1|;gi|409127948|gb|AFV15377.1|;gi|209419742|gb|ACI46675.1|	gi|525313350|ref|NP_001266057.1|;gi|409893066|gb|AFV46190.1|;gi|409127948|gb|AFV15377.1|	AT1G71720.1
9.78591	9.92054	10.526	9.86988	10.4068	8.47634	10.8624	10.5835	11.1834	10.7036	10.5097	11.4008	+	Mock_Treatment	2	2	2	5.5	5.5	5.5	41.99	0.00049032	5.9354	27716000	4	1.9887	0.0183801	-1.04299	-3.15396	9.83091	10.8739	1.04299		+	gi|460403093|ref|XP_004247035.1|	gi|460403093|ref|XP_004247035.1|	AT3G25290.2
18.4256	18.4002	18.4613	18.3859	18.4127	18.3801	19.4398	19.465	19.4783	19.4501	19.4523	19.4565	+	Mock_Treatment	34	30	10	47	43.1	17.9	73.2	0	320.95	14312000000	246	14.558	5.77e-13	-1.04605	-78.4491	18.411	19.457	1.04605		+	gi|910242123|ref|NP_001234636.2|;gi|257345110|emb|CBC02921.1|;gi|257307317|emb|CBC46538.1|;gi|219774041|emb|CAW37049.1|;gi|219766645|emb|CAW63994.1|;gi|170384|gb|AAA34139.1|;gi|1346172|sp|P49118.1|BIP_SOLLC;gi|170386|gb|AAA99920.1|	gi|910242123|ref|NP_001234636.2|;gi|257345110|emb|CBC02921.1|;gi|257307317|emb|CBC46538.1|;gi|219774041|emb|CAW37049.1|;gi|219766645|emb|CAW63994.1|;gi|170384|gb|AAA34139.1|;gi|1346172|sp|P49118.1|BIP_SOLLC;gi|170386|gb|AAA99920.1|	ATCG00430.1
11.322	10.8744	11.3563	11.2432	11.7159	12.1604	12.4806	12.2163	12.4955	12.4408	12.4899	12.8298	+	Mock_Treatment	11	7	7	28.5	21.2	21.2	48.149	0	19.688	164340000	19	3.46306	0.000835991	-1.04678	-5.30655	11.4454	12.4921	1.04678		+	gi|460400740|ref|XP_004245890.1|	gi|460400740|ref|XP_004245890.1|	AT4G17830.1
11.2432	11.598	11.4572	11.186	11.5838	11.3254	12.2538	12.2705	12.2965	12.4063	12.9372	12.5407	+	Mock_Treatment	5	5	5	16.9	16.9	16.9	36.354	0	13.649	192370000	10	5.02235	3.35e-05	-1.05192	-8.19807	11.3989	12.4508	1.05192		+	gi|460372177|ref|XP_004231908.1|	gi|460372177|ref|XP_004231908.1|	AT2G35780.1
12.3027	12.4052	12.2735	12.4698	12.3443	12.532	13.3294	13.4832	13.2995	13.4526	13.6423	13.5155	+	Mock_Treatment	3	3	3	6	6	6	59.597	0	7.5457	182070000	6	7.78483	1.25e-07	-1.06584	-16.2244	12.3879	13.4538	1.06584		+	gi|460397434|ref|XP_004244272.1|;gi|1104628615|ref|XP_019070415.1|;gi|460397438|ref|XP_004244274.1|;gi|1477471325|ref|NP_001352907.1|	gi|460397434|ref|XP_004244272.1|	AT5G59500.1
10.7395	10.2369	11.0329	10.5361	9.59942	10.3961	11.1639	11.4901	11.2814	11.4478	12.4891	11.0817	+	Mock_Treatment	5	5	5	11.3	11.3	11.3	73.022	0	15.872	151720000	9	2.38017	0.00812556	-1.06886	-3.69142	10.4235	11.4924	1.06886		+	gi|460382653|ref|XP_004237052.1|	gi|460382653|ref|XP_004237052.1|	AT1G13900.1
15.3328	15.2889	15.3263	15.4156	15.2935	15.3467	16.4273	16.4351	16.3172	16.4431	16.4804	16.3464	+	Mock_Treatment	22	22	21	29	29	28.1	98.979	0	99.455	1162000000	64	10.9244	2.8e-10	-1.07427	-33.8702	15.334	16.4082	1.07427		+	gi|460382462|ref|XP_004236958.1|	gi|460382462|ref|XP_004236958.1|	AT1G15130.1
14.9275	14.9603	14.9385	14.9419	15.0242	14.9518	16.0233	15.9989	16.0627	16.0054	16.0195	16.0887	+	Mock_Treatment	10	10	5	59.8	59.8	37.9	27.206	0	51.15	1506900000	42	12.8905	8.79e-12	-1.07573	-53.3907	14.9574	16.0331	1.07573		+	gi|460391916|ref|XP_004241564.1|;gi|1104633090|ref|XP_019070984.1|	gi|460391916|ref|XP_004241564.1|	AT5G62600.1
11.1144	11.6045	11.3677	11.0215	11.0312	11.4945	12.4442	12.5223	12.6581	12.2837	11.9305	12.2553	+	Mock_Treatment	2	2	2	24.8	24.8	24.8	18.225	0	17.446	153310000	6	4.62817	7.5e-05	-1.07674	-7.38561	11.2723	12.349	1.07674		+	gi|460386864|ref|XP_004239115.1|	gi|460386864|ref|XP_004239115.1|	AT5G43760.1
12.4292	12.1276	12.2074	12.4503	12.032	12.2119	13.3239	13.2904	13.3221	13.1991	13.3453	13.44	+	Mock_Treatment	3	3	3	22.4	22.4	22.4	14.016	0	9.3382	96841000	10	7.28133	3.38e-07	-1.07706	-14.3828	12.2431	13.3201	1.07706		+	gi|460373910|ref|XP_004232755.1|	gi|460373910|ref|XP_004232755.1|	AT2G35780.1
12.9775	13.2053	12.9408	12.7889	13.0678	12.8273	14.1298	13.9564	14.0973	14.1421	13.8773	14.0932	+	Mock_Treatment	3	3	3	9.1	9.1	9.1	51.617	0	19.563	223840000	11	7.198	4e-07	-1.08144	-14.0973	12.9679	14.0494	1.08144		+	gi|957552909|ref|NP_001304278.1|;gi|8131905|gb|AAF73132.1|AF149017_1	gi|957552909|ref|NP_001304278.1|;gi|8131905|gb|AAF73132.1|AF149017_1	AT4G37990.1
14.9943	15.02	15.0803	15.0715	15.0827	15.1939	16.1623	16.2185	16.163	16.1467	16.1964	16.0666	+	Mock_Treatment	21	14	8	49.3	36.2	20.5	57.322	0	118.41	2243500000	85	10.5042	6.31e-10	-1.08512	-30.7207	15.0738	16.1589	1.08512		+	gi|460408058|ref|XP_004249465.1|	gi|460408058|ref|XP_004249465.1|	AT3G52990.1
13.3851	13.2002	13.4844	13.4268	13.3676	13.409	14.5158	14.2908	14.6321	14.4803	14.3327	14.5417	+	Mock_Treatment	7	7	7	15.3	15.3	15.3	56.524	0	25.001	364960000	21	7.84344	1.12e-07	-1.08672	-16.4525	13.3789	14.4656	1.08672		+	gi|460408376|ref|XP_004249621.1|	gi|460408376|ref|XP_004249621.1|	AT2G36970.1
12.6004	13.0588	12.9903	12.7829	12.6405	12.8418	13.8229	13.8716	13.9189	13.9041	13.9243	13.9951	+	Mock_Treatment	4	4	4	22.8	22.8	22.8	26.96	0	29.558	212900000	9	7.12372	4.68e-07	-1.08702	-13.8471	12.8191	13.9061	1.08702		+	gi|460379321|ref|XP_004235412.1|	gi|460379321|ref|XP_004235412.1|	AT1G34130.1
12.2642	11.7665	12.1791	12.4749	11.8814	11.9392	13.1299	13.2023	13.267	12.6221	13.4674	13.3525	+	Mock_Treatment	3	3	3	6.9	6.9	6.9	53.975	0	8.1186	58668000	9	4.27488	0.000154278	-1.08934	-6.70818	12.0842	13.1736	1.08934		+	gi|460378617|ref|XP_004235065.1|	gi|460378617|ref|XP_004235065.1|	AT1G22340.1
11.259	10.8221	10.89	10.2774	10.9761	9.20428	12.4326	11.2642	11.0216	12.7083	11.3473	11.1977	+	Mock_Treatment	3	3	3	7.7	7.7	7.7	52.895	0	9.2362	58590000	6	1.56768	0.044101	-1.09049	-2.58764	10.5715	11.662	1.09049		+	gi|460400093|ref|XP_004245570.1|	gi|460400093|ref|XP_004245570.1|	AT5G35530.1
13.3905	13.5282	13.4648	13.6417	13.5525	13.4159	14.593	14.5122	14.6091	14.6466	14.5295	14.652	+	Mock_Treatment	7	7	7	30	30	30	27.355	0	24.53	311190000	14	9.48027	4.58e-09	-1.09148	-24.1972	13.4989	14.5904	1.09148		+	gi|1022432466|ref|NP_001311013.1|	gi|1022432466|ref|NP_001311013.1|	AT4G11740.1
13.2173	13.2081	12.7798	13.2288	13.1956	13.0205	14.1304	14.3526	14.1787	14.1016	14.2096	14.2691	+	Mock_Treatment	3	3	3	32.4	32.4	32.4	12.36	0	17.869	361430000	17	6.97967	6.26e-07	-1.09862	-13.3735	13.1084	14.207	1.09862		+	gi|460404367|ref|XP_004247654.1|	gi|460404367|ref|XP_004247654.1|	AT3G22960.1
14.5027	14.5503	14.5561	14.4659	14.3491	14.4165	15.6704	15.5991	15.5336	15.5774	15.5708	15.5032	+	Mock_Treatment	6	6	6	28.2	28.2	28.2	25.657	0	24.141	537690000	32	9.99711	1.64e-09	-1.10232	-27.3003	14.4734	15.5757	1.10232		+	gi|723658857|ref|XP_010322752.1|	gi|723658857|ref|XP_010322752.1|	AT1G04170.1
13.1631	13.0061	13.0466	13.2335	13.0498	13.3016	14.3481	14.1118	14.2427	14.3103	14.1505	14.2554	+	Mock_Treatment	7	7	7	28.4	28.4	28.4	36.812	0	19.647	262470000	20	8.25031	5.08e-08	-1.10303	-18.1204	13.1334	14.2365	1.10303		+	gi|460369438|ref|XP_004230569.1|	gi|460369438|ref|XP_004230569.1|	AT5G64250.2
13.3788	12.899	13.0648	13.4727	12.8692	13.3639	14.2439	14.1864	14.2025	14.3458	14.4248	14.2798	+	Mock_Treatment	5	5	5	64.2	64.2	64.2	9.0384	0	41.307	1579100000	45	5.68164	8.66e-06	-1.10578	-9.70944	13.1747	14.2805	1.10578		+	gi|89241723|emb|CAJ32446.1|;gi|84372035|gb|ABC56352.1|;gi|779776627|gb|AJY79073.1|;gi|757813395|gb|AJO25160.1|;gi|544170724|ref|AP_004980.1|;gi|544163665|ref|YP_008563140.1|;gi|1228285246|gb|ASR92559.1|;gi|1228285157|gb|ASR92471.1|;gi|122248439|sp|Q2MI49.1|PSAC_SOLLC	gi|89241723|emb|CAJ32446.1|;gi|84372035|gb|ABC56352.1|;gi|779776627|gb|AJY79073.1|;gi|757813395|gb|AJO25160.1|;gi|544170724|ref|AP_004980.1|;gi|544163665|ref|YP_008563140.1|;gi|1228285246|gb|ASR92559.1|;gi|1228285157|gb|ASR92471.1|;gi|122248439|sp|Q2MI49.1|PSAC_SOLLC	AT1G55020.1
11.9427	11.7681	11.6522	12.0988	11.8712	11.8127	13.0323	12.9598	12.9716	12.9596	12.8976	12.9596	+	Mock_Treatment	3	3	3	7.6	7.6	7.6	50.304	0	7.6941	77574000	7	7.9801	8.57e-08	-1.10583	-16.9959	11.8576	12.9634	1.10583		+	gi|460370088|ref|XP_004230886.1|	gi|460370088|ref|XP_004230886.1|	AT2G35780.1
17.4847	17.4249	17.452	17.4409	17.4816	17.4549	18.5927	18.5943	18.5611	18.5731	18.5497	18.5277	+	Mock_Treatment	9	9	6	31.6	31.6	22.1	35.649	0	285.8	8813400000	111	14.5521	5.57e-13	-1.10994	-78.3431	17.4565	18.5664	1.10994		+	gi|83743301|gb|ABC42191.1|;gi|350539549|ref|NP_001234183.1|	gi|83743301|gb|ABC42191.1|;gi|350539549|ref|NP_001234183.1|	AT4G04020.1
15.6939	15.785	15.7512	15.6721	15.692	15.7248	16.796	16.8374	16.8511	16.7593	16.8329	16.9045	+	Mock_Treatment	16	16	16	24.8	24.8	24.8	93.212	0	93.115	2618200000	99	11.8288	5.47e-11	-1.11036	-41.7691	15.7198	16.8302	1.11036		+	gi|926234442|ref|NP_001300811.1|;gi|926234408|ref|NP_001234312.2|;gi|7939623|gb|AAF70824.1|AF154423_1;gi|723744455|ref|XP_010313192.1|;gi|385203117|gb|ADO34790.3|;gi|257726021|emb|CBD01994.1|;gi|257687155|emb|CBC91571.1|;gi|257663562|emb|CBC95311.1|;gi|257630265|emb|CBD12148.1|;gi|219981100|emb|CAW93320.1|;gi|219965259|emb|CAX05376.1|;gi|219934550|emb|CAW98563.1|;gi|219927172|emb|CAW89064.1|	gi|926234442|ref|NP_001300811.1|;gi|926234408|ref|NP_001234312.2|;gi|7939623|gb|AAF70824.1|AF154423_1;gi|723744455|ref|XP_010313192.1|;gi|385203117|gb|ADO34790.3|;gi|257726021|emb|CBD01994.1|;gi|257687155|emb|CBC91571.1|;gi|257663562|emb|CBC95311.1|;gi|257630265|emb|CBD12148.1|;gi|219981100|emb|CAW93320.1|;gi|219965259|emb|CAX05376.1|;gi|219934550|emb|CAW98563.1|;gi|219927172|emb|CAW89064.1|	AT5G49360.1
12.3028	12.0331	11.9898	12.0107	11.9751	12.0547	13.0655	13.5017	12.9988	13.0045	13.526	12.9583	+	Mock_Treatment	4	4	4	17.7	17.7	17.7	30.944	0	9.1391	148080000	8	5.5472	1.13e-05	-1.11478	-9.38443	12.061	13.1758	1.11478		+	gi|46277128|gb|AAS86762.1|;gi|350536387|ref|NP_001234500.1|;gi|257306055|emb|CBC20060.1|;gi|257303251|emb|CBC26580.1|;gi|219770079|emb|CAW53988.1|;gi|219726136|emb|CAW50740.1|;gi|723715309|ref|XP_010323751.1|;gi|460395598|ref|XP_004243369.1|	gi|46277128|gb|AAS86762.1|;gi|350536387|ref|NP_001234500.1|;gi|257306055|emb|CBC20060.1|;gi|257303251|emb|CBC26580.1|;gi|219770079|emb|CAW53988.1|;gi|219726136|emb|CAW50740.1|	AT4G02290.1
12.8244	12.6959	12.7084	12.7186	12.7874	12.926	13.8017	13.8818	13.7879	13.9819	13.8986	14.0039	+	Mock_Treatment	9	6	6	42.4	29.2	29.2	29.222	0	29.154	320000000	19	9.02384	1.11e-08	-1.11584	-21.7434	12.7768	13.8926	1.11584		+	gi|460414033|ref|XP_004252379.1|	gi|460414033|ref|XP_004252379.1|	AT1G79920.1
11.3216	11.1343	10.8872	10.9329	11.1337	11.5555	12.2495	12.4336	12.2023	12.1515	12.3479	12.3438	+	Mock_Treatment	7	2	2	18.8	5	5	41.571	0.00025753	6.8211	35911000	4	5.88406	5.67e-06	-1.12724	-10.2163	11.1609	12.2881	1.12724		+	gi|460395592|ref|XP_004243366.1|	gi|460395592|ref|XP_004243366.1|	AT5G59500.1
17.4294	17.4374	17.4225	17.4078	17.3771	17.3577	18.5406	18.5623	18.5302	18.5303	18.5487	18.5053	+	Mock_Treatment	12	12	9	33.5	33.5	29.8	51.141	0	108.64	11370000000	95	14.3511	7.15e-13	-1.13095	-74.7928	17.4053	18.5362	1.13095		+	gi|752292860|emb|CEL26633.1|;gi|5726641|gb|AAD48496.1|AF172856_1;gi|350538043|ref|NP_001234324.1|;gi|2828252|emb|CAA05894.1|;gi|806314|gb|AAA66308.1|;gi|118145|sp|P20721.1|CYSPL_SOLLC;gi|1444410825|ref|XP_025885620.1|	gi|752292860|emb|CEL26633.1|;gi|5726641|gb|AAD48496.1|AF172856_1;gi|350538043|ref|NP_001234324.1|;gi|2828252|emb|CAA05894.1|;gi|806314|gb|AAA66308.1|;gi|118145|sp|P20721.1|CYSPL_SOLLC	AT2G41480.1
13.1223	13.053	13.1439	13.3367	13.2377	13.3804	14.2698	14.3986	14.4888	14.356	14.3887	14.1653	+	Mock_Treatment	5	5	5	30.7	30.7	30.7	23.148	0	49.683	349280000	18	7.78526	1.25e-07	-1.13218	-16.2261	13.2123	14.3445	1.13218		+	gi|460369075|ref|XP_004230389.1|;gi|460369073|ref|XP_004230388.1|	gi|460369075|ref|XP_004230389.1|;gi|460369073|ref|XP_004230388.1|	AT5G19050.1
14.3733	14.2901	14.2913	14.3061	14.3661	14.2295	15.4195	15.5207	15.4301	15.4195	15.4896	15.4286	+	Mock_Treatment	6	6	6	13.4	13.4	13.4	58.022	0	16.32	764140000	39	11.7143	6.65e-11	-1.14194	-40.6761	14.3094	15.4513	1.14194		+	gi|460369925|ref|XP_004230807.1|	gi|460369925|ref|XP_004230807.1|	AT2G35780.1
11.0606	10.0497	9.81443	10.1484	10.4914	10.5693	11.2825	11.7907	11.2938	11.6862	11.4773	11.4589	+	Mock_Treatment	3	3	3	6.3	6.3	6.3	73.551	0	10.173	72033000	10	3.70786	0.000502706	-1.14258	-5.70872	10.3556	11.4982	1.14258		+	gi|723707007|ref|XP_004241180.2|	gi|723707007|ref|XP_004241180.2|	AT3G54140.1
14.4549	14.08	13.73	14.2689	14.2695	13.7086	14.9551	15.2304	15.507	14.8654	15.2261	15.5927	+	Mock_Treatment	11	11	10	32.6	32.6	30.7	52.712	0	49.053	1297200000	32	4.24122	0.000165786	-1.14416	-6.64595	14.0853	15.2295	1.14416		+	gi|460387281|ref|XP_004239309.1|	gi|460387281|ref|XP_004239309.1|	AT5G13110.1
11.2585	11.6283	10.7778	11.0143	11.5052	10.1661	12.1332	12.2637	12.3669	12.0106	12.3111	12.1681	+	Mock_Treatment	9	3	2	18.3	7.9	5.1	79.172	0	28.883	118270000	9	3.33389	0.00109683	-1.15055	-5.10068	11.0584	12.2089	1.15055		+	gi|1054327159|ref|NP_001317084.1|;gi|4200338|emb|CAA76726.1|;gi|257652031|emb|CBD18227.1|;gi|257350180|emb|CBC18762.1|;gi|257326038|emb|CBC14686.1|;gi|257290336|emb|CBC07784.1|;gi|219794610|emb|CAW50097.1|;gi|219763024|emb|CAW48073.1|;gi|219760359|emb|CAW42220.1|;gi|1104630524|ref|XP_019070631.1|;gi|6723683|emb|CAB67120.1|;gi|257728582|emb|CBD11541.1|;gi|257652011|emb|CBD18217.1|;gi|257326018|emb…	gi|1054327159|ref|NP_001317084.1|;gi|4200338|emb|CAA76726.1|;gi|257652031|emb|CBD18227.1|;gi|257350180|emb|CBC18762.1|;gi|257326038|emb|CBC14686.1|;gi|257290336|emb|CBC07784.1|;gi|219794610|emb|CAW50097.1|;gi|219763024|emb|CAW48073.1|;gi|219760359|emb|CAW42220.1|	AT4G11740.1
11.7646	11.8114	11.6135	11.4944	11.8532	11.4356	12.7139	12.9027	12.9634	12.6902	12.9224	12.7026	+	Mock_Treatment	4	4	4	16.5	16.5	16.5	28.664	0	9.0824	102510000	9	6.91163	7.14e-07	-1.15375	-13.1549	11.6621	12.8158	1.15375		+	gi|460390718|ref|XP_004240972.1|	gi|460390718|ref|XP_004240972.1|	AT3G49220.1
15.2613	15.3493	15.3413	15.3094	15.3291	15.4337	16.4556	16.4762	16.4823	16.4839	16.5619	16.5095	+	Mock_Treatment	25	15	14	23.2	14.1	13.5	126.96	0	47.291	1565600000	63	11.8372	5.46e-11	-1.15755	-41.8506	15.3373	16.4949	1.15755		+	gi|781978756|ref|NP_001266261.2|;gi|409893070|gb|AFV46191.1|;gi|409127950|gb|AFV15378.1|;gi|209419740|gb|ACI46674.1|	gi|781978756|ref|NP_001266261.2|;gi|409893070|gb|AFV46191.1|;gi|409127950|gb|AFV15378.1|	ATCG00430.1
16.6596	16.7177	16.7091	16.6966	16.7421	16.6995	17.869	17.873	17.8739	17.87	17.8255	17.8786	+	Mock_Treatment	15	15	8	78.4	78.4	29.2	27.408	0	257.83	8593500000	132	14.8871	3.18e-13	-1.16092	-84.6328	16.7041	17.865	1.16092		+	gi|73761751|gb|AAZ83363.1|;gi|73543248|gb|AAZ77770.1|;gi|350536897|ref|NP_001234782.1|;gi|257696336|emb|CBC70114.1|;gi|257643582|emb|CBC89261.1|;gi|257632827|emb|CBD24460.1|;gi|257352625|emb|CBB98578.1|;gi|219925213|emb|CAW75827.1|;gi|219913034|emb|CAW86456.1|;gi|219791879|emb|CAW32463.1|;gi|6066418|emb|CAB58361.1|;gi|257707670|emb|CBC70305.1|;gi|257643770|emb|CBC89452.1|;gi|257633738|emb|CBD2455…	gi|73761751|gb|AAZ83363.1|;gi|73543248|gb|AAZ77770.1|;gi|350536897|ref|NP_001234782.1|;gi|257696336|emb|CBC70114.1|;gi|257643582|emb|CBC89261.1|;gi|257632827|emb|CBD24460.1|;gi|257352625|emb|CBB98578.1|;gi|219925213|emb|CAW75827.1|;gi|219913034|emb|CAW86456.1|;gi|219791879|emb|CAW32463.1|;gi|6066418|emb|CAB58361.1|;gi|257707670|emb|CBC70305.1|;gi|257643770|emb|CBC89452.1|;gi|257633738|emb|CBD2455…	AT1G60440.1
9.77397	9.14544	9.91447	9.68458	9.47801	10.0963	11.3735	10.851	10.7412	10.8539	10.631	10.6659	+	Mock_Treatment	5	5	5	31.7	31.7	31.7	25.589	0	13.063	71885000	7	4.23986	0.000165959	-1.17061	-6.64346	9.68213	10.8527	1.17061		+	gi|723740299|ref|XP_010312446.1|;gi|921273957|ref|NP_001234708.2|;gi|5732018|gb|AAD48923.1|L47356_1	gi|723740299|ref|XP_010312446.1|;gi|921273957|ref|NP_001234708.2|;gi|5732018|gb|AAD48923.1|L47356_1	AT3G03620.1
11.3611	11.0963	11.9841	11.3459	11.0733	11.6621	12.3865	12.7171	13.4125	12.2699	11.9311	12.8668	+	Mock_Treatment	3	3	3	25.6	25.6	25.6	17.531	0	12.824	98667000	8	3.01332	0.00215633	-1.17685	-4.60691	11.4205	12.5973	1.17685		+	gi|460397825|ref|XP_004244467.1|	gi|460397825|ref|XP_004244467.1|	AT2G24420.2
18.6173	18.588	18.6194	18.6685	18.646	18.6201	19.8147	19.8089	19.8298	19.8238	19.7717	19.805	+	Mock_Treatment	25	25	21	49.6	49.6	43	64.112	0	323.31	23168000000	319	14.8743	3.09e-13	-1.18243	-84.3838	18.6265	19.809	1.18243		+	gi|922959905|ref|NP_001233951.2|;gi|2150029|gb|AAB58728.1|;gi|804817|gb|AAA66051.1|;gi|1129068|gb|AAA83963.1|;gi|460412492|ref|XP_004251632.1|	gi|922959905|ref|NP_001233951.2|;gi|2150029|gb|AAB58728.1|;gi|804817|gb|AAA66051.1|	ATCG00430.1
11.2357	10.941	11.0823	11.2812	11.0742	11.2579	12.554	12.1455	12.1502	12.4996	12.31	12.3251	+	Mock_Treatment	3	3	3	13.2	13.2	13.2	41.088	0	9.854	70123000	8	6.97848	6.26e-07	-1.18537	-13.3696	11.1454	12.3307	1.18537		+	gi|66730858|dbj|BAD98961.1|;gi|350538985|ref|NP_001234624.1|;gi|257715966|emb|CBD30529.1|;gi|257685364|emb|CBC80367.1|;gi|257662326|emb|CBC79656.1|;gi|257647234|emb|CBC63000.1|;gi|257638630|emb|CBD17633.1|;gi|257355754|emb|CBC07080.1|;gi|257345482|emb|CBC03099.1|;gi|257321922|emb|CBC48199.1|;gi|257312864|emb|CBC13466.1|;gi|257310934|emb|CBC46928.1|;gi|219974394|emb|CAW72255.1|;gi|219919460|emb|CA…	gi|66730858|dbj|BAD98961.1|;gi|350538985|ref|NP_001234624.1|;gi|257715966|emb|CBD30529.1|;gi|257685364|emb|CBC80367.1|;gi|257662326|emb|CBC79656.1|;gi|257647234|emb|CBC63000.1|;gi|257638630|emb|CBD17633.1|;gi|257355754|emb|CBC07080.1|;gi|257345482|emb|CBC03099.1|;gi|257321922|emb|CBC48199.1|;gi|257312864|emb|CBC13466.1|;gi|257310934|emb|CBC46928.1|;gi|219974394|emb|CAW72255.1|;gi|219919460|emb|CA…	AT1G60440.1
9.53075	7.67896	9.56844	9.13103	8.73894	8.13606	10.1271	9.9672	10.1188	10.3489	9.30901	10.0272	+	Mock_Treatment	1	1	1	3.3	3.3	3.3	46.944	0.0011507	4.843	15065000	3	2.19821	0.0118873	-1.18568	-3.4396	8.79736	9.98304	1.18568		+	gi|62751101|dbj|BAD95798.1|;gi|350539199|ref|NP_001234124.1|	gi|62751101|dbj|BAD95798.1|;gi|350539199|ref|NP_001234124.1|	AT1G60440.1
15.5142	15.6107	15.489	15.4053	15.552	15.3944	16.7182	16.6628	16.6573	16.6782	16.7191	16.6932	+	Mock_Treatment	8	8	5	32.3	32.3	24.9	25.37	0	31.439	1537300000	30	10.8395	3.32e-10	-1.19384	-33.2092	15.4943	16.6881	1.19384		+	gi|460401754|ref|XP_004246382.1|;gi|723727214|ref|XP_010325821.1|;gi|1444435052|ref|XP_010325822.2|	gi|460401754|ref|XP_004246382.1|	AT3G54050.2
8.3753	9.53801	7.31867	8.1036	9.35793	6.91548	9.50151	9.07535	9.46308	9.67029	9.55655	9.55613	+	Mock_Treatment	2	2	2	10.2	10.2	10.2	32.365	0.00071667	5.4238	26036000	4	1.68032	0.0348574	-1.20232	-2.73875	8.26816	9.47049	1.20232		+	gi|1104621469|ref|XP_019069370.1|;gi|460388749|ref|XP_004240027.1|	gi|1104621469|ref|XP_019069370.1|;gi|460388749|ref|XP_004240027.1|	AT4G11740.1
11.7621	11.9816	12.1515	12.1792	11.818	12.3726	12.9319	13.4728	13.4739	13.1623	13.1397	13.3233	+	Mock_Treatment	5	5	5	24	24	24	41.743	0	16.125	377990000	14	5.5369	1.15e-05	-1.20646	-9.35989	12.0442	13.2506	1.20646		+	gi|460372787|ref|XP_004232206.1|	gi|460372787|ref|XP_004232206.1|	AT2G35780.1
15.9078	15.774	15.8146	15.8965	15.9047	15.8997	17.0456	17.101	17.0787	17.0041	17.1254	17.0965	+	Mock_Treatment	23	23	23	51	51	51	61.644	0	146.69	3365200000	124	11.7572	6.23e-11	-1.209	-41.0821	15.8662	17.0752	1.209		+	gi|1090864015|ref|NP_001333614.1|	gi|1090864015|ref|NP_001333614.1|	AT4G11740.1
15.589	15.5822	15.5729	15.6601	15.5976	15.6059	16.8413	16.7678	16.7937	16.8124	16.8041	16.8432	+	Mock_Treatment	33	9	9	46.6	17.5	17.5	73.488	0	151.07	4458500000	96	14.0554	1.15e-12	-1.20914	-69.8627	15.6013	16.8104	1.20914		+	gi|460378451|ref|XP_004234985.1|	gi|460378451|ref|XP_004234985.1|	AT5G28540.1
13.4681	13.252	13.3103	13.3028	13.5387	13.2929	14.502	14.4497	14.8558	14.4329	14.4313	14.7561	+	Mock_Treatment	11	11	11	41.7	41.7	41.7	35.801	0	32.159	760440000	38	7.03804	5.57e-07	-1.21047	-13.5636	13.3608	14.5713	1.21047		+	gi|350538805|ref|NP_001234104.1|;gi|3378208|gb|AAC97494.1|;gi|257341998|emb|CBC30851.1|;gi|219802740|emb|CAW56115.1|	gi|350538805|ref|NP_001234104.1|;gi|3378208|gb|AAC97494.1|;gi|257341998|emb|CBC30851.1|;gi|219802740|emb|CAW56115.1|	AT3G06510.1
16.0727	16.0841	16.0945	16.1161	16.0748	16.0851	17.2845	17.2442	17.3381	17.3157	17.3056	17.3344	+	Mock_Treatment	18	18	16	46	46	39.3	38.188	0	164.5	3694300000	83	14.4876	6.17e-13	-1.21588	-77.186	16.0879	17.3038	1.21588		+	gi|1040975209|ref|NP_001315616.1|;gi|460404261|ref|XP_004247602.1|	gi|1040975209|ref|NP_001315616.1|	AT4G11740.1
10.9676	11.377	10.9507	11.7837	11.4593	11.5092	12.3626	12.8367	12.339	12.4652	12.9693	12.3714	+	Mock_Treatment	5	5	5	36.2	36.2	36.2	19.123	0	31.545	89438000	10	4.42551	0.000112591	-1.21612	-6.99149	11.3412	12.5574	1.21612		+	gi|350535092|ref|NP_001234431.1|;gi|2326677|emb|CAA86613.1|;gi|1171572|emb|CAA93156.1|	gi|350535092|ref|NP_001234431.1|;gi|2326677|emb|CAA86613.1|;gi|1171572|emb|CAA93156.1|	AT3G06510.1
12.4458	12.5812	12.4634	12.5536	12.6304	12.5938	13.8768	13.7451	13.6198	13.8682	13.6597	13.8048	+	Mock_Treatment	14	12	12	11	10	10	170.15	0	33.593	276940000	25	9.24567	7.18e-09	-1.21769	-22.9044	12.5447	13.7624	1.21769		+	gi|460403906|ref|XP_004247427.1|;gi|1444433748|ref|XP_025888545.1|	gi|460403906|ref|XP_004247427.1|;gi|1444433748|ref|XP_025888545.1|	AT1G02840.3
14.0036	14.1575	14.2353	13.9404	14.2631	14.2543	15.3464	15.3149	15.3433	15.4161	15.3411	15.4002	+	Mock_Treatment	19	14	14	22.4	18.7	18.7	121.56	0	78.425	1038200000	60	8.8198	1.69e-08	-1.21797	-20.7257	14.1424	15.3603	1.21797		+	gi|723703892|ref|XP_010321768.1|;gi|460389554|ref|XP_004240416.1|;gi|15984208|emb|CAC93755.1|	gi|723703892|ref|XP_010321768.1|;gi|460389554|ref|XP_004240416.1|	AT3G46960.1
13.1551	12.9884	13.0618	13.2154	13.1931	13.07	14.4766	14.4607	14.1694	14.3892	14.3249	14.2448	+	Mock_Treatment	7	7	7	28.4	28.4	28.4	41.296	0	41.23	616990000	21	8.68584	2.18e-08	-1.23027	-20.0825	13.114	14.3443	1.23027		+	gi|460382410|ref|XP_004236932.1|	gi|460382410|ref|XP_004236932.1|	AT2G01690.1
14.7675	14.7834	14.8269	14.8458	14.9266	14.8872	16.0989	16.0938	16.0138	16.0826	16.0703	16.0703	+	Mock_Treatment	14	14	14	21.6	21.6	21.6	100.89	0	55.707	1239800000	50	12.0921	3.44e-11	-1.23208	-44.3927	14.8395	16.0716	1.23208		+	gi|460382167|ref|XP_004236811.1|	gi|460382167|ref|XP_004236811.1|	AT3G07990.1
15.4718	15.4183	15.55	15.5864	15.4395	15.4681	16.7637	16.7483	16.7067	16.6712	16.7363	16.736	+	Mock_Treatment	12	12	12	40.2	40.2	40.2	54.884	0	146.19	3840500000	90	11.7846	5.95e-11	-1.23804	-41.3441	15.489	16.7271	1.23804		+	gi|927669089|ref|NP_001233853.2|;gi|312163474|gb|ADQ37964.1|	gi|927669089|ref|NP_001233853.2|;gi|312163474|gb|ADQ37964.1|	AT1G78300.1
8.99709	8.68921	8.21284	9.43279	9.28566	9.42565	10.658	10.1612	9.83999	10.6376	10.2761	9.98925	+	Mock_Treatment	2	2	2	10.5	10.5	10.5	33.557	0.00025569	6.6951	32720000	9	3.41128	0.000929928	-1.25316	-5.22352	9.00721	10.2604	1.25316		+	gi|460375168|ref|XP_004233379.1|	gi|460375168|ref|XP_004233379.1|	AT5G39830.1
14.7941	14.8084	14.8583	14.8366	14.8175	14.8382	16.1008	16.0898	16.1439	16.1213	15.9757	16.045	+	Mock_Treatment	6	6	6	20.3	20.3	20.3	28.311	0	23.34	1239700000	30	12.3611	2.06e-11	-1.25394	-47.2423	14.8255	16.0794	1.25394		+	gi|77176889|gb|ABA64550.1|;gi|350535991|ref|NP_001234736.1|	gi|77176889|gb|ABA64550.1|;gi|350535991|ref|NP_001234736.1|	AT4G11120.1
10.5478	9.83558	10.6826	10.2147	10.3696	10.6187	11.2281	12.1454	11.6578	11.1027	11.7681	11.9028	+	Mock_Treatment	4	4	4	10.5	10.5	10.5	38.326	0	10.627	65169000	6	3.8984	0.00033833	-1.25599	-6.03344	10.3782	11.6342	1.25599		+	gi|460381773|ref|XP_004236616.1|	gi|460381773|ref|XP_004236616.1|	AT2G41810.1
15.3661	15.4011	15.3808	15.2825	15.3271	15.3381	16.6554	16.6602	16.6449	16.5628	16.6519	16.6273	+	Mock_Treatment	9	9	2	34	34	8.4	34.568	0	40.3	1754400000	66	13.1038	5.76e-12	-1.28446	-56.0863	15.3493	16.6338	1.28446		+	gi|807201080|ref|NP_001234277.2|;gi|75150501|sp|Q8GTQ9.1|SUCA1_SOLLC;gi|27357175|gb|AAN86619.1|;gi|1444404693|ref|XP_025884845.1|	gi|807201080|ref|NP_001234277.2|;gi|75150501|sp|Q8GTQ9.1|SUCA1_SOLLC;gi|27357175|gb|AAN86619.1|;gi|1444404693|ref|XP_025884845.1|	ATCG00430.1
13.093	13.2797	12.8808	13.1063	13.0023	13.0445	14.3478	14.377	14.4416	14.4059	14.3894	14.1741	+	Mock_Treatment	9	9	9	22.3	22.3	22.3	54.777	0	24.376	376540000	23	8.55443	2.81e-08	-1.2882	-19.4701	13.0678	14.356	1.2882		+	gi|723679031|ref|XP_010317463.1|	gi|723679031|ref|XP_010317463.1|	AT2G28100.1
9.58456	9.81899	9.49006	8.85824	9.24547	9.79384	10.814	11.0002	10.8872	10.6716	10.7834	10.3878	+	Mock_Treatment	10	1	1	37.6	5	5	31.289	0.0063974	3.0184	44895000	3	4.69012	6.63e-05	-1.29219	-7.50918	9.4652	10.7574	1.29219		+	gi|723656726|ref|XP_010318411.1|	gi|723656726|ref|XP_010318411.1|	AT3G63520.1
14.6246	14.5135	14.6158	14.6291	14.7174	14.6557	15.8742	15.9404	15.9976	15.8196	15.8892	16.0069	+	Mock_Treatment	13	13	12	28.2	28.2	27	73.278	0	66.347	1592400000	54	10.6814	4.45e-10	-1.29533	-32.0125	14.626	15.9213	1.29533		+	gi|460389749|ref|XP_004240512.1|	gi|460389749|ref|XP_004240512.1|	AT4G01870.1
12.9707	12.8125	12.804	12.9454	12.9562	12.8775	14.4608	14.0587	14.0716	14.3538	14.1069	14.0957	+	Mock_Treatment	8	7	7	20.8	19.1	19.1	58.459	0	42.434	548900000	17	7.98064	8.58e-08	-1.29688	-16.9981	12.8944	14.1913	1.29688		+	gi|460381940|ref|XP_004236699.1|;gi|460409419|ref|XP_004250136.1|;gi|460381826|ref|XP_004236642.1|	gi|460381940|ref|XP_004236699.1|	AT3G07990.1
11.6546	9.85659	10.5595	11.6171	10.5887	10.5003	12.6505	11.6514	12.1852	12.4541	11.8898	11.739	+	Mock_Treatment	4	4	4	23.8	23.8	23.8	27.416	0	9.0904	87085000	8	2.5436	0.00578564	-1.29889	-3.92132	10.7961	12.095	1.29889		+	gi|460401746|ref|XP_004246378.1|	gi|460401746|ref|XP_004246378.1|	AT3G54050.2
13.2306	13.2594	13.2533	13.3621	13.3493	13.3299	14.7072	14.5579	14.5381	14.6728	14.591	14.5756	+	Mock_Treatment	7	7	7	20.8	20.8	20.8	38.121	0	29.057	251800000	19	11.2502	1.46e-10	-1.30964	-36.5295	13.2975	14.6071	1.30964		+	gi|460411840|ref|XP_004251312.1|;gi|460411842|ref|XP_004251313.1|	gi|460411840|ref|XP_004251312.1|	AT1G07750.1
15.2491	15.3357	15.2262	15.0707	15.3161	15.2463	16.5407	16.6723	16.5258	16.5366	16.5839	16.4754	+	Mock_Treatment	5	5	3	38.9	38.9	25.9	18.304	0	20.981	1068600000	19	10.1031	1.37e-09	-1.3151	-27.9833	15.2407	16.5558	1.3151		+	gi|460369266|ref|XP_004230484.1|	gi|460369266|ref|XP_004230484.1|	AT4G24280.1
14.3925	14.1576	14.3289	14.3355	14.1542	14.3396	15.5979	15.6508	15.5705	15.606	15.6543	15.5353	+	Mock_Treatment	14	14	13	37.5	37.5	34.1	56.576	0	59.501	863800000	51	10.2221	1.07e-09	-1.31778	-28.769	14.2847	15.6025	1.31778		+	gi|460380312|ref|XP_004235901.1|	gi|460380312|ref|XP_004235901.1|	AT5G07350.1
11.0369	11.5864	10.994	11.2274	11.5916	11.2271	12.7206	12.4579	12.7083	12.3854	12.884	12.4252	+	Mock_Treatment	4	3	3	19.1	16	16	35.696	0	8.5054	129200000	8	5.72924	7.88e-06	-1.31964	-9.8267	11.2773	12.5969	1.31964		+	gi|460398088|ref|XP_004244596.1|	gi|460398088|ref|XP_004244596.1|	AT4G17420.1
11.7814	11.493	11.4583	11.5194	11.4017	11.0393	12.7884	12.8323	12.9364	12.7387	12.6125	12.7543	+	Mock_Treatment	1	1	1	4.5	4.5	4.5	29.923	0.0021645	3.9516	48356000	5	6.66307	1.17e-06	-1.32826	-12.3833	11.4488	12.7771	1.32826		+	gi|460383231|ref|XP_004237334.1|	gi|460383231|ref|XP_004237334.1|	AT4G25650.1
14.4956	14.5203	14.3384	14.4805	14.4826	14.4887	15.8516	15.8176	15.7994	15.7496	15.8312	15.7298	+	Mock_Treatment	12	12	12	26.6	26.6	26.6	68.341	0	52.24	862320000	42	11.6875	7.02e-11	-1.32884	-40.4247	14.4677	15.7965	1.32884		+	gi|1024249323|ref|NP_001311224.1|;gi|460402008|ref|XP_004246507.1|	gi|1024249323|ref|NP_001311224.1|	AT4G11740.1
16.3937	16.3951	16.3975	16.4381	16.3879	16.3403	17.7406	17.7371	17.758	17.6747	17.7107	17.7145	+	Mock_Treatment	15	12	12	39	34.2	34.2	43.066	0	166.08	6736800000	70	14.4308	6.72e-13	-1.33053	-76.1816	16.3921	17.7226	1.33053		+	gi|460386382|ref|XP_004238877.1|	gi|460386382|ref|XP_004238877.1|	AT2G01140.1
16.1929	16.1724	16.1343	16.1392	16.0697	16.1224	17.4651	17.4513	17.5589	17.424	17.458	17.5147	+	Mock_Treatment	9	9	9	44	44	44	25.188	0	162.48	5891600000	101	12.6415	1.3e-11	-1.34017	-50.4051	16.1385	17.4787	1.34017		+	gi|924626|gb|AAA80497.1|;gi|350537105|ref|NP_001233769.1|	gi|924626|gb|AAA80497.1|;gi|350537105|ref|NP_001233769.1|	AT4G02290.1
14.1461	14.1004	14.1599	14.1904	14.3429	14.1924	15.6334	15.5368	15.4912	15.5463	15.5065	15.4792	+	Mock_Treatment	10	10	7	32.8	32.8	26.8	50.931	0	45.606	954300000	37	10.8071	3.53e-10	-1.34355	-32.9606	14.1887	15.5322	1.34355		+	gi|460387993|ref|XP_004239656.1|	gi|460387993|ref|XP_004239656.1|	AT1G08450.1
13.3866	13.3102	13.3972	13.5622	13.3535	13.4067	14.8277	14.6995	14.8099	14.8365	14.623	14.7032	+	Mock_Treatment	7	7	5	12.9	12.9	9.5	69.942	0	24.975	284300000	23	9.94953	1.8e-09	-1.34724	-26.9992	13.4027	14.75	1.34724		+	gi|460404327|ref|XP_004247634.1|	gi|460404327|ref|XP_004247634.1|	AT3G22960.1
12.8219	13.0174	13.0714	12.8773	13.2389	13.1637	14.5192	14.4528	14.1843	14.5326	14.4476	14.1473	+	Mock_Treatment	6	6	6	28.6	28.6	28.6	33.786	0	36.265	496670000	18	7.19574	4.02e-07	-1.3489	-14.0896	13.0318	14.3807	1.3489		+	gi|460369931|ref|XP_004230810.1|	gi|460369931|ref|XP_004230810.1|	AT2G35780.1
14.6263	14.7686	14.6229	14.5817	14.6283	14.5736	16.0033	15.968	15.9352	16.0127	16.028	15.9814	+	Mock_Treatment	7	6	6	20.2	16	16	38.944	0	19.743	1242100000	38	11.9104	4.79e-11	-1.35455	-42.5648	14.6335	15.9881	1.35455		+	gi|823683759|ref|NP_001296313.1|;gi|257707090|emb|CBC60638.1|;gi|257328690|emb|CBC42630.1|;gi|2499879|sp|Q40143.1|CYSP3_SOLLC;gi|219938782|emb|CAW71061.1|;gi|219736389|emb|CAW62037.1|;gi|1235545|emb|CAA88629.1|	gi|823683759|ref|NP_001296313.1|;gi|257707090|emb|CBC60638.1|;gi|257328690|emb|CBC42630.1|;gi|2499879|sp|Q40143.1|CYSP3_SOLLC;gi|219938782|emb|CAW71061.1|;gi|219736389|emb|CAW62037.1|;gi|1235545|emb|CAA88629.1|	ATCG00430.1
15.1782	15.2625	15.1007	15.2681	15.1869	15.2101	16.5694	16.5869	16.5838	16.5975	16.5261	16.5528	+	Mock_Treatment	6	6	5	19.8	19.8	14.7	39.076	0	28.855	891350000	23	12.5945	1.4e-11	-1.36834	-49.8613	15.2011	16.5694	1.36834		+	gi|460374845|ref|XP_004233219.1|	gi|460374845|ref|XP_004233219.1|	AT1G02305.1
9.76	9.39899	7.93193	9.12326	9.04193	8.0551	10.3019	10.1988	10.0752	10.5647	10.0852	10.3315	+	Mock_Treatment	1	1	1	2	2	2	72.081	0.0021552	3.9041	8927800	3	2.90046	0.0027236	-1.37434	-4.4384	8.8852	10.2595	1.37434		+	gi|460404501|ref|XP_004247720.1|	gi|460404501|ref|XP_004247720.1|	AT5G43400.1
18.2459	18.2452	18.3006	18.2782	18.2707	18.3155	19.6037	19.7039	19.6819	19.6253	19.6682	19.657	+	Mock_Treatment	24	24	21	53.5	53.5	47.1	56.957	0	239.39	18246000000	290	14.2264	8.84e-13	-1.38067	-72.6736	18.276	19.6567	1.38067		+	gi|350539950|ref|NP_001233822.1|;gi|171854579|dbj|BAG16480.1|;gi|985482448|ref|NP_001306255.1|;gi|578355405|gb|AHI13795.1|;gi|350538351|ref|NP_001233827.1|;gi|171854581|dbj|BAG16481.1|;gi|460383060|ref|XP_004237250.1|	gi|350539950|ref|NP_001233822.1|;gi|171854579|dbj|BAG16480.1|	AT3G06510.1
13.0716	13.0586	13.4398	13.0648	12.9401	13.3263	14.5009	14.5888	14.6091	14.584	14.4757	14.5721	+	Mock_Treatment	8	8	8	30.2	30.2	30.2	37.227	0	32.189	423050000	28	8.0823	6.97e-08	-1.4049	-17.4133	13.1502	14.5551	1.4049		+	gi|460374877|ref|XP_004233235.1|;gi|723676351|ref|XP_010317023.1|;gi|723676348|ref|XP_010317022.1|	gi|460374877|ref|XP_004233235.1|;gi|723676351|ref|XP_010317023.1|;gi|723676348|ref|XP_010317022.1|	AT4G19880.1
14.8609	14.8624	14.8795	14.9185	14.7897	14.8919	16.2364	16.306	16.2136	16.313	16.3297	16.2515	+	Mock_Treatment	11	11	11	44.7	44.7	44.7	28.313	0	55.562	1212300000	50	12.9086	8.58e-12	-1.40786	-53.6145	14.8672	16.275	1.40786		+	gi|856116680|ref|NP_001297054.1|	gi|856116680|ref|NP_001297054.1|	ATCG00430.1
17.3922	17.3697	17.3248	17.4239	17.4108	17.3795	18.7843	18.8034	18.7622	18.7989	18.8111	18.8036	+	Mock_Treatment	19	19	19	39.7	39.7	39.7	59.271	0	222.4	7439000000	153	15.0575	2.43e-13	-1.41044	-88.0241	17.3835	18.7939	1.41044		+	gi|927028841|ref|NP_001234620.2|;gi|257715180|emb|CBD28478.1|;gi|17226296|gb|AAL37719.1|AF413204_1;gi|17226270|gb|AAL37714.1|AF403444_1;gi|723750549|ref|XP_010314225.1|;gi|460413811|ref|XP_004252272.1|;gi|1444435209|ref|XP_025888715.1|;gi|723659535|ref|XP_010322187.1|;gi|1444435207|ref|XP_025888714.1|;gi|1104635872|ref|XP_019071353.1|;gi|1104630225|ref|XP_019070593.1|;gi|1444435204|ref|XP_0258887…	gi|927028841|ref|NP_001234620.2|;gi|257715180|emb|CBD28478.1|;gi|17226296|gb|AAL37719.1|AF413204_1;gi|17226270|gb|AAL37714.1|AF403444_1	AT3G18080.1
14.8317	14.8119	14.8381	14.7655	14.8509	14.8288	16.1883	16.279	16.273	16.217	16.24	16.2785	+	Mock_Treatment	12	12	12	30.1	30.1	30.1	53.657	0	50.708	1121800000	51	14.2165	8.44e-13	-1.42481	-72.5074	14.8211	16.246	1.42481		+	gi|723715878|ref|XP_004243496.2|;gi|460395855|ref|XP_004243495.1|	gi|723715878|ref|XP_004243496.2|	AT5G17540.1
9.65673	10.8633	10.9168	9.7754	11.0666	10.7581	12.047	12.4072	11.7533	11.8682	12.0313	11.557	+	Mock_Treatment	4	4	4	33.1	33.1	33.1	18.751	0	26.876	282000000	17	3.35438	0.00105105	-1.43784	-5.13306	10.5062	11.944	1.43784		+	gi|1104570283|ref|XP_019066727.1|;gi|1104570244|ref|XP_019066725.1|	gi|1104570283|ref|XP_019066727.1|	AT4G11740.1
11.9708	12.1354	11.9994	12.165	12.1693	12.0846	13.5205	13.4483	13.5446	13.6021	13.5399	13.5933	+	Mock_Treatment	7	7	7	23.7	23.7	23.7	41.288	0	19.285	191140000	15	11.0617	2.12e-10	-1.45401	-34.9667	12.0874	13.5414	1.45401		+	gi|460373491|ref|XP_004232552.1|	gi|460373491|ref|XP_004232552.1|	AT2G35780.1
6.87466	7.27029	8.36266	8.87517	8.61725	8.08669	9.67713	9.74231	9.11152	9.93393	9.12234	9.23367	+	Mock_Treatment	1	1	1	6.4	6.4	6.4	25.075	0.001359	4.5807	17222000	3	2.69176	0.00422398	-1.4557	-4.1333	8.01445	9.47015	1.4557		+	gi|567757473|ref|NP_001274703.1|;gi|560891755|dbj|BAO18636.1|;gi|2058706|gb|AAB53329.1|	gi|567757473|ref|NP_001274703.1|;gi|560891755|dbj|BAO18636.1|;gi|2058706|gb|AAB53329.1|	AT3G63520.1
14.5294	14.605	14.7282	14.4804	14.5048	14.355	15.9699	16.0669	15.9687	15.9896	16.0247	15.9589	+	Mock_Treatment	4	4	4	44.7	44.7	44.7	17.537	0	47.865	2076100000	29	9.96926	1.73e-09	-1.46265	-27.1237	14.5338	15.9964	1.46265		+	gi|723655646|ref|XP_004228716.2|	gi|723655646|ref|XP_004228716.2|	AT3G63520.1
11.7667	11.6947	11.5823	11.9939	12.0481	11.8952	13.4828	13.1619	13.0428	13.4223	13.4467	13.2287	+	Mock_Treatment	5	5	5	15.2	15.2	15.2	58.418	0	13.789	414580000	17	7.21419	3.9e-07	-1.4674	-14.1523	11.8302	13.2976	1.4674		+	gi|723695206|ref|XP_004238116.2|	gi|723695206|ref|XP_004238116.2|	AT4G37370.1
10.5898	10.9493	11.2169	10.9398	10.9834	10.9224	12.2028	12.6702	12.417	12.1517	12.5376	12.4815	+	Mock_Treatment	1	1	1	2.2	2.2	2.2	59.188	0.0084997	2.897	45351000	5	6.79425	9e-07	-1.47654	-12.7853	10.9336	12.4101	1.47654		+	gi|1444436388|ref|XP_025888868.1|	gi|1444436388|ref|XP_025888868.1|	AT4G11740.1
6.94094	8.48782	8.0023	6.95221	9.82585	8.41782	8.76137	9.65337	10.0906	9.356	9.59619	10.0618	+	Mock_Treatment	1	1	1	3.8	3.8	3.8	61.623	0.0011463	4.7609	7953600	3	1.90621	0.0218311	-1.48206	-3.04245	8.10449	9.58655	1.48206		+	gi|723720628|ref|XP_010324710.1|	gi|723720628|ref|XP_010324710.1|	AT2G13560.1
12.4815	12.4042	12.3652	12.4432	12.5285	12.2982	13.8259	13.8806	13.8428	13.9028	14.004	13.9724	+	Mock_Treatment	3	3	2	11.7	11.7	7.5	30.574	0	7.5259	94077000	7	10.8648	3.14e-10	-1.48461	-33.4055	12.4201	13.9047	1.48461		+	gi|723736805|ref|XP_010327497.1|;gi|723736802|ref|XP_010327496.1|;gi|460406702|ref|XP_004248800.1|;gi|723736796|ref|XP_010327495.1|	gi|723736805|ref|XP_010327497.1|;gi|723736802|ref|XP_010327496.1|;gi|460406702|ref|XP_004248800.1|;gi|723736796|ref|XP_010327495.1|	AT2G44710.1
14.8028	14.7927	14.9628	14.7837	14.9465	14.831	16.2954	16.3588	16.3087	16.3802	16.3239	16.3668	+	Mock_Treatment	16	15	15	36.6	35.2	35.2	58.57	0	77.593	1231400000	72	11.8182	5.56e-11	-1.48571	-41.6666	14.8533	16.339	1.48571		+	gi|723669021|ref|XP_010315937.1|;gi|460371962|ref|XP_004231803.1|;gi|460371960|ref|XP_004231802.1|	gi|723669021|ref|XP_010315937.1|;gi|460371962|ref|XP_004231803.1|;gi|460371960|ref|XP_004231802.1|	AT2G35050.1
14.7457	14.7779	14.7568	14.7193	14.6463	14.809	16.2683	16.2202	16.2469	16.1724	16.2313	16.233	+	Mock_Treatment	4	4	1	25.2	25.2	11.2	23.536	0	14.477	1005900000	33	13.1257	5.68e-12	-1.48619	-56.3706	14.7425	16.2287	1.48619		+	gi|924632|gb|AAA80500.1|;gi|8977961|emb|CAB95731.1|;gi|40643245|emb|CAC83760.1|;gi|40643243|emb|CAC83759.1|;gi|350536999|ref|NP_001234019.1|;gi|15797681|emb|CAC88335.1|;gi|14423351|gb|AAK62358.1|AF384374_1	gi|924632|gb|AAA80500.1|;gi|8977961|emb|CAB95731.1|;gi|40643245|emb|CAC83760.1|;gi|40643243|emb|CAC83759.1|;gi|350536999|ref|NP_001234019.1|;gi|15797681|emb|CAC88335.1|;gi|14423351|gb|AAK62358.1|AF384374_1	AT4G02290.1
11.2897	11.5119	11.2565	11.2377	11.5685	11.3063	12.873	12.5878	12.9265	12.9604	12.7215	13.078	+	Mock_Treatment	5	3	3	20.7	16.6	16.6	25.164	0	7.7284	112380000	9	7.78168	1.26e-07	-1.4961	-16.2123	11.3618	12.8579	1.4961		+	gi|460401759|ref|XP_004246384.1|	gi|460401759|ref|XP_004246384.1|	AT3G54050.2
8.54398	8.13716	9.35434	9.27285	8.63367	9.42177	10.7073	11.07	10.1007	8.83116	12.1065	9.5857	+	Mock_Treatment	10	3	2	30.8	13.6	11.2	46.727	0	8.9803	164810000	9	1.80401	0.0270639	-1.50626	-2.90482	8.89396	10.4002	1.50626		+	gi|460388160|ref|XP_004239737.1|	gi|460388160|ref|XP_004239737.1|	AT3G44110.1
10.2831	10.112	10.2784	9.85339	10.3753	10.2946	11.7236	11.541	11.8569	11.7256	11.7835	11.6211	+	Mock_Treatment	2	2	2	11.7	11.7	11.7	25.096	0.00025452	6.5897	34447000	4	7.91011	9.86e-08	-1.50914	-16.7155	10.1995	11.7086	1.50914		+	gi|460397524|ref|XP_004244317.1|	gi|460397524|ref|XP_004244317.1|	AT1G17160.1
14.8986	14.8652	14.917	15.0237	14.9294	14.9323	16.3893	16.4099	16.5295	16.3797	16.4266	16.5471	+	Mock_Treatment	9	9	9	51.6	51.6	51.6	23.723	0	41.868	2232000000	58	11.7807	5.95e-11	-1.51932	-41.3064	14.9277	16.447	1.51932		+	gi|460389800|ref|XP_004240536.1|;gi|460389802|ref|XP_004240537.1|	gi|460389800|ref|XP_004240536.1|;gi|460389802|ref|XP_004240537.1|	AT1G03190.2
9.09682	7.55019	8.31086	9.289	7.79968	7.89553	9.93784	8.68067	10.3383	10.0456	9.91246	10.2596	+	Mock_Treatment	1	1	1	3.9	3.9	3.9	54.949	0.0037236	3.3994	7263900	3	2.60872	0.0050561	-1.53873	-4.01405	8.32368	9.86241	1.53873		+	gi|723734055|ref|XP_010327056.1|;gi|460405360|ref|XP_004248144.1|	gi|723734055|ref|XP_010327056.1|;gi|460405360|ref|XP_004248144.1|	AT1G60710.1
11.431	11.7172	11.6849	11.546	11.69	11.8156	13.1941	13.0647	13.2249	13.302	13.0767	13.2806	+	Mock_Treatment	3	3	2	6.6	6.6	5.1	94.326	0	22.699	128510000	6	9.1261	9.14e-09	-1.54303	-22.2713	11.6475	13.1905	1.54303		+	gi|460383083|ref|XP_004237261.1|	gi|460383083|ref|XP_004237261.1|	AT1G60160.1
14.1898	14.2415	14.1316	14.2607	14.3727	14.212	15.7593	15.6461	15.9041	15.7649	15.7122	15.8835	+	Mock_Treatment	21	15	15	53.6	38.6	38.6	53.438	0	131.73	1472000000	55	10.3281	8.86e-10	-1.54363	-29.4876	14.2347	15.7783	1.54363		+	gi|723690802|ref|XP_010319490.1|;gi|460382686|ref|XP_004237068.1|	gi|723690802|ref|XP_010319490.1|;gi|460382686|ref|XP_004237068.1|	AT5G13770.1
12.8983	13.0453	13.1298	12.9477	13.0602	13.0901	14.4992	14.6467	14.6016	14.3932	14.6721	14.6468	+	Mock_Treatment	1	1	1	5.7	5.7	5.7	16.101	0.0013408	4.4174	965500000	9	9.96186	1.76e-09	-1.54802	-27.0769	13.0286	14.5766	1.54802		+	gi|11139238|gb|AAG31637.1|;gi|991820280|ref|NP_001307023.1|	gi|11139238|gb|AAG31637.1|;gi|991820280|ref|NP_001307023.1|	AT4G02290.1
15.6256	15.6897	15.5803	15.6226	15.7417	15.643	17.1816	17.2396	17.1873	17.1771	17.2374	17.2038	+	Mock_Treatment	11	11	11	55.2	55.2	55.2	37.801	0	183.77	3881200000	115	13.3978	3.71e-12	-1.55398	-60.0263	15.6505	17.2045	1.55398		+	gi|802083957|ref|NP_001234158.2|;gi|498926|emb|CAA52872.1|	gi|802083957|ref|NP_001234158.2|;gi|498926|emb|CAA52872.1|	ATCG00430.1
14.3246	14.3386	14.3316	14.3159	14.2176	14.5565	15.8673	15.9363	15.8286	15.9023	15.9081	15.9933	+	Mock_Treatment	6	6	6	17	17	17	41.85	0	40.436	758040000	30	10.4702	6.66e-10	-1.55849	-30.4789	14.3475	15.906	1.55849		+	gi|460393933|ref|XP_004242562.1|	gi|460393933|ref|XP_004242562.1|	AT5G01410.1
14.8552	14.8467	15.0308	14.7458	15.0072	15.0218	16.4809	16.4647	16.4176	16.4714	16.5062	16.5313	+	Mock_Treatment	21	21	21	24.8	24.8	24.8	116	0	102.38	1551900000	78	10.4983	6.3e-10	-1.56076	-30.6789	14.9179	16.4787	1.56076		+	gi|806933776|ref|NP_001266235.2|;gi|409032145|gb|AFV08637.1|;gi|409127952|gb|AFV15379.1|	gi|806933776|ref|NP_001266235.2|;gi|409032145|gb|AFV08637.1|;gi|409127952|gb|AFV15379.1|	ATCG00430.1
12.0849	12.0348	12.0072	12.0284	12.1623	11.7056	13.6532	13.3746	13.5521	13.7906	13.4787	13.6299	+	Mock_Treatment	7	4	3	21.3	14.2	10.5	37.656	0	19.915	193670000	14	8.24404	5.14e-08	-1.576	-18.0936	12.0039	13.5799	1.576		+	gi|460379115|ref|XP_004235310.1|	gi|460379115|ref|XP_004235310.1|	AT5G14040.1
10.2153	10.5667	10.4458	10.6486	10.8311	10.6554	11.8231	12.4186	12.1293	12.1707	12.1338	12.1863	+	Mock_Treatment	2	2	2	6.6	6.6	6.6	42.086	0.00025536	6.6652	37489000	6	7.06445	5.26e-07	-1.58319	-13.6504	10.5605	12.1437	1.58319		+	gi|460397468|ref|XP_004244289.1|	gi|460397468|ref|XP_004244289.1|	AT5G59500.1
15.2338	15.2399	15.1465	15.1518	15.1751	15.2956	16.7463	16.8257	16.887	16.758	16.7562	16.7986	+	Mock_Treatment	6	6	6	19.2	19.2	19.2	35.211	0	104.06	1009400000	31	12.4831	1.65e-11	-1.58819	-48.5934	15.2071	16.7953	1.58819		+	gi|723718851|ref|XP_004244275.2|;gi|723718854|ref|XP_004244276.2|;gi|460374529|ref|XP_004233063.1|	gi|723718851|ref|XP_004244275.2|;gi|723718854|ref|XP_004244276.2|	AT3G15290.1
11.2408	10.951	11.1458	11.1666	11.7463	11.1871	13.1385	12.9568	12.6575	12.9103	12.5818	12.7475	+	Mock_Treatment	3	2	2	14.3	11.1	11.1	25.271	0.00025387	6.5312	149330000	7	6.37005	2.13e-06	-1.59248	-11.5256	11.2396	12.8321	1.59248		+	gi|350536817|ref|NP_001234778.1|;gi|119943655|gb|ABM06179.1|	gi|350536817|ref|NP_001234778.1|;gi|119943655|gb|ABM06179.1|	AT3G06510.1
9.20239	6.9137	7.94001	9.96603	8.65385	7.20984	10.2248	9.64247	9.47046	10.1461	9.90536	10.0695	+	Mock_Treatment	2	2	2	5.2	5.2	5.2	49.245	0.00025075	6.3086	51744000	5	2.032	0.0168094	-1.59547	-3.21268	8.3143	9.90978	1.59547		+	gi|1444429824|ref|XP_025888029.1|	gi|1444429824|ref|XP_025888029.1|	AT4G11740.1
9.28694	8.06368	9.25517	7.16357	8.16393	7.52493	9.46746	10.2213	9.86415	9.3413	10.3783	9.76668	+	Mock_Treatment	1	1	1	7.6	7.6	7.6	18.197	0.0073486	2.9419	4474900	3	2.63431	0.00477146	-1.59683	-4.05067	8.24303	9.83987	1.59683		+	gi|460415348|ref|XP_004253021.1|	gi|460415348|ref|XP_004253021.1|	AT1G48030.2
12.6747	12.6319	12.618	12.9741	13.1428	12.7209	14.1924	14.4405	14.6078	14.056	14.5461	14.5761	+	Mock_Treatment	7	7	7	30.9	30.9	30.9	35.818	0	62.408	1049300000	42	6.73415	1.01e-06	-1.60941	-12.5997	12.7937	14.4031	1.60941		+	gi|460365564|ref|XP_004228671.1|	gi|460365564|ref|XP_004228671.1|	AT5G06720.1
6.98572	8.80901	7.55739	6.89557	7.95362	8.43429	8.15737	10.1749	8.82799	9.59601	9.91873	9.63907	+	Mock_Treatment	6	4	4	17.9	11.5	11.5	53.745	0	21.076	19191000	9	2.36048	0.00845887	-1.61308	-3.66398	7.7726	9.38568	1.61308		+	gi|926234434|ref|NP_001234406.2|;gi|723706927|ref|XP_010322313.1|;gi|550554212|emb|CDI44488.1|;gi|544329415|emb|CDH48152.1|;gi|332627017|emb|CCA78529.1|;gi|332588393|emb|CCA78891.1|;gi|330730886|emb|CCA65269.1|;gi|330730091|emb|CCA64907.1|;gi|11494010|gb|AAG35735.1|AF208543_1	gi|926234434|ref|NP_001234406.2|;gi|723706927|ref|XP_010322313.1|;gi|550554212|emb|CDI44488.1|;gi|544329415|emb|CDH48152.1|;gi|332627017|emb|CCA78529.1|;gi|332588393|emb|CCA78891.1|;gi|330730886|emb|CCA65269.1|;gi|330730091|emb|CCA64907.1|;gi|11494010|gb|AAG35735.1|AF208543_1	AT5G49360.1
10.5023	10.2113	10.2324	9.64725	10.5063	10.2968	11.8475	11.8463	12.0611	11.7236	11.6118	12.1136	+	Mock_Treatment	15	2	2	21.1	3	3	74.492	0.00049164	5.9641	43746000	4	6.12867	3.45e-06	-1.63459	-10.8584	10.2327	11.8673	1.63459		+	gi|929524253|ref|NP_001233780.2|;gi|158635118|gb|ABW76421.1|	gi|929524253|ref|NP_001233780.2|;gi|158635118|gb|ABW76421.1|	AT5G19760.1
14.2165	14.0824	14.0319	14.2869	14.056	14.2081	15.8042	15.8705	15.7498	15.8226	15.7823	15.7364	+	Mock_Treatment	12	12	12	62.8	62.8	62.8	29.549	0	65.196	1128400000	53	11.0808	2.04e-10	-1.64734	-35.1225	14.147	15.7943	1.64734		+	gi|723716101|ref|XP_010323885.1|;gi|460395975|ref|XP_004243555.1|	gi|723716101|ref|XP_010323885.1|;gi|460395975|ref|XP_004243555.1|	AT5G17540.1
14.4432	14.6765	14.6143	14.5333	14.5237	14.6768	16.195	16.3089	16.2069	16.1786	16.2268	16.2841	+	Mock_Treatment	10	10	9	50.2	50.2	38.3	27.183	0	46.463	1292600000	41	11.4041	1.09e-10	-1.65543	-37.8558	14.578	16.2334	1.65543		+	gi|460408151|ref|XP_004249510.1|;gi|1444438044|ref|XP_025883586.1|	gi|460408151|ref|XP_004249510.1|;gi|1444438044|ref|XP_025883586.1|	AT3G09630.1
14.0976	14.3382	14.1736	14.2396	14.2604	14.3416	15.9141	15.865	15.9059	15.9214	15.9285	15.8609	+	Mock_Treatment	12	12	12	32.4	32.4	32.4	55.623	0	49.636	630780000	50	11.7366	6.48e-11	-1.65745	-40.8872	14.2418	15.8993	1.65745		+	gi|723699792|ref|XP_010321073.1|;gi|460387228|ref|XP_004239287.1|;gi|460387226|ref|XP_004239286.1|	gi|723699792|ref|XP_010321073.1|;gi|460387228|ref|XP_004239287.1|;gi|460387226|ref|XP_004239286.1|	AT2G30390.1
13.9885	14.0475	14.0197	14.0739	14.0082	13.7681	15.6957	15.5473	15.5761	15.685	15.6846	15.6988	+	Mock_Treatment	13	13	11	29.7	29.7	26.7	72.308	0	49.556	1109600000	48	10.6162	5.07e-10	-1.66358	-31.5307	13.9843	15.6479	1.66358		+	gi|460394428|ref|XP_004242805.1|;gi|723712984|ref|XP_010323338.1|;gi|1104627137|ref|XP_019070186.1|;gi|460394430|ref|XP_004242806.1|	gi|460394428|ref|XP_004242805.1|	AT5G59500.1
15.4673	14.7369	14.7297	15.4749	14.7599	14.7033	16.8219	16.5673	16.6345	16.7584	16.5141	16.608	+	Mock_Treatment	16	14	14	27.2	23.4	23.4	78.397	0	53.81	2935900000	57	5.8987	5.5e-06	-1.67205	-10.2538	14.9787	16.6507	1.67205		+	gi|460394694|ref|XP_004242934.1|	gi|460394694|ref|XP_004242934.1|	AT5G59500.1
15.0301	14.9939	15.0529	15.1652	15.0551	15.1071	16.6798	16.7991	16.8144	16.6709	16.7978	16.7753	+	Mock_Treatment	20	20	19	31.8	31.8	30.4	92.589	0	108.44	1886500000	92	12.3397	2.1e-11	-1.68885	-47.0095	15.0674	16.7562	1.68885		+	gi|927028847|ref|NP_001300839.1|;gi|927028845|ref|NP_001234804.2|;gi|927028810|ref|NP_001300840.1|;gi|927028793|ref|NP_001300841.1|;gi|3758873|emb|CAA09593.1|;gi|304651488|gb|ADM47608.1|;gi|1444426700|ref|XP_025887599.1|;gi|1104627050|ref|XP_019070180.1|;gi|3688428|emb|CAA09680.1|;gi|927442690|ref|NP_001234655.2|;gi|3660531|emb|CAA09681.1|;gi|349738|gb|AAA34196.1|;gi|1351140|sp|P49037.1|SUS_SOLLC…	gi|927028847|ref|NP_001300839.1|;gi|927028845|ref|NP_001234804.2|;gi|927028810|ref|NP_001300840.1|;gi|927028793|ref|NP_001300841.1|;gi|3758873|emb|CAA09593.1|;gi|304651488|gb|ADM47608.1|;gi|1444426700|ref|XP_025887599.1|;gi|1104627050|ref|XP_019070180.1|;gi|3688428|emb|CAA09680.1|	AT3G18080.1
12.1351	12.4789	12.4099	12.2404	12.3947	12.2035	14.0182	13.8425	14.1681	14.107	13.7637	14.1524	+	Mock_Treatment	5	5	5	18.3	18.3	18.3	31.956	0	15.12	223850000	23	8.48415	3.23e-08	-1.6982	-19.15	12.3104	14.0086	1.6982		+	gi|460369562|ref|XP_004230631.1|	gi|460369562|ref|XP_004230631.1|	AT5G64260.1
13.3401	13.182	13.2492	13.2454	13.4566	13.1588	14.9702	14.9713	14.9233	15.055	15.0704	14.8668	+	Mock_Treatment	10	9	9	25.3	23.1	23.1	59.362	0	43.424	543030000	27	10.5404	5.92e-10	-1.70417	-30.9804	13.272	14.9762	1.70417		+	gi|460392505|ref|XP_004241856.1|;gi|723684666|ref|XP_010318453.1|;gi|1072314138|ref|NP_001333149.1|;gi|723684661|ref|XP_010318452.1|	gi|460392505|ref|XP_004241856.1|	AT1G72330.1
11.3802	10.9503	11.0433	11.1826	11.3066	11.6469	12.9341	12.6751	13.3438	12.9304	12.7429	13.1165	+	Mock_Treatment	6	6	6	12.3	12.3	12.3	61.014	0	17.63	140810000	16	6.49951	1.64e-06	-1.70549	-11.8979	11.2516	12.9571	1.70549		+	gi|1104623398|ref|XP_019069667.1|;gi|723695847|ref|XP_010320399.1|;gi|1104607356|ref|XP_019067642.1|;gi|723695844|ref|XP_004238276.2|;gi|460408633|ref|XP_004249747.1|;gi|460405559|ref|XP_004248243.1|;gi|460375869|ref|XP_004233726.1|;gi|460387043|ref|XP_004239200.1|;gi|460375794|ref|XP_004233689.1|;gi|460375792|ref|XP_004233688.1|;gi|460373246|ref|XP_004232432.1|;gi|460414523|ref|XP_004252618.1|;g…	gi|1104623398|ref|XP_019069667.1|	AT4G11740.1
15.2682	15.3322	15.2665	15.2805	15.231	15.2695	17.004	17.0232	16.9919	16.9776	16.943	16.9608	+	Mock_Treatment	11	11	11	19.6	19.6	19.6	51.419	0	45.908	3034400000	72	15.402	1.18e-13	-1.70879	-95.299	15.2746	16.9834	1.70879		+	gi|460375301|ref|XP_004233445.1|	gi|460375301|ref|XP_004233445.1|	AT5G39830.1
12.8079	12.6667	12.5578	12.6931	12.9278	12.4035	14.3903	14.2542	14.4945	14.3969	14.3576	14.4812	+	Mock_Treatment	4	4	4	28.5	28.5	28.5	20.123	0	31.986	417840000	27	8.80518	1.74e-08	-1.71963	-20.6545	12.6762	14.3958	1.71963		+	gi|350538759|ref|NP_001234358.1|;gi|182410392|gb|ACB88202.1|	gi|350538759|ref|NP_001234358.1|;gi|182410392|gb|ACB88202.1|	AT3G06510.1
13.6317	13.7172	13.685	13.7032	13.8039	13.8777	15.4253	15.3865	15.5318	15.4383	15.4671	15.5387	+	Mock_Treatment	17	17	15	25.4	25.4	23.7	97.504	0	76.62	705270000	60	11.5679	8.48e-11	-1.72816	-39.3199	13.7364	15.4646	1.72817		+	gi|350538669|ref|NP_001234098.1|;gi|10764845|gb|AAG21691.1|;gi|1161570|emb|CAA64415.1|	gi|350538669|ref|NP_001234098.1|;gi|10764845|gb|AAG21691.1|	AT3G06510.1
13.5633	13.8287	13.8105	13.6656	13.7829	13.7255	15.3926	15.6424	15.3559	15.4884	15.5812	15.3871	+	Mock_Treatment	6	6	6	14.1	14.1	14.1	52.283	0	19.033	391220000	30	10.0582	1.47e-09	-1.74517	-27.6918	13.7294	15.4746	1.74517		+	gi|460403139|ref|XP_004247056.1|	gi|460403139|ref|XP_004247056.1|	AT5G58450.1
10.9183	9.52394	10.3873	11.1381	9.31098	10.9324	11.6916	12.4128	11.6797	12.555	12.5895	11.9076	+	Mock_Treatment	5	5	5	19.8	19.8	19.8	27.109	0	11.707	69391000	7	3.18872	0.00149403	-1.77089	-4.87417	10.3685	12.1394	1.77089		+	gi|460394145|ref|XP_004242665.1|	gi|460394145|ref|XP_004242665.1|	AT2G18710.1
11.5755	11.5659	10.7873	11.2981	11.4679	10.6601	13.2932	12.8956	12.7463	13.1997	12.9573	12.9322	+	Mock_Treatment	5	5	4	31.7	31.7	27.4	18.516	0	15.764	220720000	13	5.65186	9.15e-06	-1.77824	-9.63666	11.2258	13.0041	1.77824		+	gi|460401744|ref|XP_004246377.1|	gi|460401744|ref|XP_004246377.1|	AT3G54050.2
14.2559	14.1666	14.3143	14.1966	14.1513	14.2514	15.9236	15.9775	16.0754	16.0603	15.9773	16.0106	+	Mock_Treatment	9	9	6	38	38	24.7	29.18	0	36.592	945060000	44	12.7626	1.06e-11	-1.78144	-51.8354	14.2227	16.0041	1.78144		+	gi|723751149|ref|XP_010314314.1|	gi|723751149|ref|XP_010314314.1|	AT3G16170.1
13.2143	13.1145	13.1009	13.358	13.0963	13.001	14.7724	15.0812	15.0273	14.7737	14.9281	15.0066	+	Mock_Treatment	8	5	4	41	25.5	18.6	34.345	0	51.247	2035200000	36	9.47383	4.64e-09	-1.78403	-24.1608	13.1475	14.9315	1.78403		+	gi|544011|sp|Q05538.1|CHIC_SOLLC;gi|350534566|ref|NP_001234403.1|;gi|19191|emb|CAA78845.1|	gi|544011|sp|Q05538.1|CHIC_SOLLC;gi|350534566|ref|NP_001234403.1|;gi|19191|emb|CAA78845.1|	#N/A
12.7834	12.9622	12.4688	12.7798	12.8087	12.689	14.6057	14.4843	14.5102	14.5002	14.6112	14.5467	+	Mock_Treatment	10	10	10	17.5	17.5	17.5	95.641	0	28.948	550660000	30	9.70984	2.88e-09	-1.79441	-25.5307	12.7487	14.5431	1.79441		+	gi|807045887|ref|NP_001234509.2|;gi|723723669|ref|XP_010325303.1|;gi|13111661|gb|AAG45487.1|	gi|807045887|ref|NP_001234509.2|;gi|723723669|ref|XP_010325303.1|;gi|13111661|gb|AAG45487.1|	ATCG00430.1
12.7462	12.5208	12.6147	12.6888	12.6703	12.3529	14.3825	14.3397	14.513	14.2482	14.2124	14.7602	+	Mock_Treatment	7	7	7	19.5	19.5	19.5	49.575	0	21.412	292490000	22	8.20573	5.52e-08	-1.81039	-17.9302	12.5989	14.4093	1.81039		+	gi|460407590|ref|XP_004249235.1|	gi|460407590|ref|XP_004249235.1|	AT3G10300.3
10.909	9.03775	11.4144	10.6359	11.178	11.338	12.7096	11.784	12.7262	12.9152	12.5829	12.7199	+	Mock_Treatment	6	6	6	20.1	20.1	20.1	52.691	0	20.539	164380000	14	2.99462	0.00224279	-1.8208	-4.57882	10.7522	12.573	1.8208		+	gi|460404854|ref|XP_004247895.1|;gi|723733086|ref|XP_004247896.2|	gi|460404854|ref|XP_004247895.1|	AT1G05530.1
12.9852	13.0657	12.8843	12.969	13.2769	13.0724	14.8499	14.988	14.7569	14.9368	14.8717	14.7941	+	Mock_Treatment	8	8	7	41.4	41.4	38.8	36.852	0	59.192	907550000	33	10.1053	1.37e-09	-1.824	-27.9972	13.0422	14.8662	1.824		+	gi|54648782|gb|AAV36809.1|;gi|350538867|ref|NP_001233851.1|;gi|1444398431|ref|XP_025884665.1|	gi|54648782|gb|AAV36809.1|;gi|350538867|ref|NP_001233851.1|;gi|1444398431|ref|XP_025884665.1|	AT4G02290.1
10.4447	11.3297	10.7129	10.9688	10.659	10.5703	12.5531	12.5347	12.7018	12.538	12.6247	12.8797	+	Mock_Treatment	2	2	2	19.1	19.1	19.1	21.959	0	30.76	270340000	14	6.8923	7.38e-07	-1.85775	-13.0934	10.7809	12.6387	1.85775		+	gi|460380570|ref|XP_004236028.1|	gi|460380570|ref|XP_004236028.1|	AT3G47610.1
10.947	10.9818	11.126	11.2544	11.3266	10.7235	12.6367	12.9542	13.2042	12.8521	12.8248	13.0973	+	Mock_Treatment	4	4	4	11.2	11.2	11.2	57.829	0	13.642	125340000	19	7.51651	2.15e-07	-1.86834	-15.2175	11.0599	12.9282	1.86834		+	gi|460379598|ref|XP_004235548.1|;gi|460379596|ref|XP_004235547.1|	gi|460379598|ref|XP_004235548.1|;gi|460379596|ref|XP_004235547.1|	AT5G07990.1
8.38047	8.77303	7.6912	8.01588	8.65774	7.34953	10.1953	10.2848	8.42135	10.027	11.0111	10.1743	+	Mock_Treatment	1	1	1	7.2	7.2	7.2	24.974	0.003924	3.3832	43425000	3	2.93434	0.00254029	-1.87433	-4.48873	8.14464	10.019	1.87433		+	gi|460380981|ref|XP_004236231.1|	gi|460380981|ref|XP_004236231.1|	AT5G33320.1
10.2447	10.4978	10.9964	9.89863	10.3866	10.5252	12.3592	12.6536	12.0854	12.2945	12.4101	12.0027	+	Mock_Treatment	3	3	3	36.4	36.4	36.4	12.163	0	9.4849	34715000	7	6.0571	4.02e-06	-1.87602	-10.6671	10.4249	12.3009	1.87602		+	gi|460378473|ref|XP_004234995.1|	gi|460378473|ref|XP_004234995.1|	AT5G28540.1
9.39166	7.14637	8.54563	9.51913	9.29003	8.47467	11.4783	9.84558	10.386	11.3772	10.1841	10.4282	+	Mock_Treatment	4	2	1	16.5	8.3	3.3	27.797	0.0011609	4.9485	24563000	6	2.71282	0.00404019	-1.88863	-4.16372	8.72792	10.6165	1.88863		+	gi|1042705493|ref|NP_001316134.1|;gi|350538913|ref|NP_001234877.1|;gi|19908257|gb|AAL99189.1|;gi|350537063|ref|NP_001234022.1|;gi|19908261|gb|AAL99191.1|	gi|1042705493|ref|NP_001316134.1|;gi|350538913|ref|NP_001234877.1|;gi|19908257|gb|AAL99189.1|;gi|350537063|ref|NP_001234022.1|;gi|19908261|gb|AAL99191.1|	AT4G11740.1
14.3558	14.5184	14.468	14.4458	14.6141	14.4109	16.4248	16.2662	16.419	16.397	16.3343	16.3912	+	Mock_Treatment	24	14	4	29.8	18.8	4.5	81.007	0	50.672	1638300000	45	11.9522	4.39e-11	-1.90325	-42.9789	14.4688	16.3721	1.90325		+	gi|1010221430|ref|NP_001308492.1|;gi|4836477|gb|AAD30456.1|AF123259_1	gi|1010221430|ref|NP_001308492.1|	AT4G11740.1
13.29	13.1344	13.3262	13.1805	13.344	13.3733	15.192	15.1164	15.2793	15.1978	15.1256	15.2628	+	Mock_Treatment	12	12	10	22.8	22.8	19.9	65.989	0	38.807	563450000	29	11.6581	7.33e-11	-1.92092	-40.1504	13.2747	15.1957	1.92092		+	gi|460373993|ref|XP_004232796.1|	gi|460373993|ref|XP_004232796.1|	AT2G35780.1
10.0082	9.99108	8.74287	10.1324	10.0259	9.70503	11.92	11.7342	11.26	11.6934	11.9164	11.7154	+	Mock_Treatment	5	3	3	21.4	13.9	13.9	29.948	0	7.942	55703000	5	5.05303	3.16e-05	-1.93901	-8.264	9.76757	11.7066	1.93901		+	gi|560891736|dbj|BAO18627.1|;gi|350539001|ref|NP_001234625.1|;gi|315573164|gb|ADU34070.1|	gi|560891736|dbj|BAO18627.1|;gi|350539001|ref|NP_001234625.1|;gi|315573164|gb|ADU34070.1|	AT3G63520.1
9.7382	9.99536	9.18086	9.10174	9.84025	8.99454	11.3541	11.1572	11.6418	11.2734	11.3279	11.8071	+	Mock_Treatment	22	2	2	29	2.7	2.7	80.815	0.0031659	3.6327	47168000	3	5.64917	9.19e-06	-1.95175	-9.63009	9.47516	11.4269	1.95175		+	gi|460376868|ref|XP_004234218.1|	gi|460376868|ref|XP_004234218.1|	AT5G39830.1
11.4344	11.4602	11.6632	11.6331	11.5867	11.4641	13.3271	13.6245	13.7195	13.1096	13.4858	13.7118	+	Mock_Treatment	36	6	6	60	15.6	15.6	71.008	0	19.302	271280000	21	8.30738	4.51e-08	-1.9561	-18.3667	11.5403	13.4964	1.9561		+	gi|807045793|ref|NP_001234491.2|;gi|371779317|emb|CCA29120.1|;gi|257345158|emb|CBC02945.1|;gi|257310544|emb|CBC46584.1|;gi|219776030|emb|CAW37073.1|;gi|219766693|emb|CAW64018.1|;gi|19256|emb|CAA37970.1|;gi|123613|sp|P24629.1|HSP71_SOLLC	gi|807045793|ref|NP_001234491.2|;gi|371779317|emb|CCA29120.1|;gi|257345158|emb|CBC02945.1|;gi|257310544|emb|CBC46584.1|;gi|219776030|emb|CAW37073.1|;gi|219766693|emb|CAW64018.1|;gi|19256|emb|CAA37970.1|;gi|123613|sp|P24629.1|HSP71_SOLLC	ATCG00430.1
11.8833	11.7942	12.1859	12.3589	12.2072	12.2849	14.203	13.9709	14.0764	14.143	14.1061	13.9667	+	Mock_Treatment	3	2	2	12.4	9.2	9.2	24.863	0.0011408	4.6833	85789000	7	8.55948	2.78e-08	-1.95864	-19.4934	12.1191	14.0777	1.95864		+	gi|350538421|ref|NP_001234086.1|;gi|10567806|gb|AAG16757.1|;gi|6491768|emb|CAB61885.1|	gi|350538421|ref|NP_001234086.1|;gi|10567806|gb|AAG16757.1|	AT3G06510.1
8.49929	10.2145	9.71312	9.49604	9.72537	9.70751	10.497	12.7451	11.2573	11.3909	11.9177	11.3016	+	Mock_Treatment	3	3	3	7.1	7.1	7.1	57.114	0	10.621	35153000	6	3.31787	0.00113353	-1.95896	-5.07544	9.5593	11.5183	1.95896		+	gi|1444408836|ref|XP_025885384.1|;gi|460372572|ref|XP_004232103.1|;gi|460377835|ref|XP_004234692.1|	gi|1444408836|ref|XP_025885384.1|;gi|460372572|ref|XP_004232103.1|	AT4G11740.1
13.8826	14.0158	14.0962	13.866	13.9135	14.1333	15.999	15.9509	15.7996	16.0015	15.9592	15.9514	+	Mock_Treatment	10	10	6	47.7	47.7	26.7	35.405	0	112.52	4505400000	102	11.0992	1.96e-10	-1.95904	-35.2724	13.9846	15.9436	1.95904		+	gi|460406368|ref|XP_004248637.1|	gi|460406368|ref|XP_004248637.1|	AT3G12500.1
10.514	10.195	10.4674	10.1877	9.99493	10.6639	12.0984	12.2964	12.5826	12.2048	12.0956	12.5037	+	Mock_Treatment	4	4	4	6.3	6.3	6.3	69.039	0	9.5001	79889000	7	7.39472	2.71e-07	-1.95975	-14.7798	10.3372	12.2969	1.95975		+	gi|998069420|ref|NP_001307178.1|;gi|62183961|gb|AAX73302.1|;gi|113205149|gb|AAX95763.2|	gi|998069420|ref|NP_001307178.1|;gi|62183961|gb|AAX73302.1|;gi|113205149|gb|AAX95763.2|	AT1G52190.1
9.75684	10.8611	9.42726	9.56965	11.1314	10.4328	11.9865	12.32	12.2706	11.8718	12.1425	12.3519	+	Mock_Treatment	1	1	1	11.5	11.5	11.5	11.945	0.0021584	3.914	50392000	5	4.1562	0.000198068	-1.96068	-6.49048	10.1965	12.1572	1.96068		+	gi|460407218|ref|XP_004249051.1|	gi|460407218|ref|XP_004249051.1|	AT2G38670.1
18.7981	18.7879	18.8105	18.8337	18.8697	18.8355	20.8066	20.8338	20.8088	20.8285	20.8586	20.8283	+	Mock_Treatment	23	23	20	59.6	59.6	52.6	56.505	0	323.31	60018000000	557	17.0377	1.27e-14	-2.00485	-138.923	18.8226	20.8274	2.00485		+	gi|445617|prf||1909364A;gi|350537883|ref|NP_001234827.1|;gi|257675657|emb|CBD25373.1|;gi|257322204|emb|CBC28635.1|;gi|231687|sp|P30264.1|CATA1_SOLLC;gi|227286995|emb|CAY05131.1|;gi|219787411|emb|CAW55019.1|;gi|170398|gb|AAA34145.1|;gi|1042762640|gb|ANQ45553.1|	gi|445617|prf||1909364A;gi|350537883|ref|NP_001234827.1|;gi|257675657|emb|CBD25373.1|;gi|257322204|emb|CBC28635.1|;gi|231687|sp|P30264.1|CATA1_SOLLC;gi|227286995|emb|CAY05131.1|;gi|219787411|emb|CAW55019.1|;gi|170398|gb|AAA34145.1|;gi|1042762640|gb|ANQ45553.1|	#N/A
8.23394	8.16884	8.84364	9.84118	8.75012	9.36445	11.2893	10.8382	10.4938	11.5591	10.1698	10.9132	+	Mock_Treatment	4	4	4	10.4	10.4	10.4	67.227	0	10.979	78621000	6	3.87064	0.000358362	-2.01021	-5.98546	8.86703	10.8772	2.01021		+	gi|824556527|ref|NP_001296326.1|;gi|22727|emb|CAA78296.1|;gi|1172578|sp|Q08304.1|PPOB_SOLLC;gi|22731|emb|CAA78298.1|;gi|1346775|sp|Q08306.2|PPOD_SOLLC;gi|1125649715|ref|NP_001334885.1|	gi|824556527|ref|NP_001296326.1|;gi|22727|emb|CAA78296.1|;gi|1172578|sp|Q08304.1|PPOB_SOLLC	ATCG00430.1
14.2918	14.3758	14.3426	14.4746	14.7026	14.4602	16.5266	16.5101	16.3151	16.5484	16.4356	16.417	+	Mock_Treatment	5	5	5	20.2	20.2	20.2	31.959	0	41.413	897190000	26	10.2692	9.84e-10	-2.01751	-29.0866	14.4413	16.4588	2.01751		+	gi|723730347|ref|XP_010326359.1|;gi|1104634460|ref|XP_019071213.1|	gi|723730347|ref|XP_010326359.1|;gi|1104634460|ref|XP_019071213.1|	AT2G20340.1
14.4984	14.5846	14.4959	14.4966	14.483	14.5249	16.5332	16.5224	16.5453	16.5422	16.5712	16.5577	+	Mock_Treatment	15	15	15	68.7	68.7	68.7	37.183	0	118.82	1785900000	95	16.4413	3.77e-14	-2.03145	-121.089	14.5139	16.5453	2.03145		+	gi|1047225454|ref|NP_001316666.1|;gi|4190952|dbj|BAA74434.1|	gi|1047225454|ref|NP_001316666.1|;gi|4190952|dbj|BAA74434.1|	AT4G11740.1
14.0251	13.9599	13.8882	14.0545	13.9879	14.0273	16.0123	16.0436	16.1116	15.997	15.8876	16.1039	+	Mock_Treatment	12	10	8	18	16.3	13.9	97.673	0	81.088	768510000	36	12.5112	1.59e-11	-2.0355	-48.9106	13.9905	16.026	2.0355		+	gi|460398697|ref|XP_004244890.1|	gi|460398697|ref|XP_004244890.1|	AT1G55020.1
10.5393	9.73146	10.987	10.3679	10.6759	10.8296	12.0384	13.0967	12.4539	12.0762	13.1128	12.5708	+	Mock_Treatment	31	5	3	47.9	10	6.3	71.514	0	12.247	174550000	10	4.78736	5.45e-05	-2.03628	-7.70618	10.5219	12.5581	2.03628		+	gi|762844|gb|AAB42159.1|;gi|525314141|ref|NP_001266213.1|;gi|371779321|emb|CCA29122.1|;gi|257344397|emb|CBC02856.1|;gi|257307187|emb|CBC46415.1|;gi|219773911|emb|CAW36971.1|;gi|219764952|emb|CAW63929.1|;gi|723688506|ref|XP_010319122.1|	gi|762844|gb|AAB42159.1|;gi|525314141|ref|NP_001266213.1|;gi|371779321|emb|CCA29122.1|;gi|257344397|emb|CBC02856.1|;gi|257307187|emb|CBC46415.1|;gi|219773911|emb|CAW36971.1|;gi|219764952|emb|CAW63929.1|;gi|723688506|ref|XP_010319122.1|	AT5G17230.2
9.99006	11.7713	11.5632	11.4249	11.7203	11.5557	13.0918	13.4894	13.4817	13.3427	13.4715	13.4197	+	Mock_Treatment	5	5	5	23	23	23	34.907	0	24.142	172850000	16	4.57042	8.39e-05	-2.04521	-7.27174	11.3376	13.3828	2.04521		+	gi|460388619|ref|XP_004239964.1|;gi|460390532|ref|XP_004240883.1|;gi|460364898|ref|XP_004228346.1|;gi|1444399770|ref|XP_025886169.1|	gi|460388619|ref|XP_004239964.1|	AT5G05340.1
14.5445	14.6233	14.4577	14.4694	14.6177	14.585	16.5945	16.5176	16.6534	16.6144	16.5162	16.6749	+	Mock_Treatment	13	13	13	38.8	38.8	38.8	42.093	0	102.11	1697000000	55	12.6765	1.24e-11	-2.04556	-50.8154	14.5496	16.5952	2.04556		+	gi|56562181|emb|CAH60893.1|;gi|350538487|ref|NP_001234857.1|	gi|56562181|emb|CAH60893.1|;gi|350538487|ref|NP_001234857.1|	AT4G02290.1
14.9543	14.601	14.8595	15.0176	14.6116	15.065	16.9315	16.9782	16.8927	16.8893	16.9524	16.8482	+	Mock_Treatment	13	13	10	45.6	45.6	39	38.892	0	200.63	3297700000	57	9.50807	4.33e-09	-2.06387	-24.355	14.8515	16.9154	2.06388		+	gi|1108846912|ref|NP_001334412.1|	gi|1108846912|ref|NP_001334412.1|	AT4G11740.1
14.2019	13.8167	14.2432	14.1132	13.8743	14.1278	16.1161	16.0548	16.2474	16.1202	16.094	16.1822	+	Mock_Treatment	10	10	10	33.5	33.5	33.5	36.468	0	56.256	1308700000	38	9.93226	1.85e-09	-2.07292	-26.8907	14.0629	16.1358	2.07292		+	gi|460368505|ref|XP_004230106.1|;gi|460368509|ref|XP_004230108.1|	gi|460368505|ref|XP_004230106.1|	AT5G19050.1
15.797	15.8515	15.8118	15.9253	15.8983	15.8688	17.9685	17.9506	17.9706	17.9435	17.9509	17.9672	+	Mock_Treatment	21	21	21	41.3	41.3	41.3	68.587	0	124.14	3084600000	104	15.6765	8.78e-14	-2.09976	-101.524	15.8588	17.9586	2.09976		+	gi|460385948|ref|XP_004238662.1|	gi|460385948|ref|XP_004238662.1|	AT1G60420.1
13.0787	13.1761	13.0198	13.1725	13.0523	12.8796	15.2413	15.1948	15.2599	15.2539	15.2113	15.2835	+	Mock_Treatment	3	3	3	23.2	23.2	23.2	25.128	0	30.813	2467300000	32	12.2861	2.34e-11	-2.17764	-46.4303	13.0631	15.2408	2.17764		+	gi|19315|emb|CAA50059.1|;gi|418127|sp|Q01591.1|TPM1_SOLLC;gi|22629|emb|CAA47047.1|;gi|823270993|ref|NP_001296216.1|;gi|1247557220|gb|ATG24057.1|;gi|157835146|pdb|2I0W|A;gi|20750097|gb|AAM23272.1|;gi|806776621|ref|NP_001234161.2|;gi|226543|prf||1601515A;gi|170467|gb|AAA34175.1|;gi|937574246|dbj|BAS69580.1|;gi|806776583|ref|NP_001292922.1|;gi|6093527|sp|P12670.2|NP24_SOLLC;gi|3747060|gb|AAC64171.1|…	gi|19315|emb|CAA50059.1|;gi|418127|sp|Q01591.1|TPM1_SOLLC;gi|22629|emb|CAA47047.1|;gi|823270993|ref|NP_001296216.1|;gi|1247557220|gb|ATG24057.1|;gi|157835146|pdb|2I0W|A;gi|20750097|gb|AAM23272.1|;gi|806776621|ref|NP_001234161.2|;gi|226543|prf||1601515A;gi|170467|gb|AAA34175.1|;gi|937574246|dbj|BAS69580.1|;gi|806776583|ref|NP_001292922.1|;gi|6093527|sp|P12670.2|NP24_SOLLC;gi|3747060|gb|AAC64171.1|	#N/A
13.727	13.6304	13.7977	13.727	13.7666	13.7566	15.8983	16.047	15.877	15.8559	15.9402	15.9061	+	Mock_Treatment	7	7	7	33.6	33.6	33.6	25.118	0	22.434	852640000	25	13.407	3.71e-12	-2.18654	-60.153	13.7342	15.9207	2.18654		+	gi|460401752|ref|XP_004246381.1|;gi|460401762|ref|XP_004246385.1|	gi|460401752|ref|XP_004246381.1|	AT3G54050.2
12.0467	12.2783	11.8577	11.8452	12.495	12.1441	14.3124	14.2735	14.3345	14.3236	14.1787	14.4693	+	Mock_Treatment	6	5	5	10.5	8.8	8.8	71.297	0	11.633	1037200000	14	8.69331	2.15e-08	-2.20417	-20.1179	12.1112	14.3153	2.20417		+	gi|1444415994|ref|XP_025886203.1|;gi|723693686|ref|XP_010320055.1|;gi|567757499|ref|NP_001274711.1|;gi|410508839|dbj|BAM65604.1|	gi|1444415994|ref|XP_025886203.1|;gi|723693686|ref|XP_010320055.1|;gi|567757499|ref|NP_001274711.1|;gi|410508839|dbj|BAM65604.1|	AT4G11740.1
13.2675	13.1564	12.9329	13.3841	13.2224	13.2252	15.425	15.3708	15.4837	15.3636	15.2589	15.5707	+	Mock_Treatment	13	13	11	28	28	24.4	65.871	0	51.491	956180000	47	10.3074	9.17e-10	-2.21403	-29.346	13.1981	15.4121	2.21403		+	gi|922960006|ref|NP_001233842.2|;gi|20805672|gb|AAM28823.1|AF506004_2;gi|3608173|dbj|BAA33150.1|;gi|20467111|gb|AAM22409.1|AF506005_1;gi|1771152|emb|CAA62735.1|;gi|54610245|gb|AAV35206.1|;gi|1104636429|ref|XP_004249824.2|	gi|922960006|ref|NP_001233842.2|;gi|20805672|gb|AAM28823.1|AF506004_2;gi|3608173|dbj|BAA33150.1|;gi|20467111|gb|AAM22409.1|AF506005_1	AT3G21720.1
9.91614	11.0119	11.4742	12.2421	11.0534	11.7045	13.5077	13.7949	13.0694	13.6342	13.6909	13.161	+	Mock_Treatment	9	5	5	22.3	14.3	14.3	48.541	0	11.938	265090000	14	4.17091	0.000192124	-2.24266	-6.51721	11.2337	13.4764	2.24266		+	gi|460383697|ref|XP_004237555.1|	gi|460383697|ref|XP_004237555.1|	AT1G08450.1
10.0355	10.6801	10.7312	10.5849	10.6357	10.8497	12.9832	13.0351	12.7086	12.479	12.9914	12.8937	+	Mock_Treatment	2	2	2	12.4	12.4	12.4	20.924	0.00025183	6.3901	104250000	7	7.60152	1.81e-07	-2.2623	-15.5301	10.5862	12.8485	2.2623		+	gi|460406421|ref|XP_004248663.1|;gi|460406419|ref|XP_004248662.1|;gi|460371548|ref|XP_004231598.1|	gi|460406421|ref|XP_004248663.1|;gi|460406419|ref|XP_004248662.1|;gi|460371548|ref|XP_004231598.1|	AT1G20330.1
8.80109	9.84941	8.47295	9.69001	9.54661	9.862	11.3581	11.5969	11.8015	11.4993	11.875	11.7764	+	Mock_Treatment	1	1	1	4	4	4	36.698	0.0013559	4.5547	56844000	5	5.3757	1.62e-05	-2.28084	-8.98272	9.37034	11.6512	2.28084		+	gi|1444415724|ref|XP_004234220.2|	gi|1444415724|ref|XP_004234220.2|	AT4G11740.1
12.2216	11.6392	11.8181	12.1447	11.7135	12.015	14.2482	14.0742	14.3053	14.231	14.1431	14.4804	+	Mock_Treatment	1	1	1	4.8	4.8	4.8	26.35	0.00025634	6.7234	132370000	3	8.79433	1.77e-08	-2.32169	-20.6019	11.9253	14.247	2.32169		+	gi|460407949|ref|XP_004249411.1|	gi|460407949|ref|XP_004249411.1|	AT5G12250.1
15.0466	15.0783	15.0466	15.0228	15.0421	15.0367	17.4153	17.4361	17.4179	17.3291	17.3374	17.3615	+	Mock_Treatment	10	10	10	75.6	75.6	75.6	17.369	0	110.4	3693600000	89	16.2504	3.9e-14	-2.33738	-115.877	15.0455	17.3829	2.33738		+	gi|568786980|ref|NP_001275580.1|;gi|565380268|gb|AHC08074.1|;gi|806776543|ref|NP_001234352.2|;gi|565380238|gb|AHC08073.1|;gi|2887310|emb|CAA75803.1|;gi|62751099|dbj|BAD95797.1|;gi|350539161|ref|NP_001234122.1|	gi|568786980|ref|NP_001275580.1|;gi|565380268|gb|AHC08074.1|	AT3G63520.1
8.11438	8.61434	7.59447	8.62145	8.72016	6.97457	10.6719	10.8131	9.78795	10.7281	10.6992	9.97529	+	Mock_Treatment	1	1	1	6	6	6	29.195	0.00071344	5.3513	16329000	3	4.38857	0.000121887	-2.33936	-6.92126	8.10656	10.4459	2.33936		+	gi|460365647|ref|XP_004228712.1|	gi|460365647|ref|XP_004228712.1|	AT5G06720.1
14.2762	14.067	14.1731	14.1928	14.1486	14.0285	16.4083	16.6367	16.4545	16.4192	16.6052	16.4457	+	Mock_Treatment	23	5	5	56.2	12.8	12.8	49.271	0	31.667	969370000	35	11.9525	4.43e-11	-2.34723	-42.9818	14.1477	16.4949	2.34723		+	gi|460411512|ref|XP_004251154.1|	gi|460411512|ref|XP_004251154.1|	AT5G60640.1
12.392	12.6509	12.5165	12.2159	12.5829	12.5772	15.0414	14.7395	14.9156	14.9496	14.8184	14.8646	+	Mock_Treatment	6	6	6	29	29	29	30.981	0	34.676	345610000	21	10.5024	6.3e-10	-2.39894	-30.7078	12.4892	14.8882	2.39894		+	gi|460400511|ref|XP_004245778.1|;gi|460365093|ref|XP_004228440.1|	gi|460400511|ref|XP_004245778.1|	AT2G35720.1
10.0216	7.94168	7.67761	8.60948	9.79351	9.02469	10.7777	11.4743	11.5553	10.2484	11.8199	11.9279	+	Mock_Treatment	1	1	1	13.5	13.5	13.5	12.484	0	10.564	22881000	5	3.39697	0.000958873	-2.45582	-5.2007	8.84476	11.3006	2.45582		+	gi|460404375|ref|XP_004247658.1|	gi|460404375|ref|XP_004247658.1|	AT3G22960.1
11.6668	12.0559	11.5746	11.7943	12.172	11.9482	14.2368	14.4265	14.2156	14.2334	14.3367	14.5189	+	Mock_Treatment	8	8	8	19.8	19.8	19.8	59.905	0	20.707	248660000	15	9.26812	6.92e-09	-2.45937	-23.0251	11.8686	14.328	2.45937		+	gi|460406567|ref|XP_004248734.1|;gi|460405475|ref|XP_004248201.1|;gi|460405473|ref|XP_004248200.1|	gi|460406567|ref|XP_004248734.1|	AT3G14690.1
15.118	14.9412	15.0465	15.1303	15.0801	15.2384	17.5126	17.5489	17.5401	17.5976	17.5773	17.5627	+	Mock_Treatment	14	14	14	34.5	34.5	34.5	57.232	0	58.143	2177500000	106	13.2985	4.37e-12	-2.46414	-58.6657	15.0924	17.5565	2.46414		+	gi|460411184|ref|XP_004250994.1|;gi|460411957|ref|XP_004251370.1|	gi|460411184|ref|XP_004250994.1|;gi|460411957|ref|XP_004251370.1|	AT5G22860.1
10.7134	10.6056	10.078	11.1181	10.3287	10.4837	13.0983	12.5661	13.4602	13.0328	12.7075	13.4713	+	Mock_Treatment	5	5	5	17.2	17.2	17.2	43.2	0	10.874	81097000	11	6.49636	1.65e-06	-2.50144	-11.8887	10.5546	13.056	2.50144		+	gi|460384998|ref|XP_004238193.1|;gi|1444416406|ref|XP_025886306.1|;gi|1104620335|ref|XP_019069237.1|;gi|460385002|ref|XP_004238195.1|	gi|460384998|ref|XP_004238193.1|	AT1G47710.1
13.4762	12.6935	13.1675	13.5914	12.8075	13.4213	15.5574	15.8812	15.5059	15.6732	15.9733	15.6145	+	Mock_Treatment	4	4	4	4.8	4.8	4.8	114.73	0	9.6074	536760000	8	7.39579	2.71e-07	-2.50801	-14.7836	13.1929	15.7009	2.50801		+	gi|1104642929|ref|XP_019067056.1|;gi|460414895|ref|XP_004252797.1|;gi|723752535|ref|XP_010314645.1|;gi|1444445383|ref|XP_025884555.1|;gi|1444445381|ref|XP_025884554.1|;gi|723696014|ref|XP_010320422.1|;gi|460385302|ref|XP_004238343.1|;gi|167861118|gb|ACA05276.1|;gi|350537227|ref|NP_001233774.1|;gi|312063753|gb|ADQ27233.1|	gi|1104642929|ref|XP_019067056.1|;gi|460414895|ref|XP_004252797.1|;gi|723752535|ref|XP_010314645.1|;gi|1444445383|ref|XP_025884555.1|;gi|1444445381|ref|XP_025884554.1|;gi|723696014|ref|XP_010320422.1|;gi|460385302|ref|XP_004238343.1|	AT4G11740.1
11.2643	11.5593	11.4391	11.6679	11.8569	11.9012	13.9126	13.8886	14.483	14.0598	13.9182	14.5097	+	Mock_Treatment	3	3	3	19.8	19.8	19.8	27.632	0	16.999	1502100000	31	7.77312	1.28e-07	-2.51389	-16.1792	11.6148	14.1287	2.51389		+	gi|544007|sp|Q05539.1|CHIA_SOLLC;gi|350534584|ref|NP_001234404.1|;gi|31088232|dbj|BAC76900.1|;gi|19189|emb|CAA78846.1|;gi|269313500|gb|ACZ36442.1|	gi|544007|sp|Q05539.1|CHIA_SOLLC;gi|350534584|ref|NP_001234404.1|;gi|31088232|dbj|BAC76900.1|;gi|19189|emb|CAA78846.1|;gi|269313500|gb|ACZ36442.1|	#N/A
16.9748	17.0437	16.965	17.0551	17.006	17.0484	19.5537	19.5677	19.5785	19.5506	19.5315	19.558	+	Mock_Treatment	21	21	11	61.3	61.3	37.8	48.05	0	247.29	23064000000	322	17.2682	2.25e-14	-2.54116	-146.501	17.0155	19.5567	2.54116		+	gi|763431235|gb|AJQ21448.1|;gi|1042779668|ref|NP_001316163.1|	gi|763431235|gb|AJQ21448.1|;gi|1042779668|ref|NP_001316163.1|	ATCG00430.1
14.8125	14.8504	14.854	14.9533	14.9246	14.8292	17.3891	17.5355	17.4584	17.4097	17.5408	17.4922	+	Mock_Treatment	6	6	6	24.3	24.3	24.3	31.258	0	34.05	1571900000	47	14.3894	6.8e-13	-2.60034	-75.4569	14.8706	17.471	2.60034		+	gi|460388877|ref|XP_004240090.1|;gi|460376856|ref|XP_004234212.1|;gi|1104567328|ref|XP_019071717.1|;gi|1104543995|ref|XP_019068827.1|;gi|460368217|ref|XP_004229964.1|	gi|460388877|ref|XP_004240090.1|	AT5G24090.1
16.6814	16.4572	16.5536	16.813	16.5562	16.6229	19.1344	19.2626	19.2297	19.1588	19.2856	19.2684	+	Mock_Treatment	21	21	10	48.7	48.7	25.2	78.93	0	323.31	19566000000	268	12.2722	2.4e-11	-2.60919	-46.2808	16.614	19.2232	2.60918		+	gi|4200336|emb|CAA76725.1|;gi|350536267|ref|NP_001233982.1|;gi|257728504|emb|CBD11463.1|;gi|257642222|emb|CBD18154.1|;gi|257357544|emb|CBC18609.1|;gi|257325896|emb|CBC14544.1|;gi|257290194|emb|CBC07713.1|;gi|2230959|emb|CAA71234.1|;gi|219931099|emb|CAX04989.1|;gi|219792955|emb|CAW50024.1|;gi|219762882|emb|CAW48002.1|;gi|219760217|emb|CAW42144.1|	gi|4200336|emb|CAA76725.1|;gi|350536267|ref|NP_001233982.1|;gi|257728504|emb|CBD11463.1|;gi|257642222|emb|CBD18154.1|;gi|257357544|emb|CBC18609.1|;gi|257325896|emb|CBC14544.1|;gi|257290194|emb|CBC07713.1|;gi|2230959|emb|CAA71234.1|;gi|219931099|emb|CAX04989.1|;gi|219792955|emb|CAW50024.1|;gi|219762882|emb|CAW48002.1|;gi|219760217|emb|CAW42144.1|	AT4G02290.1
8.73408	9.88228	9.53314	8.53701	9.98917	9.38203	12.0338	11.8718	11.9082	12.1784	11.8162	12.0429	+	Mock_Treatment	1	1	1	6	6	6	19.408	0.0011452	4.745	84888000	3	6.02501	4.27e-06	-2.63228	-10.5822	9.34295	11.9752	2.63228		+	gi|460380433|ref|XP_004235961.1|	gi|460380433|ref|XP_004235961.1|	AT1G52540.1
15.7284	15.6621	15.5564	15.8218	15.6647	15.617	18.361	18.3841	18.3435	18.4036	18.3983	18.3344	+	Mock_Treatment	19	14	8	36.8	27.8	17.2	79.473	0	202.39	7741200000	157	13.9781	1.25e-12	-2.69573	-68.6267	15.6751	18.3708	2.69573		+	gi|1104632527|ref|XP_019070934.1|;gi|73698149|gb|AAZ81612.1|;gi|3183989|emb|CAA06413.1|;gi|257728508|emb|CBD11467.1|;gi|257642228|emb|CBD18157.1|;gi|257357550|emb|CBC18616.1|;gi|257325902|emb|CBC14550.1|;gi|257290200|emb|CBC07716.1|;gi|219931103|emb|CAX04991.1|;gi|219792961|emb|CAW50027.1|;gi|219762888|emb|CAW48005.1|;gi|219760223|emb|CAW42147.1|	gi|1104632527|ref|XP_019070934.1|	AT4G11740.1
15.2207	14.7694	15.1182	15.3629	14.865	15.2107	17.7657	17.9419	17.7421	17.7434	17.8604	17.7625	+	Mock_Treatment	6	6	3	48.9	48.9	23.7	14.897	0	95.972	15303000000	107	10.0167	1.59e-09	-2.71153	-27.4254	15.0911	17.8027	2.71153		+	gi|1390364987|pdb|1CFE|A;gi|76363947|gb|ABA41593.1|;gi|829271|emb|CAA01615.1|;gi|548587|sp|P04284.2|PR06_SOLLC;gi|350537861|ref|NP_001234314.1|;gi|2529165|emb|CAA70042.1|;gi|19285|emb|CAA48672.1|;gi|170490|gb|AAA03616.1|;gi|224802|prf||1202235B;gi|829273|emb|CAA01612.1|	gi|1390364987|pdb|1CFE|A;gi|76363947|gb|ABA41593.1|;gi|829271|emb|CAA01615.1|;gi|548587|sp|P04284.2|PR06_SOLLC;gi|350537861|ref|NP_001234314.1|;gi|2529165|emb|CAA70042.1|;gi|19285|emb|CAA48672.1|;gi|170490|gb|AAA03616.1|;gi|224802|prf||1202235B;gi|829273|emb|CAA01612.1|	AT4G11740.1
14.8825	14.6952	14.96	15.037	14.8278	14.852	17.5639	17.6699	17.5811	17.6046	17.7191	17.6583	+	Mock_Treatment	12	12	12	46.1	46.1	46.1	37.445	0	102.7	3386200000	81	12.7262	1.12e-11	-2.75709	-51.4023	14.8757	17.6328	2.75709		+	gi|806638834|ref|NP_001234798.2|;gi|461978|sp|Q01412.1|E13A_SOLLC;gi|170380|gb|AAA03617.1|;gi|460365241|ref|XP_004228512.1|	gi|806638834|ref|NP_001234798.2|;gi|461978|sp|Q01412.1|E13A_SOLLC;gi|170380|gb|AAA03617.1|	ATCG00430.1
12.0057	11.7199	11.9824	11.951	11.7454	11.6471	14.5464	14.6941	14.6645	14.5355	14.5407	14.6786	+	Mock_Treatment	2	2	2	5.6	5.6	5.6	34.559	0.00049628	6.1445	166920000	6	11.5524	8.59e-11	-2.76804	-39.1797	11.8419	14.6099	2.76804		+	gi|460379915|ref|XP_004235705.1|;gi|1444414568|ref|XP_025885988.1|	gi|460379915|ref|XP_004235705.1|;gi|1444414568|ref|XP_025885988.1|	AT1G80410.2
15.5228	15.6294	15.5015	15.5524	15.6422	15.493	18.2845	18.4188	18.3194	18.3031	18.3552	18.294	+	Mock_Treatment	10	10	9	25.6	25.6	21.4	39.144	0	120.38	7213000000	73	14.7952	3.52e-13	-2.77229	-82.8598	15.5569	18.3292	2.77229		+	gi|460396286|ref|XP_004243707.1|	gi|460396286|ref|XP_004243707.1|	AT5G59500.1
11.5043	11.8603	10.8631	11.7091	12.1964	11.7553	14.5683	14.6219	14.6632	14.6361	14.5931	14.7452	+	Mock_Treatment	6	6	6	26.8	26.8	26.8	34.954	0	36.552	894870000	27	7.78846	1.25e-07	-2.98992	-16.2385	11.6481	14.638	2.98992		+	gi|930697434|ref|NP_001234132.2|;gi|6723685|emb|CAB67121.1|;gi|296910|emb|CAA50597.1|;gi|257738024|emb|CBC66576.1|;gi|257737990|emb|CBC66544.1|;gi|257657099|emb|CBD08787.1|;gi|257656867|emb|CBD08553.1|;gi|257651417|emb|CBC68192.1|;gi|257651327|emb|CBC68108.1|;gi|257347907|emb|CBC44335.1|;gi|257347873|emb|CBC44301.1|;gi|257334278|emb|CBC02175.1|;gi|257334244|emb|CBC02158.1|;gi|257294854|emb|CBC121…	gi|930697434|ref|NP_001234132.2|;gi|6723685|emb|CAB67121.1|;gi|296910|emb|CAA50597.1|;gi|257738024|emb|CBC66576.1|;gi|257737990|emb|CBC66544.1|;gi|257657099|emb|CBD08787.1|;gi|257656867|emb|CBD08553.1|;gi|257651417|emb|CBC68192.1|;gi|257651327|emb|CBC68108.1|;gi|257347907|emb|CBC44335.1|;gi|257347873|emb|CBC44301.1|;gi|257334278|emb|CBC02175.1|;gi|257334244|emb|CBC02158.1|;gi|257294854|emb|CBC121…	AT5G06720.1
10.9904	11.1329	10.8387	11.4059	10.7982	11.1911	13.9766	14.2318	14.1919	14.0426	14.0926	14.2018	+	Mock_Treatment	4	2	1	13.7	6	2.5	35.813	0.00071293	5.3241	112040000	7	10.379	8.06e-10	-3.06333	-29.8395	11.0596	14.1229	3.06332		+	gi|902763266|ref|NP_001234024.2|;gi|398992|sp|P05116.2|ACCO1_SOLLC;gi|308390267|gb|ADO32577.1|;gi|257720936|emb|CBD30645.1|;gi|257689631|emb|CBC80586.1|;gi|257662576|emb|CBC79902.1|;gi|257660392|emb|CBC48434.1|;gi|257650955|emb|CBC63229.1|;gi|257638862|emb|CBD17749.1|;gi|257355996|emb|CBC07201.1|;gi|257352965|emb|CBC03229.1|;gi|257316306|emb|CBC13699.1|;gi|257311184|emb|CBC47178.1|;gi|219978198|e…	gi|902763266|ref|NP_001234024.2|;gi|398992|sp|P05116.2|ACCO1_SOLLC;gi|308390267|gb|ADO32577.1|;gi|257720936|emb|CBD30645.1|;gi|257689631|emb|CBC80586.1|;gi|257662576|emb|CBC79902.1|;gi|257660392|emb|CBC48434.1|;gi|257650955|emb|CBC63229.1|;gi|257638862|emb|CBD17749.1|;gi|257355996|emb|CBC07201.1|;gi|257352965|emb|CBC03229.1|;gi|257316306|emb|CBC13699.1|;gi|257311184|emb|CBC47178.1|;gi|219978198|e…	ATCG00430.1
16.0134	16.0553	16.0013	16.1945	16.1172	16.0759	19.1289	19.1239	19.1339	19.1335	19.1825	19.1657	+	Mock_Treatment	10	10	10	40.6	40.6	40.6	39.719	0	264.2	14668000000	231	15.5942	9.65e-14	-3.06847	-99.617	16.0763	19.1447	3.06847		+	gi|920500461|ref|NP_001299819.1|;gi|461979|sp|Q01413.1|E13B_SOLLC;gi|350537435|ref|NP_001234805.1|;gi|170382|gb|AAA03618.1|	gi|920500461|ref|NP_001299819.1|;gi|461979|sp|Q01413.1|E13B_SOLLC;gi|350537435|ref|NP_001234805.1|;gi|170382|gb|AAA03618.1|	ATCG00430.1
17.1545	17.0927	17.0978	17.279	17.2666	17.1969	20.507	20.5343	20.5491	20.5026	20.5044	20.534	+	Mock_Treatment	30	30	30	67	67	67	64.805	0	323.31	31954000000	490	15.5429	9.95e-14	-3.34064	-98.4451	17.1813	20.5219	3.34064		+	gi|170458|gb|AAA34171.1|;gi|822476281|ref|NP_001296095.1|;gi|300556113|emb|CBV09032.1|;gi|259663135|emb|CBF95512.1|;gi|170460|gb|AAA68097.1|;gi|135721|sp|P25306.1|TD2_SOLLC;gi|254839680|pdb|3IAU|B;gi|254839679|pdb|3IAU|A;gi|695269|gb|AAC15235.1|	gi|170458|gb|AAA34171.1|;gi|822476281|ref|NP_001296095.1|;gi|300556113|emb|CBV09032.1|;gi|259663135|emb|CBF95512.1|;gi|170460|gb|AAA68097.1|;gi|135721|sp|P25306.1|TD2_SOLLC;gi|254839680|pdb|3IAU|B;gi|254839679|pdb|3IAU|A	#N/A
9.70876	9.84578	10.2029	9.32811	9.85698	9.7654	13.2049	13.2993	13.3424	13.0731	13.141	13.3305	+	Mock_Treatment	4	4	4	18.6	18.6	18.6	38.251	0	33.717	406970000	16	10.085	1.42e-09	-3.44719	-27.8654	9.78465	13.2318	3.44719		+	gi|922959969|ref|NP_001233949.2|;gi|108937128|gb|ABG23376.1|	gi|922959969|ref|NP_001233949.2|;gi|108937128|gb|ABG23376.1|	AT3G21720.1
10.726	10.7436	11.0258	10.908	10.7792	10.8935	11.0514	11.4577	11.3169	11.4219	11.1175	11.0345	+	Mock_Treatment	2	1	1	8.8	4.6	4.6	30.954	0.0013492	4.514	36645000	3	2.78628	0.00345992	-0.387287	-4.27048	10.846	11.2333	0.387286			gi|1001184329|ref|NP_001307427.1|;gi|460384429|ref|XP_004237914.1|;gi|1104619839|ref|XP_019069175.1|	gi|1001184329|ref|NP_001307427.1|;gi|460384429|ref|XP_004237914.1|;gi|1104619839|ref|XP_019069175.1|	AT4G11740.1
18.0799	18.075	18.0531	18.0969	18.0714	18.0317	17.883	17.8651	17.8898	17.8558	17.8475	17.8563	+	Mock_Treatment	15	15	14	55.2	55.2	52.5	30.571	0	91.596	9830400000	142	8.11385	6.55e-08	0.20177	17.5441	18.068	17.8663	-0.201769			gi|723738207|ref|XP_010312086.1|;gi|723738204|ref|XP_010312085.1|;gi|133711810|gb|ABO36628.1|;gi|133711809|gb|ABO36627.1|;gi|133711803|gb|ABO36621.1|;gi|1002095843|ref|NP_001307558.1|;gi|1002095796|ref|NP_001307555.1|	gi|723738207|ref|XP_010312086.1|;gi|723738204|ref|XP_010312085.1|;gi|133711810|gb|ABO36628.1|;gi|133711809|gb|ABO36627.1|;gi|133711803|gb|ABO36621.1|;gi|1002095843|ref|NP_001307558.1|;gi|1002095796|ref|NP_001307555.1|	AT3G58560.1
11.1369	11.0858	10.7941	11.1421	11.129	10.8156	11.4982	11.55	11.3659	11.5903	11.7451	11.6279	+	Mock_Treatment	2	2	1	14	14	8.1	25.104	0	19.133	53410000	6	4.09939	0.000223465	-0.54564	-6.38794	11.0173	11.5629	0.545641			gi|1002341711|ref|NP_001307578.1|	gi|1002341711|ref|NP_001307578.1|	AT4G11740.1
16.1955	16.2478	16.2169	16.265	16.2417	16.2733	16.1109	15.9249	16.0444	15.9852	16.0299	15.9905	+	Mock_Treatment	6	6	5	30.4	30.4	25.7	28.928	0	40.87	7614800000	64	4.90376	4.3e-05	0.225743	7.94696	16.24	16.0143	-0.225742			gi|344227185|gb|AEN03272.1|;gi|1005261159|ref|NP_001307972.1|	gi|344227185|gb|AEN03272.1|;gi|1005261159|ref|NP_001307972.1|	AT3G06510.1
15.536	15.6314	15.6128	15.4799	15.5758	15.5274	16.0095	16.003	16.0188	16.0376	15.9872	15.9008	+	Mock_Treatment	12	12	12	56.9	56.9	56.9	22.632	0	77.436	1746500000	67	7.233	3.75e-07	-0.432274	-14.2166	15.5605	15.9928	0.432274			gi|1007377125|ref|NP_001308113.1|	gi|1007377125|ref|NP_001308113.1|	AT4G11740.1
16.7404	16.5794	16.7503	16.7513	16.6821	16.676	16.2599	16.1429	16.1957	16.2864	16.3164	16.2895	+	Mock_Treatment	4	4	4	36.6	36.6	36.6	14.93	0	46.721	8901000000	180	6.43231	1.88e-06	0.448073	11.7033	16.6966	16.2485	-0.448074			gi|1007892820|ref|NP_001308141.1|;gi|460392258|ref|XP_004241734.1|;gi|460379852|ref|XP_004235674.1|	gi|1007892820|ref|NP_001308141.1|;gi|460392258|ref|XP_004241734.1|;gi|460379852|ref|XP_004235674.1|	AT4G11740.1
15.1399	14.9281	14.9385	15.1655	15.074	15.0471	15.4926	15.3878	15.4522	15.4845	15.402	15.3145	+	Mock_Treatment	13	11	8	63.5	56.2	42.2	28.201	0	72.23	1469300000	48	4.74085	5.97e-05	-0.373445	-7.61148	15.0488	15.4223	0.373445			gi|1007892822|ref|NP_001308226.1|;gi|26454605|sp|P93206.2|14331_SOLLC;gi|227473101|emb|CAY32948.1|;gi|22095150|emb|CAA65145.2|	gi|1007892822|ref|NP_001308226.1|;gi|26454605|sp|P93206.2|14331_SOLLC;gi|227473101|emb|CAY32948.1|;gi|22095150|emb|CAA65145.2|	AT4G11740.1
17.8921	17.8867	17.8817	17.9391	17.9235	17.9255	18.0023	17.9788	18.003	18.042	17.9886	18.0209	+	Mock_Treatment	16	14	13	60.9	54.8	51.1	34.242	0	323.31	15853000000	261	4.54766	8.79e-05	-0.0978301	-7.22721	17.9081	18.0059	0.0978298			gi|1008806494|ref|NP_001308271.1|	gi|1008806494|ref|NP_001308271.1|	AT4G11740.1
16.2265	16.1523	16.207	16.1972	16.1948	16.2341	16.467	16.4092	16.5272	16.4873	16.4051	16.4364	+	Mock_Treatment	19	1	1	58.4	2.1	2.1	41.784	0.0031539	3.5781	2962800000	14	6.23052	2.8e-06	-0.253395	-11.1357	16.202	16.4554	0.253395			gi|1008806506|ref|NP_001308235.1|;gi|3219772|sp|Q96483.1|ACT2_SOLLC;gi|1498366|gb|AAB40094.1|;gi|460408328|ref|XP_004249597.1|;gi|1104636391|ref|XP_019071400.1|;gi|57834204|dbj|BAD86830.1|;gi|472823566|dbj|BAN08538.1|;gi|220029670|gb|ACL78791.1|;gi|1247557214|gb|ATG24054.1|;gi|167405742|gb|ABZ79699.1|;gi|1104633902|ref|XP_010326147.2|	gi|1008806506|ref|NP_001308235.1|;gi|3219772|sp|Q96483.1|ACT2_SOLLC;gi|1498366|gb|AAB40094.1|;gi|460408328|ref|XP_004249597.1|;gi|1104636391|ref|XP_019071400.1|;gi|57834204|dbj|BAD86830.1|	AT4G11740.1
17.6387	17.5941	17.5741	17.5948	17.6019	17.6429	17.2139	17.1273	17.258	17.2454	17.1772	17.2449	+	Mock_Treatment	27	6	6	66.4	19.8	19.8	35.271	0	177.51	31762000000	184	7.97088	8.74e-08	0.396646	16.9587	17.6078	17.2111	-0.396647			gi|1009287498|ref|NP_001308345.1|;gi|22569|emb|CAA36674.1|;gi|100235|pir||S11851	gi|1009287498|ref|NP_001308345.1|	AT4G11740.1
19.8884	19.912	19.9129	19.8939	19.8966	19.9017	20.1944	20.1848	20.2025	20.1805	20.2033	20.1919	+	Mock_Treatment	49	49	49	58.6	58.6	58.6	94.118	0	323.31	80727000000	864	12.8514	9.17e-12	-0.291967	-52.9104	19.9009	20.1929	0.291967			gi|1104630086|ref|XP_019070567.1|;gi|1104630084|ref|XP_019070566.1|;gi|1104630082|ref|XP_019070565.1|;gi|1104630080|ref|XP_019070564.1|;gi|1012282616|ref|NP_001308654.1|;gi|11139240|gb|AAG31638.1|	gi|1104630086|ref|XP_019070567.1|;gi|1104630084|ref|XP_019070566.1|;gi|1104630082|ref|XP_019070565.1|;gi|1104630080|ref|XP_019070564.1|;gi|1012282616|ref|NP_001308654.1|	AT4G11740.1
16.9778	16.9698	16.9773	16.9891	16.9486	16.9688	17.2002	17.1952	17.2085	17.229	17.2449	17.1888	+	Mock_Treatment	17	17	17	45	45	45	47.501	0	127.44	5132600000	137	9.25637	7.09e-09	-0.239226	-22.9618	16.9719	17.2111	0.239225			gi|1012443587|ref|NP_001308681.1|;gi|1012443566|ref|NP_001308680.1|;gi|1012443645|ref|NP_001308679.1|	gi|1012443587|ref|NP_001308681.1|;gi|1012443566|ref|NP_001308680.1|;gi|1012443645|ref|NP_001308679.1|	AT4G11740.1
16.0977	16.1912	16.0759	16.106	16.0854	16.0697	16.3069	16.3444	16.3308	16.3827	16.356	16.3181	+	Mock_Treatment	9	9	4	58.1	58.1	26.6	22.458	0	90.323	3229100000	73	6.18523	3.07e-06	-0.235506	-11.0116	16.1043	16.3398	0.235506			gi|1015137753|ref|NP_001308964.1|	gi|1015137753|ref|NP_001308964.1|	AT4G11740.1
14.0667	14.2185	14.1393	14.0717	14.1298	14.0013	13.9426	13.8609	13.9495	13.9072	13.9418	14.013	+	Mock_Treatment	6	6	6	16.4	16.4	16.4	52.631	0	24.486	733320000	25	2.99691	0.00223222	0.168703	4.58225	14.1046	13.9359	-0.168703			gi|723655148|ref|XP_010313610.1|;gi|460365189|ref|XP_004228486.1|;gi|1104537247|ref|XP_019069489.1|;gi|1015809704|ref|NP_001309142.1|	gi|723655148|ref|XP_010313610.1|;gi|460365189|ref|XP_004228486.1|;gi|1104537247|ref|XP_019069489.1|;gi|1015809704|ref|NP_001309142.1|	AT3G63520.1
15.8607	15.8046	15.7962	15.7916	15.8335	15.7499	16.2068	16.1439	16.2355	16.2174	16.1905	16.2225	+	Mock_Treatment	12	12	11	33.7	33.7	31.8	43.947	0	118.65	2631800000	48	8.54491	2.86e-08	-0.396672	-19.4265	15.8061	16.2028	0.396673			gi|460371445|ref|XP_004231547.1|;gi|1015809786|ref|NP_001309152.1|;gi|1015809743|ref|NP_001309151.1|	gi|460371445|ref|XP_004231547.1|;gi|1015809786|ref|NP_001309152.1|;gi|1015809743|ref|NP_001309151.1|	AT2G35780.1
16.7189	16.6948	16.6403	16.7183	16.6082	16.6625	16.8248	16.805	16.8174	16.8562	16.819	16.8346	+	Mock_Treatment	21	19	19	48.8	46	46	64.811	0	134.57	3826800000	100	4.81461	5.16e-05	-0.152332	-7.76204	16.6738	16.8262	0.152332			gi|1015809749|ref|NP_001309129.1|	gi|1015809749|ref|NP_001309129.1|	AT4G11740.1
10.79	10.8119	10.539	11.2207	10.475	10.7148	10.3865	10.2913	10.5393	9.80505	9.86069	10.228	+	Mock_Treatment	1	1	1	7.5	7.5	7.5	22.134	0.0011358	4.6261	32829000	4	2.28825	0.00985205	0.573424	3.56371	10.7586	10.1851	-0.573424			gi|1016470367|ref|NP_001309247.1|	gi|1016470367|ref|NP_001309247.1|	AT4G11740.1
13.845	13.7723	13.7788	13.8546	13.8614	13.873	14.1665	14.0789	14.2805	14.1663	14.1742	14.3805	+	Mock_Treatment	10	10	10	42.5	42.5	42.5	34.935	0	46.539	547770000	25	4.94951	3.91e-05	-0.376963	-8.04314	13.8309	14.2078	0.376963			gi|1016470435|ref|NP_001309263.1|;gi|1016470409|ref|NP_001309262.1|	gi|1016470435|ref|NP_001309263.1|;gi|1016470409|ref|NP_001309262.1|	AT4G11740.1
9.36396	9.90704	9.02111	9.37098	9.95172	9.16718	9.01231	8.93624	9.04023	8.80565	9.1625	9.26061	+	Mock_Treatment	2	2	2	5.4	5.4	5.4	50.469	0.0017444	4.055	12699000	4	1.51285	0.0492271	0.427409	2.51402	9.46367	9.03626	-0.427408			gi|1016841076|ref|NP_001309330.1|;gi|1016841198|ref|NP_001309328.1|	gi|1016841076|ref|NP_001309330.1|;gi|1016841198|ref|NP_001309328.1|	AT4G11740.1
13.9216	13.9087	14.0279	13.9525	14.0458	13.783	14.278	14.0342	14.0872	14.1246	13.9985	14.13	+	Mock_Treatment	8	8	8	22	22	22	51.344	0	33.097	485880000	23	1.90373	0.0219189	-0.168813	-3.03911	13.9399	14.1087	0.168813			gi|1017222896|ref|NP_001309778.1|	gi|1017222896|ref|NP_001309778.1|	AT4G11740.1
15.3432	15.2332	15.1906	15.4025	15.1816	15.225	15.7432	15.6619	15.633	15.6532	15.6881	15.7047	+	Mock_Treatment	16	16	16	45.7	45.7	45.7	43.497	0	111.41	2022800000	81	5.97312	4.76e-06	-0.417974	-10.4462	15.2627	15.6807	0.417974			gi|1018443182|ref|NP_001309902.1|	gi|1018443182|ref|NP_001309902.1|	AT4G11740.1
15.6972	15.7573	15.7829	15.7194	15.7193	15.6684	15.8066	15.8697	15.9738	15.9819	15.9502	15.9484	+	Mock_Treatment	14	11	11	51.1	40.2	40.2	39.21	0	109.74	1880900000	69	3.89513	0.000340673	-0.197635	-6.02777	15.7241	15.9217	0.197636			gi|1019366771|ref|NP_001309987.1|;gi|20269121|emb|CAC81817.1|	gi|1019366771|ref|NP_001309987.1|	AT4G11740.1
13.4442	13.2708	13.4798	13.4353	13.417	13.2872	12.9636	12.8451	13.0431	13.0784	12.8264	13.0005	+	Mock_Treatment	7	7	7	17.7	17.7	17.7	57.459	0	31.551	284810000	24	4.80816	5.23e-05	0.42955	7.74879	13.389	12.9595	-0.429551			gi|1020158967|ref|NP_001310230.1|	gi|1020158967|ref|NP_001310230.1|	AT4G11740.1
17.412	17.3967	17.3622	17.4007	17.356	17.3555	16.9967	17.0465	16.9496	16.9955	17.0081	16.9694	+	Mock_Treatment	23	23	2	46	46	4	61.991	0	182.01	6928100000	143	9.18757	8.03e-09	0.386195	22.5946	17.3805	16.9943	-0.386194			gi|1021312228|ref|NP_001310512.1|	gi|1021312228|ref|NP_001310512.1|	AT4G11740.1
20.5879	20.6149	20.5963	20.6152	20.6389	20.6175	20.5293	20.529	20.5444	20.5364	20.5484	20.5467	+	Mock_Treatment	22	22	20	49.8	49.8	48.8	47.539	0	323.31	182210000000	840	5.36987	1.64e-05	0.0727552	8.96931	20.6118	20.539	-0.0727539			gi|1021312333|ref|NP_001310598.1|;gi|1021312319|ref|NP_001310599.1|;gi|555970|gb|AAA50249.1|	gi|1021312333|ref|NP_001310598.1|;gi|1021312319|ref|NP_001310599.1|	AT4G11740.1
13.058	12.9388	12.9493	13.1573	12.8992	12.991	13.3907	13.4994	13.322	13.5094	13.5106	13.2301	+	Mock_Treatment	3	3	3	15.3	15.3	15.3	21.478	0	7.5177	173970000	13	4.27002	0.000155903	-0.411445	-6.69918	12.9989	13.4104	0.411446			gi|1021589274|ref|NP_001310854.1|	gi|1021589274|ref|NP_001310854.1|	AT4G11740.1
12.7712	12.8424	12.776	12.6888	12.8076	12.9038	13.281	13.367	13.2831	13.2395	13.4684	13.3908	+	Mock_Treatment	3	3	3	8	8	8	49.311	0	10.122	255950000	7	6.46135	1.77e-06	-0.540009	-11.787	12.7983	13.3383	0.540009			gi|460392727|ref|XP_004241965.1|;gi|1444430015|ref|XP_025888054.1|;gi|1022431676|ref|NP_001310946.1|;gi|723710323|ref|XP_010322866.1|;gi|723710320|ref|XP_010322865.1|	gi|460392727|ref|XP_004241965.1|;gi|1444430015|ref|XP_025888054.1|;gi|1022431676|ref|NP_001310946.1|;gi|723710323|ref|XP_010322866.1|;gi|723710320|ref|XP_010322865.1|	AT5G22330.1
15.688	15.7614	15.6216	15.7165	15.7098	15.66	15.4162	15.5341	15.3959	15.3945	15.3481	15.4108	+	Mock_Treatment	6	4	4	40.6	22.7	22.7	26.141	0	16.48	1308100000	48	5.19428	2.35e-05	0.276282	8.57286	15.6929	15.4166	-0.276281			gi|1022438462|ref|NP_001310974.1|	gi|1022438462|ref|NP_001310974.1|	AT4G11740.1
15.7613	15.7711	15.8035	15.8487	15.7424	15.8191	15.4912	15.5684	15.3894	15.5704	15.4821	15.4233	+	Mock_Treatment	13	13	13	28.7	28.7	28.7	57.527	0	86.805	2334100000	84	5.32707	1.79e-05	0.30354	8.87136	15.791	15.4875	-0.30354			gi|1022943118|ref|NP_001311102.1|;gi|1022943232|ref|NP_001311103.1|	gi|1022943118|ref|NP_001311102.1|;gi|1022943232|ref|NP_001311103.1|	AT4G11740.1
17.6291	17.6106	17.58	17.6175	17.6177	17.6068	17.7397	17.7537	17.7785	17.7784	17.7315	17.7787	+	Mock_Treatment	36	28	20	40.7	32	23.2	105.15	0	236.05	8734500000	284	7.02159	5.75e-07	-0.149786	-13.5098	17.6103	17.7601	0.149786			gi|300599453|emb|CBV35592.1|;gi|259656091|emb|CBG22431.1|;gi|257741944|emb|CBC61840.1|;gi|257305553|emb|CBC12664.1|;gi|219968537|emb|CAW71666.1|;gi|219749272|emb|CAW47053.1|;gi|1621440|gb|AAB17186.1|;gi|1022943236|ref|NP_001311075.1|	gi|300599453|emb|CBV35592.1|;gi|259656091|emb|CBG22431.1|;gi|257741944|emb|CBC61840.1|;gi|257305553|emb|CBC12664.1|;gi|219968537|emb|CAW71666.1|;gi|219749272|emb|CAW47053.1|;gi|1621440|gb|AAB17186.1|;gi|1022943236|ref|NP_001311075.1|	AT3G06510.1
13.4672	13.5499	13.6389	13.484	13.4635	13.4085	13.6507	13.7541	13.8921	13.7355	13.926	14.0077	+	Mock_Treatment	8	8	8	21	21	21	60.425	0	28.556	431290000	30	3.30863	0.00115398	-0.325679	-5.06092	13.502	13.8277	0.325679			gi|1024336643|ref|NP_001311285.1|;gi|723701100|ref|XP_010321330.1|;gi|460388045|ref|XP_004239682.1|;gi|1104621957|ref|XP_019069428.1|	gi|1024336643|ref|NP_001311285.1|;gi|723701100|ref|XP_010321330.1|;gi|460388045|ref|XP_004239682.1|;gi|1104621957|ref|XP_019069428.1|	AT4G11740.1
14.9637	14.9588	14.932	14.8429	14.9312	14.9537	15.4185	15.3502	15.3619	15.4068	15.3923	15.3938	+	Mock_Treatment	12	12	12	32	32	32	38.712	0	57.932	1165800000	54	8.97553	1.24e-08	-0.456882	-21.4982	14.9304	15.3872	0.456882			gi|1025812206|ref|NP_001311386.1|	gi|1025812206|ref|NP_001311386.1|	AT4G11740.1
11.6289	11.9886	11.4366	11.4743	11.6192	11.5213	12.2255	12.1215	12.0743	12.0609	12.2128	12.1411	+	Mock_Treatment	6	1	1	58.4	11.4	11.4	16.848	0.00048626	5.7464	148800000	8	3.94434	0.00030733	-0.527867	-6.11336	11.6115	12.1394	0.527867			gi|1026346687|ref|NP_001311416.1|	gi|1026346687|ref|NP_001311416.1|	AT4G11740.1
15.144	15.2422	15.2002	15.1653	15.2262	15.0864	15.3831	15.235	15.2652	15.371	15.2516	15.184	+	Mock_Treatment	20	20	20	45.1	45.1	45.1	69.058	0	94.509	1339100000	87	1.58637	0.0425093	-0.104274	-2.61272	15.1774	15.2817	0.104274			gi|700257441|gb|AIU50327.1|;gi|1027250519|ref|NP_001311447.1|	gi|700257441|gb|AIU50327.1|;gi|1027250519|ref|NP_001311447.1|	AT3G63520.1
15.3284	15.2557	15.2503	15.2419	15.2579	15.3401	15.4706	15.5075	15.5872	15.5138	15.4613	15.4402	+	Mock_Treatment	8	8	8	31	31	31	28.282	0	27.725	886370000	37	4.85578	4.75e-05	-0.217717	-7.84703	15.2791	15.4968	0.217716			gi|1027250534|ref|NP_001311465.1|	gi|1027250534|ref|NP_001311465.1|	AT4G11740.1
14.9061	14.7455	14.8803	14.8694	14.8364	14.7759	14.4393	14.553	14.3834	14.5189	14.4563	14.1904	+	Mock_Treatment	15	15	15	39.1	39.1	39.1	53.552	0	96.726	1750900000	74	4.44828	0.000107692	0.412059	7.03502	14.8356	14.4235	-0.412059			gi|909618043|ref|NP_001234420.2|;gi|7677378|gb|AAF67142.1|AF230372_1;gi|13506709|gb|AAK27265.1|;gi|1027923617|sp|K4CF70.1|HPL_SOLLC;gi|4850214|emb|CAB43022.1|	gi|909618043|ref|NP_001234420.2|;gi|7677378|gb|AAF67142.1|AF230372_1;gi|13506709|gb|AAK27265.1|;gi|1027923617|sp|K4CF70.1|HPL_SOLLC;gi|4850214|emb|CAB43022.1|	ATCG00430.1
12.1365	11.4707	11.5716	11.9878	11.5101	11.4688	11.8694	12.1113	12.198	12.3499	12.0855	12.1053	+	Mock_Treatment	4	4	4	16.3	16.3	16.3	41.867	0	19.878	145990000	14	1.98937	0.0183596	-0.428981	-3.15487	11.6909	12.1199	0.428982			gi|10312171|gb|AAG16693.1|;gi|924183631|ref|NP_001233971.2|;gi|6164944|gb|AAF04591.1|AF191823_1	gi|10312171|gb|AAG16693.1|;gi|924183631|ref|NP_001233971.2|;gi|6164944|gb|AAF04591.1|AF191823_1	AT4G02290.1
12.5275	12.7894	12.5225	12.6648	12.8238	12.7073	12.869	13.3178	12.9067	12.7595	12.9838	12.9292	+	Mock_Treatment	6	5	5	23.7	20.8	20.8	40.236	0	30.053	323350000	22	1.93801	0.0204535	-0.288442	-3.08539	12.6726	12.961	0.288442			gi|1035517666|ref|NP_001315149.1|	gi|1035517666|ref|NP_001315149.1|	AT4G11740.1
13.6219	13.3185	13.403	13.6446	13.3771	13.5663	14.0619	13.997	13.9179	14.085	13.8732	14.0208	+	Mock_Treatment	7	7	5	34.9	34.9	27.7	27.346	0	24.667	451500000	29	4.75097	5.86e-05	-0.504086	-7.63201	13.4886	13.9927	0.504086			gi|294488613|gb|ADE88149.1|;gi|239924067|gb|ACS34993.1|;gi|1036551078|ref|NP_001289822.2|	gi|294488613|gb|ADE88149.1|;gi|239924067|gb|ACS34993.1|;gi|1036551078|ref|NP_001289822.2|	AT3G06510.1
15.415	15.3476	15.3458	15.4496	15.3952	15.4713	15.4273	15.562	15.4972	15.4463	15.6975	15.545	+	Mock_Treatment	9	9	4	56.6	56.6	28.3	17.514	0	104.74	2994400000	64	1.70202	0.0333725	-0.125113	-2.76786	15.4041	15.5292	0.125113			gi|460391585|ref|XP_004241401.1|;gi|1036551131|ref|NP_001315449.1|	gi|460391585|ref|XP_004241401.1|;gi|1036551131|ref|NP_001315449.1|	AT2G43330.1
15.9664	15.9336	15.8249	15.9847	15.933	15.8604	16.262	16.2934	16.1892	16.2453	16.2903	16.1754	+	Mock_Treatment	19	19	19	25.9	25.9	25.9	102.42	0	149.08	3278200000	103	5.7942	6.86e-06	-0.325442	-9.98865	15.9171	16.2426	0.325442			gi|1036551293|ref|NP_001315427.1|;gi|311818584|emb|CBX85209.1|;gi|19283|emb|CAA32218.1|;gi|128195|sp|P17570.1|NIA_SOLLC;gi|334086812|gb|AEG47688.1|	gi|1036551293|ref|NP_001315427.1|;gi|311818584|emb|CBX85209.1|;gi|19283|emb|CAA32218.1|;gi|128195|sp|P17570.1|NIA_SOLLC	AT4G11740.1
14.8889	14.9074	15.0747	14.8375	14.9441	14.8993	14.6556	14.5777	14.7837	14.6825	14.677	14.6512	+	Mock_Treatment	7	7	6	41.5	41.5	36.5	21.51	0	34.712	923810000	30	3.84279	0.000380152	0.254005	5.93756	14.9253	14.6713	-0.254005			gi|1036551309|ref|NP_001315280.1|	gi|1036551309|ref|NP_001315280.1|	AT4G11740.1
15.759	15.7163	15.784	15.7111	15.7322	15.802	16.066	16.0023	16.1041	16.0725	15.9872	16.11	+	Mock_Treatment	13	12	12	44.5	41.5	41.5	44.704	0	167.99	2389200000	84	6.47546	1.72e-06	-0.306246	-11.8279	15.7508	16.057	0.306246			gi|1036551440|ref|NP_001315347.1|;gi|1444438618|ref|XP_025883666.1|;gi|1444438616|ref|XP_025883665.1|;gi|1444438614|ref|XP_025883664.1|;gi|460406488|ref|XP_004248696.1|	gi|1036551440|ref|NP_001315347.1|	AT4G11740.1
14.7707	14.6901	14.8263	14.8144	14.7075	14.79	14.9789	14.813	14.9143	15.0263	14.8167	14.9009	+	Mock_Treatment	10	4	4	38	11.5	11.5	32.115	0	58.009	3109600000	54	2.1692	0.0125892	-0.141839	-3.39981	14.7665	14.9083	0.141839			gi|1037195965|ref|NP_001315478.1|;gi|1037196617|ref|NP_001315477.1|	gi|1037195965|ref|NP_001315478.1|;gi|1037196617|ref|NP_001315477.1|	AT4G11740.1
13.993	14.1666	14.071	14.1226	14.2125	13.9353	14.387	14.1859	14.2165	14.2473	14.2348	14.261	+	Mock_Treatment	7	7	2	26.1	26.1	6.3	34.88	0	25.914	679730000	29	2.12382	0.0138831	-0.17189	-3.33772	14.0835	14.2554	0.17189			gi|1037196675|ref|NP_001315476.1|	gi|1037196675|ref|NP_001315476.1|	AT4G11740.1
10.2129	10.1794	10.8745	10.5941	10.4197	10.6863	10.2293	9.81447	9.34054	10.1162	9.8504	10.4333	+	Mock_Treatment	2	2	2	6.5	6.5	6.5	32.662	0	11.806	59455000	4	1.69172	0.0340911	0.530469	2.75404	10.4945	9.96403	-0.530469			gi|700258099|gb|AIU50656.1|;gi|1040064766|ref|NP_001315554.1|	gi|700258099|gb|AIU50656.1|;gi|1040064766|ref|NP_001315554.1|	AT3G63520.1
18.0096	17.9751	17.9969	18.0274	17.9834	17.993	18.3789	18.3917	18.3839	18.4051	18.4026	18.3871	+	Mock_Treatment	40	40	7	56.8	56.8	13.8	89.46	0	323.31	13350000000	302	12.1476	3.09e-11	-0.393993	-44.9665	17.9976	18.3916	0.393993			gi|1040974754|ref|NP_001315608.1|	gi|1040974754|ref|NP_001315608.1|	AT4G11740.1
14.9884	14.9422	15.057	15.0806	14.8932	14.9855	15.2687	15.3203	15.2381	15.4034	15.2141	15.4067	+	Mock_Treatment	9	9	9	30.3	30.3	30.3	35.568	0	24.123	659550000	28	4.52426	9.21e-05	-0.317396	-7.18162	14.9912	15.3086	0.317396			gi|1040975019|ref|NP_001315612.1|	gi|1040975019|ref|NP_001315612.1|	AT4G11740.1
15.936	15.8534	15.8816	16.0855	15.9578	16.031	16.1392	16.3217	16.3446	16.1339	16.3645	16.3047	+	Mock_Treatment	8	8	8	20.5	20.5	20.5	40.005	0	42.057	2771800000	42	3.63245	0.000590404	-0.310533	-5.58309	15.9576	16.2681	0.310533			gi|19195|emb|CAA78403.1|;gi|1040975173|ref|NP_001315609.1|;gi|1444445510|ref|XP_025884570.1|;gi|460415542|ref|XP_004253117.1|;gi|460409234|ref|XP_004250044.1|	gi|19195|emb|CAA78403.1|;gi|1040975173|ref|NP_001315609.1|	#N/A
18.6898	18.6489	18.5688	18.5972	18.5964	18.5134	18.5474	18.5399	18.5023	18.4754	18.5175	18.4884	+	Mock_Treatment	13	13	7	48.3	48.3	37.5	29.259	0	90.551	29026000000	122	2.07705	0.0152925	0.0906045	3.27394	18.6024	18.5118	-0.0906048			gi|1041214783|ref|NP_001315983.1|	gi|1041214783|ref|NP_001315983.1|	AT4G11740.1
16.7024	16.7846	16.9219	16.752	16.7715	17.0667	17.018	16.9422	16.9203	16.9684	17.0279	17.0598	+	Mock_Treatment	12	6	6	58.4	47.6	47.6	29.461	0	271.11	33992000000	164	1.58963	0.0422087	-0.156265	-2.61708	16.8332	16.9894	0.156265			gi|1041215006|ref|NP_001315984.1|	gi|1041215006|ref|NP_001315984.1|	AT4G11740.1
12.9867	13.0362	12.9683	12.9447	13.1801	13.2212	13.1181	13.1699	13.5147	13.1812	13.3168	13.4827	+	Mock_Treatment	5	5	5	35.5	35.5	35.5	25.042	0	18.782	246490000	20	1.77718	0.0286583	-0.241035	-2.86876	13.0562	13.2972	0.241035			gi|1041817883|ref|NP_001316027.1|	gi|1041817883|ref|NP_001316027.1|	AT4G11740.1
16.5895	16.6238	16.6021	16.6232	16.6411	16.5726	16.8115	16.7955	16.8985	16.8658	16.8293	16.7831	+	Mock_Treatment	23	23	8	48.5	48.5	19.1	65.729	0	151.65	3005100000	93	6.06775	3.92e-06	-0.221886	-10.6954	16.6087	16.8306	0.221888			gi|1042705502|ref|NP_001316150.1|	gi|1042705502|ref|NP_001316150.1|	AT4G11740.1
16.8245	16.8489	16.8135	16.7829	16.8533	16.7762	17.1126	17.1665	17.1059	17.0708	17.1585	17.1045	+	Mock_Treatment	16	16	16	50.4	50.4	50.4	48.999	0	175.83	4148400000	124	7.5393	2.06e-07	-0.30324	-15.3007	16.8166	17.1198	0.30324			gi|1042779620|ref|NP_001316159.1|;gi|763431233|gb|AJQ21447.1|	gi|1042779620|ref|NP_001316159.1|;gi|763431233|gb|AJQ21447.1|	AT4G11740.1
15.2484	15.1606	15.2075	15.3212	15.2937	15.2667	15.3111	15.262	15.3964	15.3932	15.3436	15.3999	+	Mock_Treatment	10	10	10	24.4	24.4	24.4	58.143	0	39.927	874790000	47	1.92147	0.0211577	-0.101371	-3.06304	15.2497	15.351	0.101371			gi|763431237|gb|AJQ21449.1|;gi|1042779634|ref|NP_001316165.1|	gi|763431237|gb|AJQ21449.1|;gi|1042779634|ref|NP_001316165.1|	ATCG00430.1
12.1143	12.4724	12.1198	12.2578	12.3367	12.3276	12.7002	12.9346	12.5092	12.6354	12.9161	12.5359	+	Mock_Treatment	2	2	1	3.3	3.3	1.8	54.141	0.0009454	5.2488	56508000	5	3.02098	0.00212429	-0.433817	-4.61845	12.2714	12.7052	0.433817			gi|1042779690|ref|NP_001316157.1|	gi|1042779690|ref|NP_001316157.1|	AT4G11740.1
15.601	15.4751	15.4198	15.5617	15.5041	15.5003	15.8351	15.7913	15.7862	15.9032	15.7606	15.7384	+	Mock_Treatment	17	17	17	40.1	40.1	40.1	61.372	0	84.191	1588200000	105	5.03259	3.28e-05	-0.292151	-8.22002	15.5103	15.8025	0.292151			gi|925175958|gb|ALC79598.1|;gi|1042998818|ref|NP_001316338.1|	gi|925175958|gb|ALC79598.1|;gi|1042998818|ref|NP_001316338.1|	AT5G49360.1
12.1946	12.7166	12.3506	12.2332	12.5391	12.305	12.8132	13.2208	12.7482	12.9422	13.1214	12.8419	+	Mock_Treatment	3	3	3	6.1	6.1	6.1	36.706	0	7.705	157470000	7	3.2677	0.00125882	-0.558132	-4.99679	12.3898	12.948	0.558132			gi|965872268|gb|ALT22035.1|;gi|1042998859|ref|NP_001316334.1|;gi|1444434489|ref|XP_004247529.2|	gi|965872268|gb|ALT22035.1|;gi|1042998859|ref|NP_001316334.1|;gi|1444434489|ref|XP_004247529.2|	AT4G27440.2
14.8349	14.9761	14.8804	14.867	14.8941	14.8003	14.7714	14.7184	14.7042	14.7221	14.7314	14.7379	+	Mock_Treatment	12	12	12	29.4	29.4	29.4	54.215	0	83.079	1024800000	38	3.59977	0.000631946	0.144551	5.52913	14.8755	14.7309	-0.144552			gi|953790746|gb|ALP00289.1|;gi|1042998884|ref|NP_001316344.1|	gi|953790746|gb|ALP00289.1|;gi|1042998884|ref|NP_001316344.1|	AT4G18240.1
14.2183	14.4491	14.4161	14.2939	14.3755	14.4243	14.7869	14.8575	14.8535	14.7339	14.7814	14.8621	+	Mock_Treatment	7	7	7	37.4	37.4	37.4	23.111	0	36.383	485520000	28	6.03817	4.18e-06	-0.449718	-10.6169	14.3628	14.8126	0.449718			gi|1043261366|ref|NP_001316365.1|	gi|1043261366|ref|NP_001316365.1|	AT4G11740.1
12.9773	12.7922	13.0954	12.789	13.1393	12.8088	13.3027	13.3136	13.2608	13.5273	13.3476	13.1326	+	Mock_Treatment	8	8	8	41.2	41.2	41.2	30.304	0	26.926	199280000	30	2.97752	0.00232671	-0.380422	-4.55318	12.9337	13.3141	0.380422			gi|1043523280|ref|NP_001316399.1|;gi|723675760|ref|XP_010316929.1|	gi|1043523280|ref|NP_001316399.1|;gi|723675760|ref|XP_010316929.1|	AT4G11740.1
16.6261	16.6041	16.6535	16.6527	16.643	16.5306	16.2825	16.2527	16.3336	16.2999	16.3117	16.3579	+	Mock_Treatment	7	7	7	38.7	38.7	38.7	18.826	0	38.224	2779600000	58	6.78963	9.08e-07	0.311947	12.771	16.6183	16.3064	-0.311947			gi|1043631219|ref|NP_001316443.1|;gi|224980420|gb|ACN73073.1|	gi|1043631219|ref|NP_001316443.1|	AT4G11740.1
13.8918	13.9832	14.0912	13.9402	13.8744	14.0415	14.1711	14.3731	14.5385	14.0797	14.4271	14.3182	+	Mock_Treatment	11	11	11	38	38	38	38.232	0	62.258	898730000	29	2.94949	0.00246355	-0.347557	-4.51129	13.9704	14.3179	0.347557			gi|1043631277|ref|NP_001316455.1|;gi|384368313|emb|CCA65514.1|	gi|1043631277|ref|NP_001316455.1|	AT4G11740.1
14.5389	14.4854	14.5548	14.6218	14.5346	14.6829	14.9239	14.9733	14.9553	15.0384	15.0747	14.9504	+	Mock_Treatment	10	10	10	30.4	30.4	30.4	47.645	0	54.273	910120000	39	6.23276	2.79e-06	-0.416285	-11.1419	14.5697	14.986	0.416285			gi|803378387|ref|NP_001234354.2|;gi|32481059|gb|AAP83926.1|;gi|10441272|gb|AAG16981.1|AF184164_1	gi|803378387|ref|NP_001234354.2|;gi|32481059|gb|AAP83926.1|;gi|10441272|gb|AAG16981.1|AF184164_1	ATCG00430.1
19.336	19.3601	19.3241	19.331	19.3576	19.331	19.4459	19.4448	19.4449	19.4357	19.4592	19.4543	+	Mock_Treatment	28	23	23	77.8	66.3	66.3	42.288	0	323.31	30273000000	378	7.53582	2.07e-07	-0.107487	-15.288	19.34	19.4475	0.107487			gi|1044635700|ref|NP_001316521.1|;gi|1044635689|ref|NP_001316520.1|	gi|1044635700|ref|NP_001316521.1|;gi|1044635689|ref|NP_001316520.1|	AT4G11740.1
12.8846	12.9634	13.0868	12.812	12.9834	13.0146	13.1987	13.3103	13.3257	13.2459	13.3114	13.374	+	Mock_Treatment	5	5	4	8.9	8.9	7.3	83.064	0	17.129	221770000	17	4.50869	9.51e-05	-0.336856	-7.1514	12.9575	13.2943	0.336856			gi|723662230|ref|XP_010312239.1|;gi|723662227|ref|XP_010312237.1|;gi|1045961234|ref|NP_001316553.1|;gi|1045558114|ref|NP_001316546.1|;gi|1045557993|ref|NP_001316554.1|	gi|723662230|ref|XP_010312239.1|;gi|723662227|ref|XP_010312237.1|;gi|1045961234|ref|NP_001316553.1|;gi|1045558114|ref|NP_001316546.1|;gi|1045557993|ref|NP_001316554.1|	AT4G23850.1
15.7415	15.722	15.7632	15.6904	15.697	15.7732	16.0926	16.0251	16.1379	16.1267	16.072	16.0916	+	Mock_Treatment	12	12	12	43.7	43.7	43.7	29.059	0	96.736	1918100000	70	7.89625	1.01e-07	-0.359765	-16.6605	15.7312	16.091	0.359764			gi|1444398331|ref|XP_025886126.1|;gi|1045558745|ref|NP_001316575.1|;gi|93141176|gb|ABF00094.1|	gi|1444398331|ref|XP_025886126.1|;gi|1045558745|ref|NP_001316575.1|;gi|93141176|gb|ABF00094.1|	AT4G11740.1
14.6009	14.7003	14.4879	14.5365	14.6911	14.6235	14.8176	14.844	14.8201	14.7683	14.844	14.8098	+	Mock_Treatment	9	9	9	33.5	33.5	33.5	35.065	0	64.828	581400000	56	3.78002	0.000433495	-0.210599	-5.83043	14.6067	14.8173	0.210598			gi|1045560653|ref|NP_001316564.1|	gi|1045560653|ref|NP_001316564.1|	AT4G11740.1
15.8764	15.8689	15.8249	15.7226	15.7181	15.742	15.4688	15.5096	15.432	15.4865	15.6526	15.4819	+	Mock_Treatment	7	7	7	21.8	21.8	21.8	42.582	0	37.799	1683800000	38	4.23125	0.000169049	0.286902	6.6276	15.7921	15.5052	-0.286902			gi|317451426|emb|CBV37053.1|;gi|1045961238|ref|NP_001316602.1|	gi|317451426|emb|CBV37053.1|;gi|1045961238|ref|NP_001316602.1|	AT3G06510.1
23.9396	23.9599	23.99	23.9657	23.978	24.0177	23.5963	23.583	23.5764	23.5924	23.5824	23.5917	+	Mock_Treatment	45	45	7	74.4	74.4	11.3	52.954	0	323.31	2379200000000	9426	10.9382	2.73e-10	0.38811	33.9793	23.9751	23.587	-0.388111			gi|92087012|sp|P27065.4|RBL_SOLLC;gi|89241679|emb|CAJ32401.1|;gi|84371991|gb|ABC56308.1|;gi|779776586|gb|AJY79032.1|;gi|757813355|gb|AJO25120.1|;gi|544170679|ref|AP_004936.1|;gi|544163621|ref|YP_008563096.1|;gi|1228285201|gb|ASR92514.1|;gi|1228285113|gb|ASR92427.1|;gi|1048196242|gb|ANW81481.1|;gi|1048196240|gb|ANW81480.1|;gi|1048196238|gb|ANW81479.1|;gi|1048196219|gb|ANW81471.1|;gi|349144|gb|AAA1…	gi|92087012|sp|P27065.4|RBL_SOLLC;gi|89241679|emb|CAJ32401.1|;gi|84371991|gb|ABC56308.1|;gi|779776586|gb|AJY79032.1|;gi|757813355|gb|AJO25120.1|;gi|544170679|ref|AP_004936.1|;gi|544163621|ref|YP_008563096.1|;gi|1228285201|gb|ASR92514.1|;gi|1228285113|gb|ASR92427.1|;gi|1048196242|gb|ANW81481.1|;gi|1048196240|gb|ANW81480.1|;gi|1048196238|gb|ANW81479.1|;gi|1048196219|gb|ANW81471.1|;gi|349144|gb|AAA1…	AT1G55020.1
13.5203	13.5323	13.5373	13.6311	13.4664	13.6567	13.9631	13.8583	13.9929	13.871	13.6508	13.9022	+	Mock_Treatment	6	6	6	7.1	7.1	7.1	135.06	0	33.683	246550000	19	3.58035	0.000657676	-0.315678	-5.4972	13.5574	13.873	0.315678			gi|350534526|ref|NP_001233889.1|;gi|11134656|sp|Q42877.1|RPB2_SOLLC;gi|1049068|gb|AAC49273.1|;gi|40644720|emb|CAD92662.1|;gi|40644722|emb|CAD92663.1|	gi|350534526|ref|NP_001233889.1|;gi|11134656|sp|Q42877.1|RPB2_SOLLC;gi|1049068|gb|AAC49273.1|;gi|40644720|emb|CAD92662.1|	AT3G06510.1
15.2169	15.1953	15.136	15.228	15.291	15.1661	14.7769	14.7269	14.8079	14.7107	14.7811	14.7604	+	Mock_Treatment	49	12	12	52.1	14.3	14.3	102.6	0	99.939	1210300000	36	7.93741	9.3e-08	0.444924	16.8244	15.2056	14.7606	-0.444923			gi|1050193299|ref|NP_001316890.1|;gi|399212|sp|P31541.1|CLPAA_SOLLC;gi|296529816|emb|CBM38262.1|;gi|170433|gb|AAA34160.1|	gi|1050193299|ref|NP_001316890.1|;gi|399212|sp|P31541.1|CLPAA_SOLLC;gi|296529816|emb|CBM38262.1|;gi|170433|gb|AAA34160.1|	AT4G11740.1
12.0233	11.8622	12.0858	11.8694	12.2285	12.0335	11.5943	11.7698	11.3529	11.652	11.5334	11.6104	+	Mock_Treatment	4	4	4	14	14	14	40.521	0	17.742	266590000	19	3.52321	0.000740365	0.431641	5.40388	12.0171	11.5855	-0.431642			gi|1050193319|ref|NP_001316880.1|	gi|1050193319|ref|NP_001316880.1|	AT4G11740.1
13.9166	14.0862	13.7843	14.241	14.1512	13.9422	14.3795	14.3245	14.1834	14.3656	14.302	14.3245	+	Mock_Treatment	15	15	7	44.6	44.6	22.8	54.754	0	64.011	486220000	40	2.54688	0.00575047	-0.292987	-3.92598	14.0202	14.3132	0.292987			gi|1050193332|ref|NP_001316889.1|;gi|556900|emb|CAA84275.1|;gi|227258405|emb|CAY09157.1|;gi|1711509|sp|P49971.1|SR541_SOLLC	gi|1050193332|ref|NP_001316889.1|;gi|556900|emb|CAA84275.1|;gi|227258405|emb|CAY09157.1|;gi|1711509|sp|P49971.1|SR541_SOLLC	AT4G11740.1
18.3884	18.4335	18.4506	18.372	18.3822	18.3944	17.7953	17.8256	17.8615	17.8566	17.8646	17.8679	+	Mock_Treatment	8	8	6	41.1	41.1	35.2	32.006	0	178.14	19127000000	217	10.7021	4.29e-10	0.558254	32.1664	18.4035	17.8452	-0.558254			gi|1051290053|ref|NP_001316908.1|	gi|1051290053|ref|NP_001316908.1|	AT4G11740.1
13.4495	13.1719	13.1214	13.1585	13.3587	13.1256	13.8578	13.711	13.3958	13.7937	13.5842	13.3993	+	Mock_Treatment	6	6	6	44.8	44.8	44.8	19.462	0	32.669	377250000	29	2.58947	0.00526451	-0.392713	-3.98656	13.2309	13.6236	0.392714			gi|1104537399|ref|XP_019066609.1|;gi|350538375|ref|NP_001233828.1|;gi|1053065|gb|AAA80679.1|	gi|1104537399|ref|XP_019066609.1|;gi|350538375|ref|NP_001233828.1|;gi|1053065|gb|AAA80679.1|	AT4G11740.1
11.9374	12.2188	12.321	12.1013	12.2212	12.1264	12.2789	12.6603	12.8892	12.3734	12.6325	12.7111	+	Mock_Treatment	7	7	7	19.1	19.1	19.1	56.556	0	35.985	99303000	21	2.66216	0.00449507	-0.436544	-4.09065	12.1543	12.5909	0.436544			gi|238684536|gb|ACR54435.1|;gi|1054420614|ref|NP_001317113.1|	gi|238684536|gb|ACR54435.1|;gi|1054420614|ref|NP_001317113.1|	AT3G06510.1
15.953	15.857	15.8592	15.9511	15.905	15.9449	15.4354	15.5292	15.4649	15.5108	15.5304	15.5747	+	Mock_Treatment	10	10	10	19	19	19	50.592	0	33.604	4271300000	42	7.37104	2.85e-07	0.404141	14.6961	15.9117	15.5076	-0.40414			gi|1061214162|ref|NP_001317649.1|	gi|1061214162|ref|NP_001317649.1|	AT4G11740.1
17.6507	17.6603	17.5576	17.6105	17.6117	17.568	17.9039	17.9583	17.8467	17.8881	17.9126	17.8516	+	Mock_Treatment	20	20	6	42.8	42.8	20.3	66.364	0	190.88	6947100000	125	6.46545	1.76e-06	-0.283733	-11.7989	17.6098	17.8935	0.283731			gi|1062593962|ref|NP_001318059.1|;gi|22735|emb|CAA78300.1|;gi|1172583|sp|Q08296.1|PPOF_SOLLC	gi|1062593962|ref|NP_001318059.1|;gi|22735|emb|CAA78300.1|;gi|1172583|sp|Q08296.1|PPOF_SOLLC	AT4G11740.1
13.0981	13.041	13.1206	13.2086	13.2363	13.1862	13.3045	13.4496	13.5445	13.2533	13.2617	13.1855	+	Mock_Treatment	19	5	1	36.8	14.3	3.1	66.236	0	70.269	531320000	24	1.81605	0.0264001	-0.18472	-2.92101	13.1485	13.3332	0.18472			gi|22733|emb|CAA78299.1|;gi|1172582|sp|Q08307.1|PPOE_SOLLC;gi|1062594108|ref|NP_001318057.1|;gi|251895|gb|AAB22610.1|	gi|22733|emb|CAA78299.1|;gi|1172582|sp|Q08307.1|PPOE_SOLLC;gi|1062594108|ref|NP_001318057.1|;gi|251895|gb|AAB22610.1|	#N/A
20.8532	20.862	20.8432	20.851	20.8642	20.8558	20.4463	20.4403	20.4371	20.4481	20.4696	20.4498	+	Mock_Treatment	29	29	8	68.7	68.7	21.6	34.982	0	323.31	216550000000	1017	14.2204	8.65e-13	0.406365	72.5727	20.8549	20.4485	-0.406364			gi|1063400650|emb|SCL58735.1|;gi|823630968|ref|NP_001296294.1|;gi|738944|prf||2001459A;gi|19157|emb|CAA78043.1|;gi|12644171|sp|P23322.2|PSBO_SOLLC;gi|108951293|gb|ABG25040.1|	gi|1063400650|emb|SCL58735.1|;gi|823630968|ref|NP_001296294.1|;gi|738944|prf||2001459A;gi|19157|emb|CAA78043.1|;gi|12644171|sp|P23322.2|PSBO_SOLLC	AT4G11740.1
18.9643	18.9264	18.9453	18.9541	18.9503	18.961	19.373	19.368	19.3677	19.3557	19.3773	19.3642	+	Mock_Treatment	24	24	24	72.7	72.7	72.7	47.021	0	323.31	28340000000	337	13.8049	1.77e-12	-0.417403	-65.9398	18.9502	19.3676	0.417402			gi|1063759559|ref|NP_001318117.1|;gi|832876|gb|AAC41654.1|;gi|50400860|sp|Q43497.1|MDAR_SOLLC;gi|296511955|emb|CBM39120.1|;gi|296511773|emb|CBM39028.1|;gi|1097368|prf||2113407A	gi|1063759559|ref|NP_001318117.1|;gi|832876|gb|AAC41654.1|;gi|50400860|sp|Q43497.1|MDAR_SOLLC;gi|296511955|emb|CBM39120.1|;gi|296511773|emb|CBM39028.1|;gi|1097368|prf||2113407A	AT4G11740.1
16.9157	16.9475	16.9182	16.9179	16.9621	16.9081	16.6741	16.6467	16.7468	16.6779	16.6964	16.7018	+	Mock_Treatment	25	11	11	65.5	34.5	34.5	47.95	0	232.14	6559200000	119	7.34096	3e-07	0.237637	14.5904	16.9282	16.6906	-0.237637			gi|1063759717|ref|NP_001332774.1|;gi|1161573|emb|CAA41116.1|	gi|1063759717|ref|NP_001332774.1|;gi|1161573|emb|CAA41116.1|	AT4G11740.1
17.6514	17.6475	17.5491	17.5846	17.5903	17.5707	17.5104	17.4781	17.497	17.4956	17.4332	17.4535	+	Mock_Treatment	37	37	37	50.1	50.1	50.1	82.229	0	323.31	11681000000	256	3.76826	0.000442893	0.120982	5.81049	17.5989	17.478	-0.120981			gi|350539411|ref|NP_001234648.1|;gi|27462474|gb|AAO15447.1|AF435086_1;gi|1064244169|ref|NP_001332792.1|	gi|350539411|ref|NP_001234648.1|;gi|27462474|gb|AAO15447.1|AF435086_1;gi|1064244169|ref|NP_001332792.1|	AT3G06510.1
17.4733	17.4771	17.4765	17.4543	17.4468	17.4268	17.5603	17.5433	17.5221	17.6099	17.5747	17.4944	+	Mock_Treatment	28	28	28	45.4	45.4	45.4	88.684	0	323.31	8536100000	200	3.24209	0.00133008	-0.0916627	-4.95687	17.4591	17.5508	0.0916615			gi|1066544953|ref|NP_001332902.1|	gi|1066544953|ref|NP_001332902.1|	AT4G11740.1
13.507	13.3543	13.4936	13.4454	13.4252	13.5878	13.6461	13.7257	13.9031	13.7424	13.5561	13.7435	+	Mock_Treatment	7	7	7	13.7	13.7	13.7	74.055	0	35.196	234230000	27	2.85335	0.00301372	-0.250609	-4.36882	13.4689	13.7195	0.250608			gi|1066550882|ref|NP_001332867.1|	gi|1066550882|ref|NP_001332867.1|	AT4G11740.1
20.5138	20.5175	20.528	20.514	20.4992	20.5139	20.2749	20.2662	20.2737	20.2809	20.2578	20.2946	+	Mock_Treatment	56	56	19	62.5	62.5	25.6	102.19	0	323.31	102430000000	897	11.3701	1.16e-10	0.239718	37.5588	20.5144	20.2747	-0.239717			gi|1066576246|ref|NP_001332862.1|;gi|399213|sp|P31542.1|CLPAB_SOLLC;gi|296529818|emb|CBM38263.1|;gi|170435|gb|AAA34161.1|	gi|1066576246|ref|NP_001332862.1|;gi|399213|sp|P31542.1|CLPAB_SOLLC;gi|296529818|emb|CBM38263.1|;gi|170435|gb|AAA34161.1|	AT4G11740.1
14.2681	14.2499	14.2155	14.4068	14.3561	14.2754	14.8457	14.9874	14.9245	14.7396	14.8793	14.7859	+	Mock_Treatment	9	9	9	34.2	34.2	34.2	35.045	0	64.646	1281700000	55	6.53044	1.54e-06	-0.565105	-11.9883	14.2953	14.8604	0.565105			gi|106880168|emb|CAJ80766.1|;gi|460377784|ref|XP_004234668.1|	gi|106880168|emb|CAJ80766.1|;gi|460377784|ref|XP_004234668.1|	AT3G06510.1
11.0358	11.4942	11.3491	10.8792	11.5717	11.5504	11.6645	12.0886	11.9387	11.5273	12.1743	11.9921	+	Mock_Treatment	2	2	2	26.8	26.8	26.8	10.428	0	14.122	172640000	4	2.40484	0.00771649	-0.584189	-3.72589	11.3134	11.8976	0.584188			gi|460394459|ref|XP_004242820.1|;gi|1070257539|ref|NP_001333033.1|	gi|460394459|ref|XP_004242820.1|;gi|1070257539|ref|NP_001333033.1|	AT5G59500.1
16.0582	16.1332	16.1232	16.1071	16.0643	16.1851	16.3734	16.4536	16.3561	16.365	16.4337	16.2087	+	Mock_Treatment	18	18	18	52.8	52.8	52.8	51.662	0	95.065	2410100000	89	4.05896	0.000243627	-0.253281	-6.3156	16.1118	16.3651	0.253281			gi|1071034758|ref|NP_001333110.1|	gi|1071034758|ref|NP_001333110.1|	AT4G11740.1
13.7439	13.7096	13.7878	13.6384	13.7939	13.7967	14.0082	13.9426	14.0281	14.1621	13.9868	14.0932	+	Mock_Treatment	4	3	3	27.5	22	22	21.569	0	23.046	345400000	23	4.48258	0.000100609	-0.291774	-7.10094	13.7451	14.0368	0.291775			gi|1072896659|ref|NP_001333207.1|	gi|1072896659|ref|NP_001333207.1|	AT4G11740.1
11.4599	11.8076	11.4217	11.3504	11.4787	11.557	11.8491	12.4931	11.8874	11.926	11.9367	12.1099	+	Mock_Treatment	2	2	2	9.2	9.2	9.2	26.379	0	6.9613	32358000	4	2.87468	0.0028812	-0.521169	-4.40027	11.5125	12.0337	0.52117			gi|1079280802|ref|NP_001333381.1|	gi|1079280802|ref|NP_001333381.1|	AT4G11740.1
18.5256	18.5542	18.572	18.5306	18.545	18.5673	18.9008	18.9103	18.9607	18.9067	18.9077	18.9261	+	Mock_Treatment	27	27	22	51.8	51.8	42.4	58.334	0	312.05	23685000000	286	10.541	5.94e-10	-0.369608	-30.9849	18.5491	18.9187	0.369608			gi|1088745878|ref|NP_001333536.1|;gi|723671681|ref|XP_010316283.1|;gi|460399455|ref|XP_004245256.1|	gi|1088745878|ref|NP_001333536.1|	AT4G11740.1
17.7814	17.8093	17.8698	17.8103	17.7788	17.8607	18.0201	18.0464	18.0179	18.0118	17.9972	18.0544	+	Mock_Treatment	28	28	28	71.4	71.4	71.4	53.115	0	323.31	20199000000	281	6.31612	2.38e-06	-0.206236	-11.3735	17.8184	18.0246	0.206236			gi|1090863993|ref|NP_001333610.1|;gi|723712065|ref|XP_010323179.1|	gi|1090863993|ref|NP_001333610.1|;gi|723712065|ref|XP_010323179.1|	AT4G11740.1
11.8893	11.9757	12.1452	11.9782	12.0326	12.0926	12.5783	12.5803	12.9436	12.3488	12.3634	12.3583	+	Mock_Treatment	1	1	1	5.8	5.8	5.8	17.68	0.0045045	3.2944	104170000	6	3.29039	0.00119876	-0.509846	-5.03229	12.0189	12.5288	0.509846			gi|10946511|gb|AAG23847.1|;gi|851327838|ref|NP_001297006.1|	gi|10946511|gb|AAG23847.1|;gi|851327838|ref|NP_001297006.1|	AT4G02290.1
11.6639	11.2982	12.0861	11.5423	11.5047	12.2169	12.4719	11.7129	12.544	12.2683	11.9943	12.5195	+	Mock_Treatment	3	3	3	6	6	6	52.967	0	8.1245	115700000	12	1.62376	0.0392348	-0.53311	-2.66287	11.7187	12.2518	0.533111			gi|1108847063|ref|NP_001233955.1|;gi|1104642772|ref|XP_019067042.1|;gi|109689152|emb|CAH56498.1|;gi|1219456050|ref|NP_001340698.1|	gi|1108847063|ref|NP_001233955.1|;gi|1104642772|ref|XP_019067042.1|;gi|109689152|emb|CAH56498.1|;gi|1219456050|ref|NP_001340698.1|	AT4G11740.1
15.5028	15.6485	15.518	15.5916	15.5767	15.4972	15.4838	15.5242	15.434	15.3577	15.4542	15.4103	+	Mock_Treatment	13	13	13	44	44	44	46.835	0	118.5	2965100000	84	2.08299	0.0151111	0.11177	3.28203	15.5558	15.444	-0.111771			gi|723723297|ref|XP_010325190.1|;gi|460399550|ref|XP_004245301.1|;gi|1097877|prf||2114378A	gi|723723297|ref|XP_010325190.1|;gi|460399550|ref|XP_004245301.1|;gi|1097877|prf||2114378A	AT2G25660.1
14.812	14.9065	14.8974	14.8345	14.9582	14.8526	15.1406	15.3804	15.1092	15.1729	15.391	15.3564	+	Mock_Treatment	15	15	14	37.8	37.8	35.7	55.363	0	70.695	1385800000	53	4.22057	0.00017278	-0.381554	-6.60798	14.8769	15.2584	0.381554			gi|1098385814|ref|NP_001333745.1|	gi|1098385814|ref|NP_001333745.1|	AT4G11740.1
10.0958	10.4509	10.6087	10.4536	10.7846	10.2875	9.92	9.44287	10.0518	9.6857	10.2653	10.4455	+	Mock_Treatment	4	4	4	13.6	13.6	13.6	40.406	0	7.9667	92056000	8	1.62162	0.039397	0.478342	2.66001	10.4469	9.96852	-0.478342			gi|1098385871|ref|NP_001333750.1|	gi|1098385871|ref|NP_001333750.1|	AT4G11740.1
11.7702	11.8141	11.6014	11.8265	11.9764	11.8065	12.1098	12.0833	11.7948	12.1076	12.0848	12.1329	+	Mock_Treatment	4	3	2	10	8.8	6.8	60.248	0	17.234	65443000	7	2.26837	0.010243	-0.253024	-3.53623	11.7992	12.0522	0.253023			gi|1098385879|ref|NP_001333774.1|;gi|1098385896|ref|NP_001333776.1|;gi|460394398|ref|XP_004242790.1|	gi|1098385879|ref|NP_001333774.1|	AT4G11740.1
15.5183	15.4324	15.4837	15.4903	15.4794	15.3589	15.5051	15.6558	15.5388	15.5239	15.6443	15.5956	+	Mock_Treatment	14	14	14	28.3	28.3	28.3	68.142	0	117.9	2322500000	79	2.12176	0.0139306	-0.116765	-3.33491	15.4605	15.5773	0.116765			gi|1098385904|ref|NP_001333792.1|;gi|1098385890|ref|NP_001333793.1|;gi|460400997|ref|XP_004246016.1|	gi|1098385904|ref|NP_001333792.1|;gi|1098385890|ref|NP_001333793.1|;gi|460400997|ref|XP_004246016.1|	AT4G11740.1
13.4122	13.5194	13.2215	13.3384	13.4876	13.2983	13.9571	13.8788	13.8043	13.9469	13.9242	13.9395	+	Mock_Treatment	13	5	5	50	20.2	20.2	28.006	0	28.738	996130000	29	5.83557	6.29e-06	-0.528889	-10.0929	13.3796	13.9085	0.528889			gi|1098385906|ref|NP_001333780.1|	gi|1098385906|ref|NP_001333780.1|	AT4G11740.1
14.4081	14.2408	14.3666	14.4884	14.4047	14.5401	14.8357	14.7621	14.8256	14.8578	14.811	14.8578	+	Mock_Treatment	12	12	12	43.5	43.5	43.5	29.917	0	42.099	593710000	34	5.52063	1.19e-05	-0.416867	-9.32125	14.4081	14.825	0.416867			gi|1444426676|ref|XP_025887592.1|;gi|1098385919|ref|NP_001333784.1|	gi|1444426676|ref|XP_025887592.1|;gi|1098385919|ref|NP_001333784.1|	AT4G11740.1
15.3813	15.3326	15.2624	15.3375	15.3104	15.3977	15.5122	15.5102	15.5409	15.5659	15.5353	15.5363	+	Mock_Treatment	9	9	8	32.8	32.8	29.5	29.054	0	39.1	1880000000	42	5.41898	1.48e-05	-0.196528	-9.08276	15.337	15.5335	0.196528			gi|350539998|ref|NP_001233837.1|;gi|1709205|sp|P54928.1|IMP3_SOLLC;gi|1098971|gb|AAB19031.1|;gi|350538689|ref|NP_001233843.1|;gi|30143277|gb|AAP15455.1|;gi|1709204|sp|P54927.1|IMP2_SOLLC;gi|1098975|gb|AAB19029.1|	gi|350539998|ref|NP_001233837.1|;gi|1709205|sp|P54928.1|IMP3_SOLLC;gi|1098971|gb|AAB19031.1|	AT3G06510.1
16.6056	16.6362	16.6449	16.5905	16.6672	16.6481	16.6744	16.695	16.7407	16.6607	16.742	16.6992	+	Mock_Treatment	10	10	2	43.4	43.4	10.4	28.305	0	93.733	6051500000	61	2.51673	0.00613117	-0.0699059	-3.88325	16.6321	16.702	0.0699062			gi|1099509560|ref|NP_001333800.1|	gi|1099509560|ref|NP_001333800.1|	AT4G11740.1
14.5147	14.4623	14.3847	14.3954	14.4349	14.4634	13.9899	13.994	14.0888	13.9284	13.9128	13.9973	+	Mock_Treatment	3	3	3	31.7	31.7	31.7	22.158	0	48.261	908130000	18	7.22954	3.77e-07	0.457373	14.2047	14.4426	13.9852	-0.457374			gi|1100818980|ref|NP_001333824.1|	gi|1100818980|ref|NP_001333824.1|	AT4G11740.1
18.4899	18.4335	18.4799	18.4768	18.4399	18.5005	18.8366	18.9196	18.8956	18.8255	18.9068	18.8754	+	Mock_Treatment	33	33	23	60.8	60.8	44	65.892	0	323.31	25331000000	310	8.9143	1.41e-08	-0.406519	-21.1912	18.4701	18.8766	0.406519			gi|1100818984|ref|NP_001333834.1|;gi|77627622|dbj|BAE46577.1|	gi|1100818984|ref|NP_001333834.1|	AT4G11740.1
14.2639	14.5413	14.3466	14.332	14.3585	14.2744	14.1446	13.8239	14.1027	14.2006	14.0736	14.2185	+	Mock_Treatment	4	4	4	6.2	6.2	6.2	70.289	0	7.8968	587910000	9	2.33206	0.0089726	0.258818	3.62444	14.3528	14.094	-0.258818			gi|1100818997|ref|NP_001333831.1|;gi|76152337|gb|ABA39836.1|	gi|1100818997|ref|NP_001333831.1|	AT4G11740.1
19.5687	19.5867	19.56	19.5789	19.5622	19.5567	19.3422	19.3129	19.3127	19.3098	19.2983	19.297	+	Mock_Treatment	17	9	9	48.9	21.3	21.3	42.67	0	323.31	66600000000	233	10.5834	5.41e-10	0.256721	31.2913	19.5689	19.3121	-0.256721			gi|1102041711|ref|NP_001333905.1|	gi|1102041711|ref|NP_001333905.1|	AT4G11740.1
19.3209	19.3268	19.3092	19.3082	19.2599	19.2854	18.7884	18.748	18.7609	18.8368	18.8141	18.8083	+	Mock_Treatment	18	10	10	47.4	30.5	30.5	42.773	0	323.31	83909000000	268	10.3655	8.24e-10	0.508978	29.7454	19.3017	18.7928	-0.50898			gi|1102041719|ref|NP_001333903.1|	gi|1102041719|ref|NP_001333903.1|	AT4G11740.1
15.8679	15.8257	15.787	15.8178	15.7356	15.7331	16.2293	16.2351	16.2114	16.2726	16.2756	16.2509	+	Mock_Treatment	17	7	7	51.4	25.7	25.7	38.453	0	62.263	2013800000	42	8.39223	3.81e-08	-0.451308	-18.7388	15.7945	16.2458	0.451308			gi|1102130378|ref|NP_001333917.1|	gi|1102130378|ref|NP_001333917.1|	AT4G11740.1
16.5794	16.6128	16.5738	16.6527	16.6049	16.592	16.4022	16.423	16.368	16.4101	16.2603	16.4252	+	Mock_Treatment	8	8	8	46.8	46.8	46.8	32.37	0	130.08	5384300000	97	4.85295	4.77e-05	0.221127	7.84117	16.6026	16.3815	-0.221127			gi|15485610|emb|CAC67407.1|;gi|1102582941|ref|NP_001334032.1|	gi|15485610|emb|CAC67407.1|;gi|1102582941|ref|NP_001334032.1|	AT4G02290.1
15.4361	15.3325	15.3946	15.4683	15.3453	15.4652	14.9837	14.9701	14.9312	14.9066	14.9302	14.8891	+	Mock_Treatment	9	9	9	44.4	44.4	44.4	22.714	0	27.383	901390000	28	7.8953	1.01e-07	0.471836	16.6568	15.407	14.9351	-0.471836			gi|1102582978|ref|NP_001334027.1|;gi|5759320|gb|AAD12307.2|;gi|1102582986|ref|NP_001334014.1|;gi|1102583044|ref|NP_001334022.1|	gi|1102582978|ref|NP_001334027.1|;gi|5759320|gb|AAD12307.2|;gi|1102582986|ref|NP_001334014.1|;gi|1102583044|ref|NP_001334022.1|	AT4G11740.1
13.862	13.4752	13.6994	13.6434	13.7275	13.8275	13.5111	13.3189	13.2763	13.3582	13.1563	13.1271	+	Mock_Treatment	5	5	5	17.7	17.7	17.7	34.099	0	10.825	293960000	14	3.35389	0.00105163	0.414505	5.13229	13.7058	13.2913	-0.414504			gi|1102835207|ref|NP_001334117.1|	gi|1102835207|ref|NP_001334117.1|	AT4G11740.1
14.7389	14.7609	14.7832	14.7755	14.8294	14.7644	15.0147	15.023	15.0689	14.9844	14.9533	14.9023	+	Mock_Treatment	19	19	19	36	36	36	94.89	0	59.58	752650000	48	4.94489	3.94e-05	-0.21571	-8.03338	14.7754	14.9911	0.215711			gi|1444415986|ref|XP_025886198.1|;gi|1102835209|ref|NP_001334103.1|	gi|1444415986|ref|XP_025886198.1|;gi|1102835209|ref|NP_001334103.1|	AT4G11740.1
15.9732	16.0407	15.9584	15.9341	15.9482	15.943	15.7377	15.7225	15.7689	15.7732	15.7137	15.7865	+	Mock_Treatment	14	14	14	46.9	46.9	46.9	43.739	0	112.23	2702400000	108	6.1031	3.63e-06	0.215858	10.7897	15.9663	15.7504	-0.215858			gi|1102835218|ref|NP_001334087.1|	gi|1102835218|ref|NP_001334087.1|	AT4G11740.1
14.1821	14.2302	14.2962	14.3402	14.0703	14.1647	14.5684	14.6727	14.7267	14.6344	14.5919	14.7686	+	Mock_Treatment	10	10	10	28	28	28	57.268	0	37.116	540390000	37	5.29842	1.9e-05	-0.446489	-8.80627	14.214	14.6604	0.446489			gi|1102835232|ref|NP_001334094.1|	gi|1102835232|ref|NP_001334094.1|	AT4G11740.1
14.3703	14.3248	14.2697	14.478	14.3467	14.4042	14.4805	14.5052	14.6684	14.4283	14.5883	14.542	+	Mock_Treatment	7	7	7	49.1	49.1	49.1	19.537	0	36.318	2791600000	55	2.4276	0.00738861	-0.169859	-3.75775	14.3656	14.5355	0.169859			gi|89241726|emb|CAJ32449.1|;gi|84372038|gb|ABC56355.1|;gi|779776630|gb|AJY79076.1|;gi|757813398|gb|AJO25163.1|;gi|544170727|ref|AP_004983.1|;gi|544163668|ref|YP_008563143.1|;gi|1228285249|gb|ASR92562.1|;gi|1228285160|gb|ASR92474.1|;gi|110287700|sp|Q2MI46.1|NDHI_SOLLC	gi|89241726|emb|CAJ32449.1|;gi|84372038|gb|ABC56355.1|;gi|779776630|gb|AJY79076.1|;gi|757813398|gb|AJO25163.1|;gi|544170727|ref|AP_004983.1|;gi|544163668|ref|YP_008563143.1|;gi|1228285249|gb|ASR92562.1|;gi|1228285160|gb|ASR92474.1|;gi|110287700|sp|Q2MI46.1|NDHI_SOLLC	AT1G55020.1
16.7326	16.8037	16.7867	16.7495	16.8241	16.7576	16.7407	16.74	16.6999	16.7536	16.7431	16.7041	+	Mock_Treatment	13	13	13	47.2	47.2	47.2	27.518	0	258.37	8008000000	129	1.63566	0.0382648	0.0454578	2.67884	16.7757	16.7302	-0.0454578			gi|1104469975|ref|NP_001334268.1|;gi|1104469770|ref|NP_001334269.1|;gi|1104469355|ref|NP_001334267.1|;gi|1104469343|ref|NP_001334266.1|	gi|1104469975|ref|NP_001334268.1|;gi|1104469770|ref|NP_001334269.1|;gi|1104469355|ref|NP_001334267.1|;gi|1104469343|ref|NP_001334266.1|	AT4G11740.1
15.2784	15.3117	15.3201	15.3357	15.4138	15.4657	15.2168	15.3533	15.2352	15.264	15.2477	15.2016	+	Mock_Treatment	9	9	9	42.7	42.7	42.7	22.872	0	82.151	1582600000	48	1.71553	0.0324813	0.10115	2.78599	15.3542	15.2531	-0.101151			gi|1104531057|ref|XP_019067253.1|;gi|1477052671|ref|NP_001352867.1|	gi|1104531057|ref|XP_019067253.1|;gi|1477052671|ref|NP_001352867.1|	AT4G11740.1
14.26	14.2378	14.164	14.1504	14.3094	14.1107	14.5356	14.6155	14.5578	14.5915	14.6175	14.5938	+	Mock_Treatment	8	8	8	23.6	23.6	23.6	48.641	0	25.236	457260000	27	6.29317	2.49e-06	-0.379891	-11.3093	14.2054	14.5853	0.379891			gi|723655707|ref|XP_010315836.1|;gi|460365447|ref|XP_004228613.1|;gi|1104545288|ref|XP_019069277.1|	gi|723655707|ref|XP_010315836.1|;gi|460365447|ref|XP_004228613.1|;gi|1104545288|ref|XP_019069277.1|	AT3G63520.1
13.4169	13.6341	13.3824	13.3465	13.5476	13.2815	13.5843	13.9269	13.7089	13.6694	13.7177	13.6335	+	Mock_Treatment	6	6	6	22.1	22.1	22.1	35.699	0	18.832	301840000	32	2.42699	0.00739542	-0.271924	-3.7569	13.4349	13.7068	0.271923			gi|1104552473|ref|XP_019069669.1|;gi|723654905|ref|XP_010325409.1|;gi|460365071|ref|XP_004228429.1|	gi|1104552473|ref|XP_019069669.1|;gi|723654905|ref|XP_010325409.1|;gi|460365071|ref|XP_004228429.1|	AT4G11740.1
10.5498	10.7901	11.1466	10.9258	10.8983	10.8425	11.179	11.203	11.5915	11.0718	11.2797	11.2397	+	Mock_Treatment	4	4	4	8.8	8.8	8.8	58.559	0	8.3227	57709000	5	2.41983	0.00749699	-0.401956	-3.74687	10.8588	11.2608	0.401956			gi|1104562816|ref|XP_019070856.1|;gi|460367309|ref|XP_004229517.1|	gi|1104562816|ref|XP_019070856.1|;gi|460367309|ref|XP_004229517.1|	AT4G11740.1
12.1716	12.4324	12.5214	12.5672	12.3963	12.6283	12.8266	12.7192	13.0113	12.7356	12.8101	13.0063	+	Mock_Treatment	3	3	3	17.1	17.1	17.1	25.728	0	19.727	124660000	11	3.08818	0.00183743	-0.398679	-4.72016	12.4528	12.8515	0.398679			gi|1444401017|ref|XP_025887382.1|;gi|1104564981|ref|XP_019071294.1|;gi|460367784|ref|XP_004229750.1|;gi|460367782|ref|XP_004229749.1|	gi|1444401017|ref|XP_025887382.1|;gi|1104564981|ref|XP_019071294.1|;gi|460367784|ref|XP_004229750.1|;gi|460367782|ref|XP_004229749.1|	AT4G11740.1
16.2145	16.2318	16.2169	16.234	16.1546	16.2467	16.5775	16.5407	16.6025	16.6171	16.587	16.6234	+	Mock_Treatment	24	24	24	20.8	20.8	20.8	134.67	0	82.21	2046800000	84	8.80825	1.73e-08	-0.374962	-20.6695	16.2164	16.5914	0.374962			gi|723663649|ref|XP_010314277.1|;gi|1104593285|ref|XP_019067330.1|	gi|723663649|ref|XP_010314277.1|;gi|1104593285|ref|XP_019067330.1|	AT2G02500.1
14.5442	14.4887	14.4328	14.5071	14.4899	14.5234	14.7312	14.8665	14.7228	14.6924	14.7617	14.7724	+	Mock_Treatment	11	11	11	25.2	25.2	25.2	58.002	0	53.516	563990000	37	5.34856	1.71e-05	-0.260155	-8.92042	14.4977	14.7579	0.260155			gi|1104594156|ref|XP_019067348.1|;gi|723663936|ref|XP_004230476.2|;gi|723663933|ref|XP_010314660.1|	gi|1104594156|ref|XP_019067348.1|;gi|723663936|ref|XP_004230476.2|;gi|723663933|ref|XP_010314660.1|	AT4G11740.1
13.6887	13.4574	13.7382	13.6445	13.3767	13.6762	13.7621	13.9491	13.8341	13.8133	13.9271	13.9531	+	Mock_Treatment	6	6	6	11.5	11.5	11.5	74.052	0	18.881	331870000	26	2.65565	0.00455839	-0.276197	-4.0813	13.5969	13.8731	0.276197			gi|460370002|ref|XP_004230844.1|;gi|1104606252|ref|XP_019067458.1|	gi|460370002|ref|XP_004230844.1|;gi|1104606252|ref|XP_019067458.1|	AT2G35780.1
16.6355	16.4749	16.5871	16.5472	16.4932	16.4987	16.6427	16.651	16.6836	16.6279	16.6231	16.768	+	Mock_Treatment	17	17	8	45.2	45.2	22.9	52.931	0	93.828	3481400000	130	2.41705	0.00753805	-0.126605	-3.74297	16.5394	16.666	0.126604			gi|460375158|ref|XP_004233374.1|;gi|1104608247|ref|XP_019067761.1|	gi|460375158|ref|XP_004233374.1|;gi|1104608247|ref|XP_019067761.1|	AT5G39830.1
12.1393	12.4417	12.3386	12.2345	11.75	12.3355	12.7301	12.7067	12.6224	12.2381	12.7818	12.6835	+	Mock_Treatment	2	2	2	3.3	3.3	3.3	65.81	0	7.1014	122030000	6	2.06824	0.0155786	-0.420481	-3.26194	12.2066	12.6271	0.420481			gi|460374688|ref|XP_004233142.1|;gi|1104608764|ref|XP_019067803.1|;gi|1104608762|ref|XP_019067802.1|;gi|460415685|ref|XP_004253188.1|	gi|460374688|ref|XP_004233142.1|;gi|1104608764|ref|XP_019067803.1|;gi|1104608762|ref|XP_019067802.1|;gi|460415685|ref|XP_004253188.1|	AT5G58420.1
12.2193	12.2909	12.4705	12.1363	12.2208	12.2328	12.635	12.8462	12.5035	12.7391	12.869	12.5639	+	Mock_Treatment	4	4	3	8	8	6.6	60.175	0	30.843	276240000	11	3.64954	0.000570747	-0.431038	-5.61142	12.2618	12.6928	0.431038			gi|460374037|ref|XP_004232818.1|;gi|1444406988|ref|XP_025885182.1|;gi|1444406986|ref|XP_025885181.1|;gi|1104609292|ref|XP_019067856.1|	gi|460374037|ref|XP_004232818.1|;gi|1444406988|ref|XP_025885182.1|;gi|1444406986|ref|XP_025885181.1|;gi|1104609292|ref|XP_019067856.1|	AT1G79560.1
12.2844	12.406	12.3086	12.3892	12.4051	12.3505	12.6852	12.7452	12.7906	12.7223	12.9365	12.4032	+	Mock_Treatment	2	2	2	2.8	2.8	2.8	71.056	0.00048181	5.5589	55518000	6	3.12374	0.00170215	-0.356531	-4.77438	12.3573	12.7138	0.356531			gi|1104609408|ref|XP_019067878.1|;gi|460395820|ref|XP_004243478.1|	gi|1104609408|ref|XP_019067878.1|;gi|460395820|ref|XP_004243478.1|	AT4G11740.1
13.1324	13.0608	13.0084	13.1706	13.0833	13.2073	13.594	13.4034	13.3296	13.6843	13.6087	13.5478	+	Mock_Treatment	6	6	6	9.7	9.7	9.7	89.029	0	34.507	155590000	15	4.25183	0.000162121	-0.417468	-6.66553	13.1105	13.528	0.417468			gi|723673471|ref|XP_010316518.1|;gi|723673468|ref|XP_010316517.1|;gi|723673465|ref|XP_010316516.1|;gi|723673462|ref|XP_010316515.1|;gi|723673459|ref|XP_010316514.1|;gi|723673456|ref|XP_010316513.1|;gi|723673451|ref|XP_010316512.1|;gi|723673448|ref|XP_010316511.1|;gi|460373632|ref|XP_004232619.1|;gi|1444407432|ref|XP_025885247.1|;gi|1104609730|ref|XP_019067911.1|;gi|1104617386|ref|XP_019068785.1|;…	gi|723673471|ref|XP_010316518.1|;gi|723673468|ref|XP_010316517.1|;gi|723673465|ref|XP_010316516.1|;gi|723673462|ref|XP_010316515.1|;gi|723673459|ref|XP_010316514.1|;gi|723673456|ref|XP_010316513.1|;gi|723673451|ref|XP_010316512.1|;gi|723673448|ref|XP_010316511.1|;gi|460373632|ref|XP_004232619.1|;gi|1444407432|ref|XP_025885247.1|;gi|1104609730|ref|XP_019067911.1|;gi|1104617386|ref|XP_019068785.1|;…	AT1G21630.1
16.6752	16.6391	16.6472	16.6901	16.6465	16.6922	16.6007	16.5064	16.5836	16.5651	16.5356	16.5884	+	Mock_Treatment	18	18	18	38.3	38.3	38.3	64.884	0	113.82	3152500000	116	3.75737	0.000453011	0.101747	5.79206	16.6651	16.5633	-0.101748			gi|723684490|ref|XP_010318414.1|;gi|6138825|emb|CAB59726.1|;gi|467567|emb|CAA55078.1|;gi|350538607|ref|NP_001234095.1|;gi|249665|gb|AAA08868.1|;gi|19287|emb|CAA42573.1|;gi|170475|gb|AAA68865.1|;gi|150014711|gb|ABR57230.1|;gi|117516|sp|P28554.1|PDS_SOLLC;gi|1104611811|ref|XP_019068139.1|;gi|723684483|ref|XP_010318412.1|;gi|512772533|gb|AGO05926.1|	gi|723684490|ref|XP_010318414.1|;gi|6138825|emb|CAB59726.1|;gi|467567|emb|CAA55078.1|;gi|350538607|ref|NP_001234095.1|;gi|249665|gb|AAA08868.1|;gi|19287|emb|CAA42573.1|;gi|170475|gb|AAA68865.1|;gi|150014711|gb|ABR57230.1|;gi|117516|sp|P28554.1|PDS_SOLLC;gi|1104611811|ref|XP_019068139.1|;gi|723684483|ref|XP_010318412.1|;gi|512772533|gb|AGO05926.1|	AT3G06530.1
13.4116	13.3352	13.2862	13.3308	13.3849	13.351	13.6963	13.5	13.7411	13.7361	13.8074	13.6951	+	Mock_Treatment	6	6	6	17.8	17.8	17.8	57.649	0	20.305	371160000	27	4.67746	6.8e-05	-0.346052	-7.4838	13.35	13.696	0.346051			gi|1104616725|ref|XP_004235788.3|	gi|1104616725|ref|XP_004235788.3|	AT4G11740.1
15.311	15.1993	15.2697	15.3205	15.2983	15.4692	15.6373	15.5714	15.7093	15.6438	15.6146	15.6894	+	Mock_Treatment	10	10	10	44.4	44.4	44.4	33.968	0	65.928	1095900000	52	4.92837	4.08e-05	-0.332967	-7.99858	15.3113	15.6443	0.332967			gi|1104616784|ref|XP_019068714.1|;gi|460379945|ref|XP_004235719.1|	gi|1104616784|ref|XP_019068714.1|;gi|460379945|ref|XP_004235719.1|	AT4G11740.1
11.7927	12.0533	12.0103	12.0479	12.205	11.964	12.405	12.6814	12.454	12.345	12.4335	12.7075	+	Mock_Treatment	4	4	4	11.3	11.3	11.3	57.66	0	10.663	80845000	9	3.84339	0.000379868	-0.492173	-5.93859	12.0122	12.5044	0.492173			gi|460382480|ref|XP_004236967.1|;gi|723690283|ref|XP_010319395.1|;gi|1104617508|ref|XP_019068797.1|	gi|460382480|ref|XP_004236967.1|;gi|723690283|ref|XP_010319395.1|;gi|1104617508|ref|XP_019068797.1|	AT3G02540.3
10.6863	11.0445	11.2838	10.7503	11.5866	11.2731	11.9226	11.2947	11.1989	11.8872	11.7271	11.4825	+	Mock_Treatment	2	2	2	3	3	3	69.215	0.0054667	3.1685	104560000	5	1.54225	0.04638	-0.481394	-2.5535	11.1041	11.5855	0.481394			gi|1104618016|ref|XP_019068864.1|;gi|723689060|ref|XP_004237119.2|	gi|1104618016|ref|XP_019068864.1|;gi|723689060|ref|XP_004237119.2|	AT4G11740.1
14.2041	14.1892	13.9716	14.0585	14.1732	14.1681	14.4337	14.2946	14.3086	14.2607	14.3954	14.3427	+	Mock_Treatment	13	13	13	29.7	29.7	29.7	68.017	0	46.961	939520000	39	3.00783	0.00218255	-0.211833	-4.59867	14.1275	14.3393	0.211833			gi|1444418297|ref|XP_025886549.1|;gi|1104619456|ref|XP_019069120.1|	gi|1444418297|ref|XP_025886549.1|;gi|1104619456|ref|XP_019069120.1|	AT4G11740.1
13.0539	13.1952	13.3306	13.6916	13.334	13.361	13.9284	13.4934	13.5199	13.9519	13.5526	13.4823	+	Mock_Treatment	4	4	4	17.4	17.4	17.4	31.364	0	21.698	299090000	12	1.57903	0.043115	-0.327054	-2.60287	13.3277	13.6548	0.327055			gi|723694820|ref|XP_010320242.1|;gi|723694812|ref|XP_010320240.1|;gi|460384670|ref|XP_004238033.1|;gi|1104620054|ref|XP_019069200.1|;gi|723694804|ref|XP_010320239.1|;gi|723694797|ref|XP_010320238.1|	gi|723694820|ref|XP_010320242.1|;gi|723694812|ref|XP_010320240.1|;gi|460384670|ref|XP_004238033.1|;gi|1104620054|ref|XP_019069200.1|;gi|723694804|ref|XP_010320239.1|;gi|723694797|ref|XP_010320238.1|	AT5G26780.1
18.178	18.1204	18.1069	18.1605	18.0734	18.1596	17.8634	17.9398	17.8947	17.8412	17.8961	17.8672	+	Mock_Treatment	27	12	12	55	29.6	29.6	50.939	0	323.31	23223000000	198	6.40721	1.98e-06	0.249394	11.6314	18.1331	17.8837	-0.249395			gi|1104620685|ref|XP_004238446.3|;gi|1319589916|gb|AUJ98926.1|	gi|1104620685|ref|XP_004238446.3|;gi|1319589916|gb|AUJ98926.1|	AT4G11740.1
11.7221	11.7331	11.6496	11.8172	11.9228	12.3007	12.1134	12.2431	12.1271	12.1784	12.4442	12.6227	+	Mock_Treatment	3	3	3	7	7	7	55.264	0	9.7092	72116000	7	2.15617	0.0129496	-0.430563	-3.38196	11.8576	12.2881	0.430563			gi|460387250|ref|XP_004239295.1|;gi|1104620790|ref|XP_019069294.1|;gi|1104620795|ref|XP_019069296.1|;gi|1104620793|ref|XP_019069295.1|	gi|460387250|ref|XP_004239295.1|;gi|1104620790|ref|XP_019069294.1|;gi|1104620795|ref|XP_019069296.1|;gi|1104620793|ref|XP_019069295.1|	AT5G13110.1
15.8526	15.9057	15.8953	15.8905	15.8411	15.8069	15.6486	15.6518	15.4936	15.6828	15.6648	15.6239	+	Mock_Treatment	14	14	14	48.5	48.5	48.5	39.827	0	101.44	2815300000	89	4.64928	7.2e-05	0.237769	7.42755	15.8653	15.6276	-0.237769			gi|1104622006|ref|XP_004239652.3|	gi|1104622006|ref|XP_004239652.3|	AT4G11740.1
14.6516	14.6258	14.661	14.6874	14.5719	14.6372	14.8959	14.7395	14.8889	14.8353	14.8117	14.7992	+	Mock_Treatment	2	2	2	12.2	12.2	12.2	16.522	0.00025615	6.7156	804220000	11	4.19443	0.000182868	-0.189284	-6.5601	14.6391	14.8284	0.189284			gi|808175953|ref|NP_001294911.1|;gi|808175930|ref|NP_001294913.1|;gi|723751704|ref|XP_010314458.1|;gi|723751701|ref|XP_010314457.1|;gi|723661428|ref|XP_010326823.1|;gi|723661425|ref|XP_010326821.1|;gi|723661422|ref|XP_010326819.1|;gi|464981|sp|P35135.1|UBC4_SOLLC;gi|460405216|ref|XP_004248072.1|;gi|460400039|ref|XP_004245543.1|;gi|460398149|ref|XP_004244625.1|;gi|460388869|ref|XP_004240086.1|;gi|…	gi|808175953|ref|NP_001294911.1|;gi|808175930|ref|NP_001294913.1|;gi|723751704|ref|XP_010314458.1|;gi|723751701|ref|XP_010314457.1|;gi|723661428|ref|XP_010326823.1|;gi|723661425|ref|XP_010326821.1|;gi|723661422|ref|XP_010326819.1|;gi|464981|sp|P35135.1|UBC4_SOLLC;gi|460405216|ref|XP_004248072.1|;gi|460400039|ref|XP_004245543.1|;gi|460398149|ref|XP_004244625.1|;gi|460388869|ref|XP_004240086.1|;gi|…	ATCG00430.1
11.7134	11.6546	11.4079	11.9139	11.2929	11.3118	12.3697	12.1349	11.4789	12.1875	11.9813	12.0971	+	Mock_Treatment	4	4	3	22.8	22.8	18	18.93	0	9.7116	212550000	9	1.92358	0.021064	-0.492479	-3.0659	11.5491	12.0416	0.492478			gi|31872080|gb|AAP59427.1|;gi|906394165|ref|NP_001233800.2|;gi|1104623549|ref|XP_019069688.1|	gi|31872080|gb|AAP59427.1|;gi|906394165|ref|NP_001233800.2|;gi|1104623549|ref|XP_019069688.1|	AT4G02290.1
16.8791	16.921	16.8763	16.9111	16.8873	16.9105	16.4674	16.4812	16.4679	16.4902	16.4438	16.5021	+	Mock_Treatment	7	7	7	24.2	24.2	24.2	24.412	0	143.87	8375900000	77	11.318	1.27e-10	0.422112	37.1084	16.8975	16.4754	-0.422113			gi|460392352|ref|XP_004241780.1|;gi|1104624651|ref|XP_019069909.1|	gi|460392352|ref|XP_004241780.1|;gi|1104624651|ref|XP_019069909.1|	AT5G11170.1
11.6068	11.7605	12.3369	12.271	12.0168	12.1533	12.1911	12.2714	12.4462	12.3565	12.5552	12.5416	+	Mock_Treatment	2	2	2	4.9	4.9	4.9	53.908	0.00049346	6.0249	44456000	6	1.71622	0.0324426	-0.369472	-2.78692	12.0242	12.3937	0.369472			gi|1104624664|ref|XP_019069910.1|;gi|460392483|ref|XP_004241845.1|	gi|1104624664|ref|XP_019069910.1|;gi|460392483|ref|XP_004241845.1|	AT4G11740.1
12.0794	11.7218	11.8759	11.8401	11.9116	11.9791	12.3312	12.1207	12.0059	12.001	12.0715	12.063	+	Mock_Treatment	5	5	2	5.7	5.7	2.9	104.63	0	11.226	98893000	11	1.72717	0.0317248	-0.197577	-2.80161	11.9013	12.0989	0.197577			gi|1104624731|ref|XP_019069920.1|;gi|1104624729|ref|XP_019069919.1|;gi|460382018|ref|XP_004236737.1|	gi|1104624731|ref|XP_019069920.1|;gi|1104624729|ref|XP_019069919.1|	AT4G11740.1
15.5371	15.658	15.5854	15.5079	15.6691	15.5754	15.7164	15.8984	15.9302	15.7352	15.8595	15.8044	+	Mock_Treatment	4	4	4	20.4	20.4	20.4	24.58	0	31.271	979420000	31	3.47285	0.000819741	-0.235178	-5.32233	15.5888	15.824	0.235178			gi|460411305|ref|XP_004251053.1|;gi|460391427|ref|XP_004241322.1|;gi|1104640346|ref|XP_019066614.1|;gi|1104624919|ref|XP_019069944.1|;gi|460365121|ref|XP_004228453.1|	gi|460411305|ref|XP_004251053.1|;gi|460391427|ref|XP_004241322.1|;gi|1104640346|ref|XP_019066614.1|;gi|1104624919|ref|XP_019069944.1|;gi|460365121|ref|XP_004228453.1|	AT3G44600.1
11.7095	11.8182	11.9885	11.1962	11.8648	11.315	10.7865	10.6787	11.1822	10.8647	11.6619	11.5227	+	Mock_Treatment	3	3	3	8.1	8.1	8.1	50.035	0	10.854	182060000	13	1.51628	0.0488782	0.532594	2.51862	11.6487	11.1161	-0.532594			gi|723711315|ref|XP_010323068.1|;gi|460393556|ref|XP_004242375.1|;gi|1104625416|ref|XP_019069981.1|;gi|1104625414|ref|XP_019069980.1|	gi|723711315|ref|XP_010323068.1|;gi|460393556|ref|XP_004242375.1|;gi|1104625416|ref|XP_019069981.1|;gi|1104625414|ref|XP_019069980.1|	AT2G47940.2
17.2155	17.2885	17.1945	17.2074	17.2536	17.2196	17.639	17.6337	17.5809	17.6219	17.6484	17.5319	+	Mock_Treatment	12	12	8	42.2	42.2	27.5	39.597	0	186.29	6544100000	91	7.83369	1.14e-07	-0.379441	-16.4143	17.2298	17.6093	0.37944			gi|460391698|ref|XP_004241456.1|;gi|1104625466|ref|XP_019069989.1|	gi|460391698|ref|XP_004241456.1|;gi|1104625466|ref|XP_019069989.1|	AT1G09340.1
14.5017	14.639	14.516	14.4422	14.4756	14.5309	14.4061	14.456	14.3818	14.2718	14.4029	14.3627	+	Mock_Treatment	6	6	6	19.4	19.4	19.4	43.867	0	33.194	437160000	23	2.37779	0.00815875	0.137355	3.6881	14.5176	14.3802	-0.137355			gi|1104625562|ref|XP_019069996.1|;gi|460391336|ref|XP_004241279.1|	gi|1104625562|ref|XP_019069996.1|;gi|460391336|ref|XP_004241279.1|	AT4G11740.1
13.1232	13.1821	13.3181	13.0947	13.3301	13.1123	13.4281	13.6779	13.4984	13.5603	13.6258	13.5843	+	Mock_Treatment	6	6	6	34.1	34.1	34.1	32.064	0	25.508	224790000	18	4.18249	0.000187583	-0.369054	-6.5383	13.1934	13.5625	0.369055			gi|460390277|ref|XP_004240764.1|;gi|1104625724|ref|XP_019070015.1|;gi|1104625726|ref|XP_019070016.1|	gi|460390277|ref|XP_004240764.1|;gi|1104625724|ref|XP_019070015.1|;gi|1104625726|ref|XP_019070016.1|	AT5G61510.1
12.4918	12.5498	12.1927	12.5779	12.6757	12.2752	13.0187	12.9879	13.0051	13.1462	12.8123	12.7335	+	Mock_Treatment	9	7	7	20.5	17.9	17.9	66.303	0	19.712	227340000	20	3.26773	0.00125945	-0.490101	-4.99683	12.4605	12.9506	0.490101			gi|1104625820|ref|XP_019070023.1|	gi|1104625820|ref|XP_019070023.1|	AT4G11740.1
10.2646	10.5224	10.6822	10.3075	10.7119	10.7447	10.402	11.5144	10.9305	11.0351	11.6439	11.0342	+	Mock_Treatment	2	2	2	11.9	11.9	11.9	30.289	0	7.5882	116640000	6	1.69365	0.0339672	-0.554446	-2.75663	10.5389	11.0933	0.554447			gi|723711375|ref|XP_010323080.1|;gi|460393582|ref|XP_004242388.1|;gi|460393580|ref|XP_004242387.1|;gi|460393576|ref|XP_004242385.1|;gi|460393574|ref|XP_004242384.1|;gi|1104626109|ref|XP_019070052.1|;gi|723711372|ref|XP_004242386.2|;gi|723730173|ref|XP_010326328.1|;gi|723730167|ref|XP_010326325.1|;gi|723730164|ref|XP_010326324.1|;gi|1104635436|ref|XP_019071315.1|	gi|723711375|ref|XP_010323080.1|;gi|460393582|ref|XP_004242388.1|;gi|460393580|ref|XP_004242387.1|;gi|460393576|ref|XP_004242385.1|;gi|460393574|ref|XP_004242384.1|;gi|1104626109|ref|XP_019070052.1|;gi|723711372|ref|XP_004242386.2|;gi|723730173|ref|XP_010326328.1|;gi|723730167|ref|XP_010326325.1|;gi|723730164|ref|XP_010326324.1|;gi|1104635436|ref|XP_019071315.1|	AT2G47940.2
11.0504	11.4405	11.2631	11.1716	11.4887	11.1501	11.4483	11.5409	11.6687	11.6598	11.9515	11.6349	+	Mock_Treatment	5	4	4	14.7	13	13	56.334	0	12.81	84652000	8	2.56119	0.00558309	-0.389944	-3.9463	11.2607	11.6507	0.389945			gi|1104627221|ref|XP_004242904.2|	gi|1104627221|ref|XP_004242904.2|	AT4G11740.1
13.4288	13.1842	13.0685	13.4646	13.598	13.4586	14.0323	13.8341	13.6154	13.8615	13.8693	13.4568	+	Mock_Treatment	9	9	7	17.4	17.4	14.6	71.566	0	28.494	231650000	23	2.25325	0.010572	-0.411103	-3.51537	13.3671	13.7782	0.411102			gi|1104628433|ref|XP_010323248.2|;gi|460374015|ref|XP_004232807.1|	gi|1104628433|ref|XP_010323248.2|	AT4G11740.1
12.1604	12.2786	12.3105	12.2987	12.402	12.0949	12.0784	12.0933	11.799	11.9788	11.1185	11.826	+	Mock_Treatment	7	6	4	17.6	15.9	11.7	67.146	0	19.297	159710000	21	1.76352	0.0295008	0.441855	2.85042	12.2575	11.8157	-0.441855			gi|1104628504|ref|XP_010323935.2|	gi|1104628504|ref|XP_010323935.2|	AT4G11740.1
15.1124	15.2284	15.1209	15.0569	15.118	15.0898	15.4128	15.3571	15.2988	15.3586	15.3496	15.1893	+	Mock_Treatment	14	14	5	27.1	27.1	12.3	74.524	0	105.1	1740200000	84	3.43682	0.000879352	-0.206629	-5.26439	15.1211	15.3277	0.206629			gi|1104628748|ref|XP_019070428.1|	gi|1104628748|ref|XP_019070428.1|	AT4G11740.1
11.1223	11.5339	11.2475	11.1705	11.3629	11.3627	11.6013	11.7701	11.6316	11.5391	11.5253	11.7477	+	Mock_Treatment	3	3	2	9.3	9.3	6.1	49.565	0	7.4675	107250000	10	2.943	0.00249803	-0.335888	-4.50161	11.3	11.6359	0.335888			gi|723716040|ref|XP_010323871.1|;gi|460395947|ref|XP_004243541.1|;gi|1104628855|ref|XP_019070442.1|;gi|1104628853|ref|XP_019070441.1|	gi|723716040|ref|XP_010323871.1|;gi|460395947|ref|XP_004243541.1|;gi|1104628855|ref|XP_019070442.1|;gi|1104628853|ref|XP_019070441.1|	AT5G17540.1
11.8082	11.981	11.6543	12.246	12.0336	11.9091	12.1869	12.3234	12.1642	12.1304	12.0898	12.3347	+	Mock_Treatment	2	2	2	8.1	8.1	8.1	28.994	0.0011553	4.8852	40280000	4	1.78814	0.02799	-0.266207	-2.88349	11.9387	12.2049	0.266207			gi|1444427843|ref|XP_025887747.1|;gi|1444427841|ref|XP_025887746.1|;gi|1444427839|ref|XP_025887745.1|;gi|1444427837|ref|XP_025887744.1|;gi|1104629369|ref|XP_019070505.1|;gi|1444427834|ref|XP_025887743.1|;gi|1104629367|ref|XP_019070504.1|;gi|1444427847|ref|XP_025887749.1|;gi|1444427845|ref|XP_025887748.1|	gi|1444427843|ref|XP_025887747.1|;gi|1444427841|ref|XP_025887746.1|;gi|1444427839|ref|XP_025887745.1|;gi|1444427837|ref|XP_025887744.1|;gi|1104629369|ref|XP_019070505.1|;gi|1444427834|ref|XP_025887743.1|;gi|1104629367|ref|XP_019070504.1|;gi|1444427847|ref|XP_025887749.1|;gi|1444427845|ref|XP_025887748.1|	AT4G11740.1
15.1141	15.1275	15.0485	15.0616	15.0674	14.9769	15.4723	15.5938	15.5106	15.4472	15.5764	15.5121	+	Mock_Treatment	6	6	6	28.2	28.2	28.2	30.665	0	48.509	1131100000	45	7.21377	3.9e-07	-0.452736	-14.1509	15.066	15.5187	0.452736			gi|460395543|ref|XP_004243342.1|;gi|1104629444|ref|XP_019070512.1|	gi|460395543|ref|XP_004243342.1|;gi|1104629444|ref|XP_019070512.1|	AT5G59500.1
13.5146	13.3761	13.2607	13.3527	13.2031	13.397	13.019	12.6542	12.9086	12.6562	12.6122	12.848	+	Mock_Treatment	4	4	4	27.8	27.8	27.8	18.052	0	27.84	298660000	12	4.43193	0.000111099	0.56768	7.00375	13.3507	12.783	-0.567679			gi|1104629707|ref|XP_004243333.3|	gi|1104629707|ref|XP_004243333.3|	AT4G11740.1
14.0784	14.0838	13.9356	14.0969	14.1549	14.0708	14.1473	14.2182	14.1583	14.2208	14.3072	14.1517	+	Mock_Treatment	11	11	10	21.8	21.8	19.6	70.144	0	42.429	767810000	46	2.13818	0.0134613	-0.130528	-3.35735	14.0701	14.2006	0.130528			gi|460400697|ref|XP_004245869.1|;gi|1104631357|ref|XP_019070799.1|	gi|460400697|ref|XP_004245869.1|;gi|1104631357|ref|XP_019070799.1|	AT4G17100.1
13.2542	13.1574	13.24	13.2059	13.0579	13.2142	12.7971	12.6835	12.7382	12.6025	12.8503	12.8706	+	Mock_Treatment	1	1	1	8.6	8.6	8.6	16.38	0	9.6863	183180000	5	5.12195	2.72e-05	0.431225	8.41359	13.1883	12.757	-0.431225			gi|723719516|ref|XP_010324516.1|;gi|460383498|ref|XP_004237459.1|;gi|1104631810|ref|XP_019070855.1|	gi|723719516|ref|XP_010324516.1|;gi|460383498|ref|XP_004237459.1|;gi|1104631810|ref|XP_019070855.1|	AT3G48560.1
16.2655	16.3259	16.4306	16.3207	16.3523	16.3295	15.9945	16.0569	16.159	15.9861	16.0407	16.0463	+	Mock_Treatment	8	3	3	23.1	11.8	11.8	40.874	0	23.995	18722000000	26	5.2313	2.17e-05	0.290142	8.65525	16.3374	16.0473	-0.290142			gi|723721275|ref|XP_010324903.1|;gi|723721272|ref|XP_010324902.1|;gi|723721269|ref|XP_010324901.1|;gi|460398860|ref|XP_004244966.1|;gi|1104632385|ref|XP_019070919.1|	gi|723721275|ref|XP_010324903.1|;gi|723721272|ref|XP_010324902.1|;gi|723721269|ref|XP_010324901.1|;gi|460398860|ref|XP_004244966.1|;gi|1104632385|ref|XP_019070919.1|	AT4G16340.1
16.6408	16.565	16.6004	16.5749	16.5663	16.5191	16.8433	16.8661	16.825	16.8022	16.8496	16.8094	+	Mock_Treatment	9	9	9	69.3	69.3	69.3	15.015	0	69.051	3527300000	103	6.9072	7.18e-07	-0.254857	-13.1408	16.5777	16.8326	0.254856			gi|836467321|ref|NP_001296814.1|;gi|723731694|ref|XP_010326636.1|;gi|460404594|ref|XP_004247766.1|;gi|460389682|ref|XP_004240479.1|;gi|1104634608|ref|XP_019071233.1|;gi|6491770|emb|CAB61886.1|	gi|836467321|ref|NP_001296814.1|;gi|723731694|ref|XP_010326636.1|;gi|460404594|ref|XP_004247766.1|;gi|460389682|ref|XP_004240479.1|;gi|1104634608|ref|XP_019071233.1|	ATCG00430.1
11.6383	11.7356	11.6628	11.5928	11.7826	11.4807	12.2458	12.2112	11.7226	12.2153	12.2296	12.0929	+	Mock_Treatment	2	2	2	16.2	16.2	16.2	22.752	0	8.4396	98462000	4	3.2994	0.00117614	-0.470761	-5.04641	11.6488	12.1196	0.47076			gi|1104634805|ref|XP_019071247.1|	gi|1104634805|ref|XP_019071247.1|	AT4G11740.1
15.4294	15.3935	15.3556	15.438	15.4062	15.3365	15.7426	15.6707	15.7441	15.7707	15.6531	15.6896	+	Mock_Treatment	12	12	11	52.9	52.9	50.5	31.82	0	89.773	2116900000	83	6.73238	1.02e-06	-0.318618	-12.5943	15.3932	15.7118	0.318618			gi|1444437301|ref|XP_025883507.1|;gi|1104637633|ref|XP_010327086.2|;gi|460412216|ref|XP_004251498.1|	gi|1444437301|ref|XP_025883507.1|;gi|1104637633|ref|XP_010327086.2|	AT4G11740.1
12.7313	12.996	13.3218	12.8476	13.1096	13.3477	13.6356	13.44	13.6786	13.6496	13.486	13.6096	+	Mock_Treatment	3	3	3	6.5	6.5	6.5	46.265	0	13.13	284010000	14	3.13977	0.00164494	-0.524225	-4.79891	13.059	13.5832	0.524225			gi|1104637734|ref|XP_010327226.2|;gi|1104637732|ref|XP_019071656.1|	gi|1104637734|ref|XP_010327226.2|;gi|1104637732|ref|XP_019071656.1|	AT4G11740.1
11.7107	11.6267	11.5531	11.3243	11.7736	11.7859	12.1015	12.2174	12.0703	12.0472	11.9392	11.9777	+	Mock_Treatment	5	3	3	21.7	10.3	10.3	38.237	0	8.0906	96481000	8	3.44557	0.000862311	-0.429831	-5.27843	11.629	12.0589	0.429831			gi|723733606|ref|XP_010326974.1|;gi|1104638120|ref|XP_019071682.1|	gi|723733606|ref|XP_010326974.1|;gi|1104638120|ref|XP_019071682.1|	AT1G60710.1
13.3225	13.2693	13.2809	13.4021	13.4111	13.3016	13.6297	13.8703	13.6955	13.6169	13.8384	13.5901	+	Mock_Treatment	9	9	9	5.7	5.7	5.7	186.96	0	25.289	287930000	29	4.34302	0.000134307	-0.375553	-6.83535	13.3313	13.7068	0.375553			gi|723742291|ref|XP_010312765.1|;gi|1104639751|ref|XP_019066558.1|	gi|723742291|ref|XP_010312765.1|;gi|1104639751|ref|XP_019066558.1|	AT1G65930.1
11.5664	11.6322	11.8422	11.8336	11.6246	11.6805	12.22	12.2403	11.6381	11.8584	11.8983	11.928	+	Mock_Treatment	6	6	6	7.9	7.9	7.9	108.16	0	15.986	83463000	11	1.53455	0.0470996	-0.267264	-2.54317	11.6966	11.9639	0.267264			gi|1104639795|ref|XP_004250699.2|	gi|1104639795|ref|XP_004250699.2|	AT4G11740.1
13.4695	13.3957	13.2997	13.4861	13.5139	13.458	13.1109	13.3941	12.9396	13.0025	13.1652	13.0993	+	Mock_Treatment	7	7	7	33.8	33.8	33.8	26.121	0	22.221	358830000	19	2.90213	0.00271452	0.318547	4.44089	13.4372	13.1186	-0.318546			gi|1104639845|ref|XP_019066564.1|	gi|1104639845|ref|XP_019066564.1|	AT4G11740.1
12.5946	12.9055	12.6896	12.6773	12.481	12.5877	12.2895	12.5534	12.3291	12.5191	12.3858	12.4605	+	Mock_Treatment	7	7	7	16.3	16.3	16.3	71.075	0	44.565	141860000	19	2.02662	0.0169893	0.233028	3.20538	12.6559	12.4229	-0.233028			gi|460411755|ref|XP_004251271.1|;gi|460411753|ref|XP_004251270.1|;gi|1444442443|ref|XP_025884222.1|;gi|723746436|ref|XP_010313524.1|;gi|723746433|ref|XP_010313523.1|;gi|723746430|ref|XP_010313522.1|;gi|460411751|ref|XP_004251269.1|;gi|460411749|ref|XP_004251268.1|;gi|1444442441|ref|XP_025884221.1|;gi|1104639860|ref|XP_019066567.1|	gi|460411755|ref|XP_004251271.1|;gi|460411753|ref|XP_004251270.1|;gi|1444442443|ref|XP_025884222.1|;gi|723746436|ref|XP_010313524.1|;gi|723746433|ref|XP_010313523.1|;gi|723746430|ref|XP_010313522.1|;gi|460411751|ref|XP_004251269.1|;gi|460411749|ref|XP_004251268.1|;gi|1444442441|ref|XP_025884221.1|;gi|1104639860|ref|XP_019066567.1|	AT1G07910.2
11.4498	11.136	11.5584	11.8767	11.2761	11.2248	12.1811	11.7842	11.7021	12.1517	11.9716	11.5254	+	Mock_Treatment	2	2	2	8.3	8.3	8.3	25.339	0.001134	4.6042	55067000	5	1.8994	0.0221108	-0.465724	-3.03326	11.4203	11.886	0.465724			gi|723742515|ref|XP_010312803.1|;gi|723742512|ref|XP_010312802.1|;gi|460409850|ref|XP_004250350.1|;gi|1444441105|ref|XP_025884037.1|;gi|1444441102|ref|XP_025884036.1|;gi|1444441100|ref|XP_025884035.1|;gi|1104640025|ref|XP_019066582.1|	gi|723742515|ref|XP_010312803.1|;gi|723742512|ref|XP_010312802.1|;gi|460409850|ref|XP_004250350.1|;gi|1444441105|ref|XP_025884037.1|;gi|1444441102|ref|XP_025884036.1|;gi|1444441100|ref|XP_025884035.1|;gi|1104640025|ref|XP_019066582.1|	AT2G44950.1
13.5242	13.7103	13.4309	13.4795	13.6041	13.4509	13.9051	14.1404	14.1439	14.0062	13.9226	14.0297	+	Mock_Treatment	5	4	4	11.8	9	9	56.066	0	11.171	305240000	12	4.99526	3.55e-05	-0.491333	-8.14018	13.5333	14.0246	0.491333			gi|1104640232|ref|XP_019066606.1|	gi|1104640232|ref|XP_019066606.1|	AT4G11740.1
13.3424	13.3349	13.4133	13.2244	13.6396	13.2158	13.3098	13.243	12.9739	13.1036	13.214	13.0646	+	Mock_Treatment	2	2	2	11.9	11.9	11.9	13.725	0.001738	4.006	334950000	6	1.55923	0.0447925	0.210273	2.5763	13.3618	13.1515	-0.210273			gi|1104640405|ref|XP_019066623.1|;gi|460411323|ref|XP_004251062.1|;gi|723745513|ref|XP_010313369.1|	gi|1104640405|ref|XP_019066623.1|;gi|460411323|ref|XP_004251062.1|;gi|723745513|ref|XP_010313369.1|	AT4G11740.1
12.9303	12.8176	12.8613	13.001	12.7218	12.7871	13.0988	13.193	12.8722	13.0722	13.2012	12.8392	+	Mock_Treatment	4	4	4	32.1	32.1	32.1	18.753	0	13.25	145510000	6	1.53315	0.0471969	-0.192935	-2.54129	12.8532	13.0461	0.192936			gi|1104640885|ref|XP_019066696.1|;gi|1104640883|ref|XP_010312508.2|	gi|1104640885|ref|XP_019066696.1|;gi|1104640883|ref|XP_010312508.2|	AT4G11740.1
14.717	14.726	14.8474	14.7225	14.8256	14.7629	14.8637	15.0305	14.9368	14.9116	14.9625	14.9331	+	Mock_Treatment	8	8	8	38.5	38.5	38.5	26.452	0	45.176	1144800000	60	3.48232	0.000804877	-0.172796	-5.33761	14.7669	14.9397	0.172796			gi|460410673|ref|XP_004250746.1|;gi|1104641071|ref|XP_019066734.1|;gi|1444402691|ref|XP_025883577.1|;gi|1444402685|ref|XP_025883568.1|;gi|1444402681|ref|XP_025883566.1|;gi|1444402679|ref|XP_025883564.1|	gi|460410673|ref|XP_004250746.1|;gi|1104641071|ref|XP_019066734.1|	AT2G14260.1
19.736	19.7193	19.7165	19.7157	19.7153	19.723	19.8497	19.8373	19.8769	19.8281	19.8219	19.8268	+	Mock_Treatment	24	24	24	77.6	77.6	77.6	44.003	0	323.31	70488000000	730	6.94448	6.69e-07	-0.11916	-13.26	19.7209	19.8401	0.119162			gi|723752619|ref|XP_010314663.1|;gi|723752616|ref|XP_010314662.1|;gi|723752607|ref|XP_010314658.1|;gi|525314083|ref|NP_001265946.1|;gi|365222886|gb|AEW69795.1|;gi|1444442604|ref|XP_025884246.1|;gi|1104641572|ref|XP_019066809.1|	gi|723752619|ref|XP_010314663.1|;gi|723752616|ref|XP_010314662.1|;gi|723752607|ref|XP_010314658.1|;gi|525314083|ref|NP_001265946.1|;gi|365222886|gb|AEW69795.1|;gi|1444442604|ref|XP_025884246.1|;gi|1104641572|ref|XP_019066809.1|	AT3G43240.1
10.7422	11.1819	10.9293	11.4863	11.3825	11.3994	11.5394	11.5721	11.333	11.802	11.7043	11.6999	+	Mock_Treatment	9	5	4	28.6	16.1	13.4	49.599	0	25.563	172010000	17	1.90919	0.0217091	-0.421484	-3.04648	11.187	11.6084	0.421484			gi|1104641612|ref|XP_019066820.1|;gi|906394178|ref|NP_001233777.2|;gi|75147511|sp|Q84P52.1|GATP3_SOLLC;gi|29837286|gb|AAO92257.1|;gi|171854587|dbj|BAG16484.1|	gi|1104641612|ref|XP_019066820.1|;gi|906394178|ref|NP_001233777.2|;gi|75147511|sp|Q84P52.1|GATP3_SOLLC;gi|29837286|gb|AAO92257.1|;gi|171854587|dbj|BAG16484.1|	AT4G11740.1
13.8248	13.7247	13.7816	13.7181	13.6586	13.6853	13.9626	13.9732	14.069	14.0584	13.9669	14.0483	+	Mock_Treatment	11	3	2	20.2	5.8	4.6	74.28	0	16.421	521960000	18	5.23182	2.17e-05	-0.280868	-8.65642	13.7322	14.0131	0.280868			gi|1104642733|ref|XP_019067034.1|;gi|1104624498|ref|XP_019069888.1|	gi|1104642733|ref|XP_019067034.1|	AT4G11740.1
14.4707	14.2988	14.2698	14.2508	14.2828	14.4133	14.6502	14.7152	14.5568	14.6432	14.6926	14.6379	+	Mock_Treatment	11	11	8	16.7	16.7	12.5	105.62	0	60.09	675380000	46	4.66036	7.05e-05	-0.318307	-7.44962	14.331	14.6493	0.318307			gi|1104642815|ref|XP_019067049.1|;gi|723747919|ref|XP_010313783.1|;gi|723747916|ref|XP_010313782.1|;gi|723747913|ref|XP_010313781.1|	gi|1104642815|ref|XP_019067049.1|;gi|723747919|ref|XP_010313783.1|;gi|723747916|ref|XP_010313782.1|;gi|723747913|ref|XP_010313781.1|	AT4G11740.1
15.7158	15.657	15.769	15.7462	15.7544	15.7699	16.2798	16.278	16.2987	16.3536	16.3006	16.2882	+	Mock_Treatment	11	11	2	27.2	27.2	5	50.781	0	65.849	1785200000	49	9.92899	1.86e-09	-0.56443	-26.8702	15.7354	16.2998	0.564429			gi|460415120|ref|XP_004252908.1|;gi|1104642826|ref|XP_019067050.1|;gi|460388310|ref|XP_004239811.1|	gi|460415120|ref|XP_004252908.1|;gi|1104642826|ref|XP_019067050.1|;gi|460388310|ref|XP_004239811.1|	AT3G06930.2
12.6144	12.4271	12.3686	12.5445	12.4162	12.6722	11.7795	11.9701	12.487	11.8805	12.1305	11.9167	+	Mock_Treatment	10	5	5	35.7	22.5	22.5	42.465	0	20.443	232600000	28	2.7268	0.00392395	0.47976	4.18396	12.5072	12.0274	-0.47976			gi|1104643161|ref|XP_019067094.1|;gi|460412576|ref|XP_004251674.1|	gi|1104643161|ref|XP_019067094.1|;gi|460412576|ref|XP_004251674.1|	AT4G11740.1
13.7146	13.5561	13.3706	13.5935	13.4063	13.4773	14.0138	14.0496	14.0416	14.0001	14.2326	13.7899	+	Mock_Treatment	11	11	11	18.3	18.3	18.3	69.302	0	50.77	521960000	23	4.13262	0.000207985	-0.501539	-6.4478	13.5197	14.0213	0.501539			gi|460414623|ref|XP_004252666.1|;gi|1104643248|ref|XP_019067105.1|;gi|1444443341|ref|XP_025884347.1|;gi|723749958|ref|XP_010314533.1|	gi|460414623|ref|XP_004252666.1|;gi|1104643248|ref|XP_019067105.1|;gi|1444443341|ref|XP_025884347.1|;gi|723749958|ref|XP_010314533.1|	AT5G40200.1
14.1735	14.1248	14.0607	14.0942	14.2123	13.9818	14.3631	14.3645	14.2731	14.3856	14.4662	14.2571	+	Mock_Treatment	7	7	1	18	18	4.1	57.318	0	60.568	356560000	27	3.45811	0.000841654	-0.243732	-5.29858	14.1079	14.3516	0.243732			gi|460414019|ref|XP_004252372.1|;gi|1104643320|ref|XP_019067115.1|;gi|723751103|ref|XP_010314308.1|	gi|460414019|ref|XP_004252372.1|;gi|1104643320|ref|XP_019067115.1|;gi|723751103|ref|XP_010314308.1|	AT1G79920.1
11.1078	11.1693	11.1297	11.5757	11.7666	11.0894	10.4246	10.6333	10.9334	10.8659	10.9177	10.7305	+	Mock_Treatment	2	2	2	5.3	5.3	5.3	51.208	0.0011366	4.6339	32258000	5	2.51236	0.00619015	0.555532	3.87707	11.3064	10.7509	-0.555532			gi|460413163|ref|XP_004251964.1|;gi|1104643457|ref|XP_019067132.1|	gi|460413163|ref|XP_004251964.1|;gi|1104643457|ref|XP_019067132.1|	AT1G79090.2
13.1269	13.1591	13.3366	13.0617	13.0584	13.0177	13.096	13.5182	13.4729	13.2172	13.5787	13.2919	+	Mock_Treatment	4	4	4	12.5	12.5	12.5	45.6	0	20.369	161800000	13	1.57866	0.0431179	-0.23574	-2.60238	13.1267	13.3625	0.23574			gi|1104643620|ref|XP_019067156.1|	gi|1104643620|ref|XP_019067156.1|	AT4G11740.1
18.7563	18.7056	18.769	18.7457	18.6822	18.7712	18.5311	18.5639	18.5662	18.4977	18.4716	18.5366	+	Mock_Treatment	26	26	2	63.8	63.8	6.2	49.772	0	323.31	32635000000	340	5.75973	7.38e-06	0.210492	9.90243	18.7383	18.5278	-0.210493			gi|1109452055|ref|NP_001334521.1|;gi|460372283|ref|XP_004231960.1|;gi|460414930|ref|XP_004252814.1|	gi|1109452055|ref|NP_001334521.1|;gi|460372283|ref|XP_004231960.1|;gi|460414930|ref|XP_004252814.1|	AT4G11740.1
16.4642	16.4793	16.4754	16.4252	16.5162	16.4297	16.7767	16.7597	16.8283	16.8001	16.8177	16.846	+	Mock_Treatment	12	10	10	31.9	25.5	25.5	40.148	0	51.251	4408000000	106	8.15562	6.04e-08	-0.339766	-17.7186	16.465	16.8047	0.339766			gi|1111244414|ref|NP_001334598.1|	gi|1111244414|ref|NP_001334598.1|	AT4G11740.1
12.1095	12.0061	11.9948	12.0939	12.0186	11.9287	11.666	11.3307	11.7227	11.9386	11.651	11.5107	+	Mock_Treatment	2	2	2	3.5	3.5	3.5	63.754	0.0013556	4.549	50797000	5	2.89043	0.00278291	0.388644	4.42355	12.0253	11.6366	-0.388644			gi|1124885096|gb|AAG41890.2|AF279454_1;gi|75219886|sp|O64961.1|TPSGC_SOLLC;gi|350537803|ref|NP_001234055.1|;gi|343197044|gb|AEM05858.1|;gi|2967689|gb|AAC39432.1|;gi|2967687|gb|AAC39431.1|;gi|11934931|gb|AAG41889.1|AF279453_1;gi|350536595|ref|NP_001234766.1|;gi|348659092|gb|AEP82783.1|;gi|291337348|gb|ADD96698.1|;gi|348659094|gb|AEP82784.1|	gi|1124885096|gb|AAG41890.2|AF279454_1;gi|75219886|sp|O64961.1|TPSGC_SOLLC;gi|350537803|ref|NP_001234055.1|;gi|343197044|gb|AEM05858.1|;gi|2967689|gb|AAC39432.1|;gi|2967687|gb|AAC39431.1|;gi|11934931|gb|AAG41889.1|AF279453_1;gi|350536595|ref|NP_001234766.1|;gi|348659092|gb|AEP82783.1|;gi|291337348|gb|ADD96698.1|;gi|348659094|gb|AEP82784.1|	AT4G11740.1
17.5032	17.4684	17.5062	17.4865	17.4921	17.4995	17.3373	17.319	17.3536	17.3694	17.3582	17.3556	+	Mock_Treatment	23	15	14	73.9	53.6	50.1	40.683	0	259.22	6987700000	187	7.60372	1.8e-07	0.14382	15.5382	17.4927	17.3488	-0.14382			gi|1126132681|ref|NP_001334907.1|;gi|1126132668|ref|NP_001334906.1|;gi|66730860|dbj|BAD98962.1|	gi|1126132681|ref|NP_001334907.1|;gi|1126132668|ref|NP_001334906.1|	AT4G11740.1
14.4383	14.4784	14.3348	14.5357	14.5504	14.4038	14.9982	15.0004	14.7484	14.9616	15.0585	14.8073	+	Mock_Treatment	10	10	10	28.5	28.5	28.5	60.214	0	46.591	662980000	32	4.85483	4.75e-05	-0.472138	-7.84506	14.4569	14.9291	0.472137			gi|460367096|ref|XP_004229411.1|;gi|1126305141|ref|NP_001334928.1|;gi|1126305135|ref|NP_001334927.1|	gi|460367096|ref|XP_004229411.1|;gi|1126305141|ref|NP_001334928.1|;gi|1126305135|ref|NP_001334927.1|	AT4G02120.1
13.6638	13.4433	13.6601	13.5009	13.5281	13.6491	13.9526	13.9925	13.9953	14.0039	13.8999	13.9172	+	Mock_Treatment	4	4	4	10.3	10.3	10.3	62.053	0	26.737	276510000	14	5.37649	1.62e-05	-0.386037	-8.98452	13.5742	13.9602	0.386036			gi|1134612276|ref|NP_001335190.1|	gi|1134612276|ref|NP_001335190.1|	AT4G11740.1
17.0432	17.0131	16.9997	17.0498	17.0014	16.9588	16.8765	16.8566	16.8255	16.8506	16.8481	16.8418	+	Mock_Treatment	3	3	3	19.5	19.5	19.5	13.738	0	8.1578	5181200000	36	6.03796	4.18e-06	0.16117	10.6164	17.011	16.8498	-0.161171			gi|89241695|emb|CAJ32417.1|;gi|84372043|gb|ABC56360.1|;gi|84372030|gb|ABC56347.1|;gi|779776640|gb|AJY79086.1|;gi|757813389|gb|AJO25154.1|;gi|544170696|ref|AP_004907.1|;gi|544170695|ref|AP_004952.1|;gi|544163673|ref|YP_008563112.1|;gi|544163660|ref|YP_008563067.1|;gi|1228285218|gb|ASR92531.1|;gi|1228285217|gb|ASR92530.1|;gi|1228285130|gb|ASR92444.1|;gi|1228285129|gb|ASR92443.1|;gi|122248453|sp|Q2M…	gi|89241695|emb|CAJ32417.1|;gi|84372043|gb|ABC56360.1|;gi|84372030|gb|ABC56347.1|;gi|779776640|gb|AJY79086.1|;gi|757813389|gb|AJO25154.1|;gi|544170696|ref|AP_004907.1|;gi|544170695|ref|AP_004952.1|;gi|544163673|ref|YP_008563112.1|;gi|544163660|ref|YP_008563067.1|;gi|1228285218|gb|ASR92531.1|;gi|1228285217|gb|ASR92530.1|;gi|1228285130|gb|ASR92444.1|;gi|1228285129|gb|ASR92443.1|;gi|122248453|sp|Q2M…	AT1G55020.1
16.4896	16.5721	16.4326	16.5025	16.6162	16.4387	16.2477	16.2572	16.2448	16.2573	16.3594	16.2198	+	Mock_Treatment	17	17	17	45.5	45.5	45.5	60.445	0	323.31	5344600000	110	4.33576	0.000136184	0.244247	6.82173	16.5086	16.2644	-0.244247			gi|1135567416|ref|NP_001335308.1|	gi|1135567416|ref|NP_001335308.1|	AT4G11740.1
10.1575	9.5841	9.55992	10.1076	9.78716	9.84494	9.95566	10.3572	10.1983	10.5128	9.92349	10.3945	+	Mock_Treatment	2	2	2	6.4	6.4	6.4	54.945	0	7.9413	24569000	6	1.63942	0.0379649	-0.383439	-2.68388	9.8402	10.2236	0.383438			gi|1135567452|ref|NP_001335305.1|;gi|723678483|ref|XP_010317390.1|;gi|1104612407|ref|XP_019068287.1|	gi|1135567452|ref|NP_001335305.1|;gi|723678483|ref|XP_010317390.1|;gi|1104612407|ref|XP_019068287.1|	AT4G11740.1
17.9127	17.8138	17.8207	17.871	17.7569	17.8107	17.7308	17.6912	17.6392	17.6653	17.7096	17.642	+	Mock_Treatment	13	13	13	42.9	42.9	42.9	37.749	0	281.54	12134000000	195	3.6734	0.000542226	0.151278	5.6511	17.831	17.6797	-0.151278			gi|6634469|emb|CAB64343.1|;gi|460384486|ref|XP_004237942.1|;gi|11387206|sp|Q9THX6.1|TL29_SOLLC	gi|6634469|emb|CAB64343.1|;gi|460384486|ref|XP_004237942.1|;gi|11387206|sp|Q9THX6.1|TL29_SOLLC	AT4G02290.1
14.8755	14.7983	14.8958	14.7589	14.717	14.8071	14.9299	14.9822	15.0521	14.9479	14.9831	15.034	+	Mock_Treatment	6	6	4	28.4	28.4	21.2	25.03	0	17.744	719590000	24	3.4626	0.000836384	-0.179439	-5.30581	14.8088	14.9882	0.17944			gi|1140105799|ref|NP_001335378.1|;gi|460415316|ref|XP_004253005.1|;gi|460366734|ref|XP_004229234.1|	gi|1140105799|ref|NP_001335378.1|	AT4G11740.1
15.0533	15.0851	14.9734	14.9828	15.0291	15.0873	14.8694	15.052	14.7923	14.968	14.8197	14.9017	+	Mock_Treatment	11	11	11	35.1	35.1	35.1	43.354	0	62.174	1102600000	58	1.90454	0.0218968	0.134656	3.04019	15.0352	14.9005	-0.134656			gi|930425313|ref|NP_001234681.2|;gi|114186917|gb|ABI53846.1|	gi|930425313|ref|NP_001234681.2|;gi|114186917|gb|ABI53846.1|	AT5G19760.1
19.0901	19.0831	19.098	19.0647	19.0591	19.0758	18.988	19.0326	19.0523	18.9865	19.0026	19.0356	+	Mock_Treatment	41	41	13	48	48	16.2	105.1	0	323.31	29885000000	446	3.17508	0.00153151	0.0622145	4.85315	19.0785	19.0163	-0.0622139			gi|350536759|ref|NP_001234775.1|;gi|300587667|emb|CBV35396.1|;gi|259688426|emb|CBG22235.1|;gi|257741954|emb|CBC61850.1|;gi|257305563|emb|CBC12674.1|;gi|228405|prf||1803518A;gi|219968547|emb|CAW71671.1|;gi|219749282|emb|CAW47058.1|;gi|170464|gb|AAA34173.1|;gi|114332|sp|P22180.1|PMA1_SOLLC;gi|13569713|gb|AAK31206.1|AF353103_1	gi|350536759|ref|NP_001234775.1|;gi|300587667|emb|CBV35396.1|;gi|259688426|emb|CBG22235.1|;gi|257741954|emb|CBC61850.1|;gi|257305563|emb|CBC12674.1|;gi|228405|prf||1803518A;gi|219968547|emb|CAW71671.1|;gi|219749282|emb|CAW47058.1|;gi|170464|gb|AAA34173.1|;gi|114332|sp|P22180.1|PMA1_SOLLC	AT3G06510.1
13.747	13.802	13.6852	13.7143	13.7226	13.6832	14.0707	13.8873	14.1298	14.1913	13.9211	14.2116	+	Mock_Treatment	6	6	2	52.3	52.3	19.6	17.22	0	33.048	579210000	35	3.78087	0.00043291	-0.342944	-5.83189	13.7257	14.0686	0.342944			gi|567757547|ref|NP_001274716.1|;gi|557880985|gb|AHA42250.1|;gi|1149553622|gb|AQT19672.1|	gi|567757547|ref|NP_001274716.1|;gi|557880985|gb|AHA42250.1|;gi|1149553622|gb|AQT19672.1|	AT3G63520.1
15.8899	15.9378	15.8307	15.9076	15.8786	15.8833	15.461	15.6284	15.4068	15.4017	15.4634	15.3829	+	Mock_Treatment	4	4	4	42.7	42.7	42.7	13.091	0	34.001	2179000000	81	6.14679	3.33e-06	0.430617	10.9073	15.888	15.4574	-0.430617			gi|255706986|dbj|BAH95843.1|;gi|89241708|emb|CAJ32431.1|;gi|84372020|gb|ABC56337.1|;gi|779776613|gb|AJY79059.1|;gi|757813382|gb|AJO25147.1|;gi|544170709|ref|AP_004965.1|;gi|544163650|ref|YP_008563126.1|;gi|1228285232|gb|ASR92545.1|;gi|1228285144|gb|ASR92458.1|;gi|115502624|sp|Q2MI63.1|RK16_SOLLC	gi|255706986|dbj|BAH95843.1|;gi|89241708|emb|CAJ32431.1|;gi|84372020|gb|ABC56337.1|;gi|779776613|gb|AJY79059.1|;gi|757813382|gb|AJO25147.1|;gi|544170709|ref|AP_004965.1|;gi|544163650|ref|YP_008563126.1|;gi|1228285232|gb|ASR92545.1|;gi|1228285144|gb|ASR92458.1|;gi|115502624|sp|Q2MI63.1|RK16_SOLLC	AT3G06510.1
21.2473	21.2398	21.2458	21.2313	21.2454	21.2393	20.8333	20.821	20.8279	20.8267	20.8422	20.8119	+	Mock_Treatment	28	28	25	57.6	57.6	52.3	55.411	0	323.31	470350000000	1333	14.9022	3.26e-13	0.414301	84.9291	21.2415	20.8272	-0.414303			gi|89241656|emb|CAJ32378.1|;gi|84371968|gb|ABC56285.1|;gi|779776563|gb|AJY79009.1|;gi|757813330|gb|AJO25095.1|;gi|544170656|ref|AP_004913.1|;gi|544163598|ref|YP_008563073.1|;gi|1228285178|gb|ASR92491.1|;gi|1228285090|gb|ASR92404.1|;gi|115503412|sp|Q2MIB5.1|ATPA_SOLLC	gi|89241656|emb|CAJ32378.1|;gi|84371968|gb|ABC56285.1|;gi|779776563|gb|AJY79009.1|;gi|757813330|gb|AJO25095.1|;gi|544170656|ref|AP_004913.1|;gi|544163598|ref|YP_008563073.1|;gi|1228285178|gb|ASR92491.1|;gi|1228285090|gb|ASR92404.1|;gi|115503412|sp|Q2MIB5.1|ATPA_SOLLC	AT1G55020.1
16.6036	16.6777	16.7456	16.6036	16.7162	16.6504	16.3998	16.3411	16.3442	16.398	16.3541	16.3295	+	Mock_Treatment	9	9	9	34.7	34.7	34.7	30.048	0	122.71	5877300000	84	6.31392	2.39e-06	0.305092	11.3673	16.6662	16.3611	-0.305092			gi|89241736|emb|CAJ32459.1|;gi|89241712|emb|CAJ32435.1|;gi|84372049|gb|ABC56366.1|;gi|84372024|gb|ABC56341.1|;gi|779776638|gb|AJY79084.1|;gi|779776617|gb|AJY79063.1|;gi|544170737|ref|AP_004993.1|;gi|544170713|ref|AP_004969.1|;gi|544163679|ref|YP_008563153.1|;gi|544163654|ref|YP_008563130.1|;gi|1228285259|gb|ASR92572.1|;gi|1228285236|gb|ASR92549.1|;gi|1228285170|gb|ASR92484.1|;gi|1228285148|gb|ASR…	gi|89241736|emb|CAJ32459.1|;gi|89241712|emb|CAJ32435.1|;gi|84372049|gb|ABC56366.1|;gi|84372024|gb|ABC56341.1|;gi|779776638|gb|AJY79084.1|;gi|779776617|gb|AJY79063.1|;gi|544170737|ref|AP_004993.1|;gi|544170713|ref|AP_004969.1|;gi|544163679|ref|YP_008563153.1|;gi|544163654|ref|YP_008563130.1|;gi|1228285259|gb|ASR92572.1|;gi|1228285236|gb|ASR92549.1|;gi|1228285170|gb|ASR92484.1|;gi|1228285148|gb|ASR…	AT1G55020.1
12.1038	12.3098	11.8919	12.2768	12.0233	11.7845	12.7466	12.5225	12.673	12.73	12.6876	12.0236	+	Mock_Treatment	5	2	2	45.6	17.4	17.4	16.932	0	12.769	139480000	4	2.26532	0.010301	-0.498847	-3.53202	12.065	12.5639	0.498847			gi|350536977|ref|NP_001234786.1|;gi|170396|gb|AAA34144.1|;gi|115513|sp|P27161.2|CALM_SOLLC	gi|350536977|ref|NP_001234786.1|;gi|170396|gb|AAA34144.1|;gi|115513|sp|P27161.2|CALM_SOLLC	AT3G06510.1
17.0105	17.1213	17.1464	17.0689	17.1254	17.0632	16.9063	16.7487	16.8766	16.9405	16.776	16.9329	+	Mock_Treatment	10	10	5	48.8	48.8	22.3	27.253	0	167.54	25940000000	130	3.72451	0.000485298	0.225795	5.73666	17.0893	16.8635	-0.225796			gi|824556529|ref|NP_001296324.1|;gi|170394|gb|AAA34143.1|;gi|115833|sp|P27524.1|CB4A_SOLLC	gi|824556529|ref|NP_001296324.1|;gi|170394|gb|AAA34143.1|;gi|115833|sp|P27524.1|CB4A_SOLLC	ATCG00430.1
14.0239	13.9715	13.9607	14.0404	13.9782	14.1481	13.8164	13.7585	13.6682	14.0125	13.8398	13.8854	+	Mock_Treatment	11	11	11	28.2	28.2	28.2	66.182	0	48.071	447120000	41	2.19129	0.0120565	0.190337	3.4301	14.0205	13.8301	-0.190336			gi|350536199|ref|NP_001234234.1|;gi|122250122|sp|A0FKE6.1|TD1_SOLLC;gi|116733975|gb|ABK20067.1|;gi|460408711|ref|XP_004249785.1|	gi|350536199|ref|NP_001234234.1|;gi|122250122|sp|A0FKE6.1|TD1_SOLLC;gi|116733975|gb|ABK20067.1|	AT3G06510.1
17.0056	16.9443	16.9495	17.0019	16.9997	16.9636	16.8413	16.8338	16.8173	16.8562	16.921	16.7997	+	Mock_Treatment	17	10	5	58.3	38.2	15	43.301	0	201.1	6867200000	84	4.11271	0.000217448	0.132542	6.41189	16.9774	16.8449	-0.132542			gi|429104|emb|CAA80865.1|;gi|350534978|ref|NP_001234425.1|;gi|1170936|sp|P43280.1|METK1_SOLLC	gi|429104|emb|CAA80865.1|;gi|350534978|ref|NP_001234425.1|;gi|1170936|sp|P43280.1|METK1_SOLLC	#N/A
17.1114	17.1362	17.1908	17.1271	17.1393	17.1441	16.858	16.8918	16.9182	16.9053	16.8371	16.914	+	Mock_Treatment	17	8	7	62.8	35.1	31.3	42.652	0	284.08	9924100000	116	7.37018	2.85e-07	0.254076	14.6931	17.1415	16.8874	-0.254076			gi|952009217|ref|NP_001304005.1|;gi|429108|emb|CAA80867.1|;gi|350536693|ref|NP_001234004.1|;gi|1170939|sp|P43282.1|METK3_SOLLC	gi|952009217|ref|NP_001304005.1|;gi|429108|emb|CAA80867.1|;gi|350536693|ref|NP_001234004.1|;gi|1170939|sp|P43282.1|METK3_SOLLC	AT2G38270.1
14.8094	14.7252	14.8584	14.7704	14.8104	14.794	14.9997	14.9436	14.8915	14.9626	14.7934	14.9663	+	Mock_Treatment	4	4	4	53.6	53.6	53.6	8.0695	0	18.162	955570000	23	2.40377	0.007732	-0.131547	-3.72438	14.7946	14.9262	0.131548			gi|460409280|ref|XP_004250067.1|;gi|350535449|ref|NP_001233939.1|;gi|313027|emb|CAA49599.1|;gi|257290028|emb|CBC11799.1|;gi|219738274|emb|CAW46297.1|;gi|1173043|sp|P46291.1|RL38_SOLLC	gi|460409280|ref|XP_004250067.1|;gi|350535449|ref|NP_001233939.1|;gi|313027|emb|CAA49599.1|;gi|257290028|emb|CBC11799.1|;gi|219738274|emb|CAW46297.1|;gi|1173043|sp|P46291.1|RL38_SOLLC	AT3G60830.1
15.9959	15.9762	16.0564	15.9435	15.984	15.9182	16.0954	16.0097	16.0987	16.0136	16.0328	16.0716	+	Mock_Treatment	5	5	1	32.4	32.4	6.5	11.914	0	24.603	3242200000	31	1.82983	0.025618	-0.0746133	-2.93955	15.979	16.0536	0.0746136			gi|435679|emb|CAA54132.1|;gi|350535172|ref|NP_001234180.1|;gi|1584836|prf||2123431A;gi|1173234|sp|P46301.1|RS25_SOLLC	gi|435679|emb|CAA54132.1|;gi|350535172|ref|NP_001234180.1|;gi|1584836|prf||2123431A;gi|1173234|sp|P46301.1|RS25_SOLLC	#N/A
15.4863	15.4737	15.4925	15.4466	15.5152	15.4592	16.0581	16.0669	16.0632	16.0696	15.9737	16.1244	+	Mock_Treatment	9	9	9	54.1	54.1	54.1	20.717	0	36.153	1758100000	62	9.81447	2.34e-09	-0.580379	-26.1619	15.4789	16.0593	0.580379			gi|350535370|ref|NP_001234447.1|;gi|2494844|sp|Q42891.1|LGUL_SOLLC;gi|1177314|emb|CAA88233.1|;gi|948284402|ref|NP_001303895.1|;gi|1444439614|ref|XP_025883807.1|	gi|350535370|ref|NP_001234447.1|;gi|2494844|sp|Q42891.1|LGUL_SOLLC;gi|1177314|emb|CAA88233.1|;gi|948284402|ref|NP_001303895.1|;gi|1444439614|ref|XP_025883807.1|	AT3G06510.1
17.4532	17.4838	17.4329	17.3773	17.4704	17.4571	17.5742	17.5941	17.5263	17.6312	17.5793	17.625	+	Mock_Treatment	8	7	6	42.1	38	29.2	17.91	0	145.6	9848300000	151	4.16263	0.000195423	-0.14258	-6.50216	17.4458	17.5884	0.14258			gi|350539643|ref|NP_001234488.1|;gi|257745276|emb|CBC52356.1|;gi|257732978|emb|CBC87775.1|;gi|257339459|emb|CBC23612.1|;gi|219900321|emb|CAW84749.1|;gi|219749752|emb|CAW52499.1|;gi|219736661|emb|CAW66931.1|;gi|170440|gb|AAA63543.1|;gi|118103|sp|P21568.1|CYPH_SOLLC	gi|350539643|ref|NP_001234488.1|;gi|257745276|emb|CBC52356.1|;gi|257732978|emb|CBC87775.1|;gi|257339459|emb|CBC23612.1|;gi|219900321|emb|CAW84749.1|;gi|219749752|emb|CAW52499.1|;gi|219736661|emb|CAW66931.1|;gi|170440|gb|AAA63543.1|;gi|118103|sp|P21568.1|CYPH_SOLLC	AT3G06510.1
22.1043	22.1067	22.0948	22.0982	22.0911	22.0889	21.8426	21.8594	21.857	21.8412	21.8547	21.8444	+	Mock_Treatment	37	37	35	84.1	84.1	81.7	53.467	0	323.31	641010000000	2713	13.1485	5.48e-12	0.247444	56.6682	22.0973	21.8499	-0.247444			gi|89241678|emb|CAJ32400.1|;gi|84371990|gb|ABC56307.1|;gi|779776585|gb|AJY79031.1|;gi|757813354|gb|AJO25119.1|;gi|544170678|ref|AP_004935.1|;gi|544163620|ref|YP_008563095.1|;gi|227303850|emb|CAY05946.1|;gi|1228285200|gb|ASR92513.1|;gi|1228285112|gb|ASR92426.1|;gi|118573750|sp|Q2MI93.1|ATPB_SOLLC;gi|6688527|emb|CAB65168.1|;gi|159227612|emb|CAJ80597.1|	gi|89241678|emb|CAJ32400.1|;gi|84371990|gb|ABC56307.1|;gi|779776585|gb|AJY79031.1|;gi|757813354|gb|AJO25119.1|;gi|544170678|ref|AP_004935.1|;gi|544163620|ref|YP_008563095.1|;gi|227303850|emb|CAY05946.1|;gi|1228285200|gb|ASR92513.1|;gi|1228285112|gb|ASR92426.1|;gi|118573750|sp|Q2MI93.1|ATPB_SOLLC;gi|6688527|emb|CAB65168.1|	AT1G55020.1
16.6991	16.6451	16.7396	16.6773	16.6931	16.6914	16.9711	16.9119	16.9526	16.9476	16.9215	16.9275	+	Mock_Treatment	45	45	45	27.2	27.2	27.2	225.28	0	158.08	3872500000	178	7.72949	1.4e-07	-0.24779	-16.0118	16.6909	16.9387	0.247791			gi|89241730|emb|CAJ32453.1|;gi|84372042|gb|ABC56359.1|;gi|779776634|gb|AJY79080.1|;gi|757813403|gb|AJO25168.1|;gi|544170731|ref|AP_004987.1|;gi|544163672|ref|YP_008563147.1|;gi|1228285164|gb|ASR92478.1|;gi|118577981|sp|Q2MI42.1|TI214_SOLLC;gi|1228285253|gb|ASR92566.1|;gi|89241718|emb|CAJ32441.1|;gi|779776622|gb|AJY79068.1|;gi|544170719|ref|AP_004975.1|;gi|1444441969|ref|XP_010313159.3|	gi|89241730|emb|CAJ32453.1|;gi|84372042|gb|ABC56359.1|;gi|779776634|gb|AJY79080.1|;gi|757813403|gb|AJO25168.1|;gi|544170731|ref|AP_004987.1|;gi|544163672|ref|YP_008563147.1|;gi|1228285164|gb|ASR92478.1|;gi|118577981|sp|Q2MI42.1|TI214_SOLLC;gi|1228285253|gb|ASR92566.1|	AT1G55020.1
14.6006	14.6158	14.6173	14.5638	14.7346	14.5626	14.0302	13.9982	14.0045	14.1176	14.1296	14.0801	+	Mock_Treatment	5	5	5	48.3	48.3	48.3	10.429	0	21.748	543760000	43	7.72368	1.41e-07	0.555761	15.9897	14.6158	14.06	-0.55576			gi|89241729|emb|CAJ32452.1|;gi|84372041|gb|ABC56358.1|;gi|779776633|gb|AJY79079.1|;gi|757813402|gb|AJO25167.1|;gi|544170730|ref|AP_004986.1|;gi|544163671|ref|YP_008563146.1|;gi|1228285252|gb|ASR92565.1|;gi|1228285163|gb|ASR92477.1|;gi|118595717|sp|Q2MI43.1|RR15_SOLLC	gi|89241729|emb|CAJ32452.1|;gi|84372041|gb|ABC56358.1|;gi|779776633|gb|AJY79079.1|;gi|757813402|gb|AJO25167.1|;gi|544170730|ref|AP_004986.1|;gi|544163671|ref|YP_008563146.1|;gi|1228285252|gb|ASR92565.1|;gi|1228285163|gb|ASR92477.1|;gi|118595717|sp|Q2MI43.1|RR15_SOLLC	AT1G55020.1
20.6445	20.6413	20.6504	20.6318	20.631	20.6372	20.5928	20.5543	20.5851	20.5467	20.5464	20.5479	+	Mock_Treatment	23	23	5	55.6	55.6	12.3	49.287	0	245.4	203780000000	907	5.13765	2.63e-05	0.0771681	8.44797	20.6394	20.5622	-0.0771675			gi|460389888|ref|XP_004240579.1|;gi|350537381|ref|NP_001234035.1|;gi|295810|emb|CAA37212.1|;gi|257327245|emb|CBC15085.1|;gi|257300351|emb|CBC00336.1|;gi|219765710|emb|CAW48274.1|;gi|219734371|emb|CAW34301.1|;gi|19273|emb|CAA32618.1|;gi|119150|sp|P17786.1|EF1A_SOLLC;gi|257327157|emb|CBC14997.1|;gi|257300263|emb|CBC00292.1|;gi|219765622|emb|CAW48230.1|;gi|219734283|emb|CAW34257.1|	gi|460389888|ref|XP_004240579.1|;gi|350537381|ref|NP_001234035.1|;gi|295810|emb|CAA37212.1|;gi|257327245|emb|CBC15085.1|;gi|257300351|emb|CBC00336.1|;gi|219765710|emb|CAW48274.1|;gi|219734371|emb|CAW34301.1|;gi|19273|emb|CAA32618.1|;gi|119150|sp|P17786.1|EF1A_SOLLC;gi|257327157|emb|CBC14997.1|;gi|257300263|emb|CBC00292.1|;gi|219765622|emb|CAW48230.1|;gi|219734283|emb|CAW34257.1|	AT4G02030.1
17.4634	17.4295	17.4214	17.439	17.4435	17.4512	16.9752	17.0523	17.0246	17.0521	17.0475	17.0083	+	Mock_Treatment	3	3	3	24.6	24.6	24.6	13.706	0	11.034	21769000000	49	10.355	8.37e-10	0.414658	29.6728	17.4413	17.0267	-0.414658			gi|1418984|emb|CAA99757.1|;gi|3914471|sp|Q40163.1|PSBR_SOLLC;gi|350537547|ref|NP_001234042.1|;gi|1217642|emb|CAA65231.1|	gi|1418984|emb|CAA99757.1|;gi|3914471|sp|Q40163.1|PSBR_SOLLC;gi|350537547|ref|NP_001234042.1|;gi|1217642|emb|CAA65231.1|	AT4G02290.1
14.8939	14.8038	14.8396	14.8865	14.7737	14.8494	15.4953	15.3993	15.4834	15.3439	15.3748	15.4321	+	Mock_Treatment	14	14	14	23	23	23	94.7	0	46.008	762290000	51	8.38044	3.91e-08	-0.580339	-18.6867	14.8411	15.4215	0.580338			gi|1219456069|ref|NP_001340703.1|;gi|723726936|ref|XP_010325783.1|	gi|1219456069|ref|NP_001340703.1|;gi|723726936|ref|XP_010325783.1|	AT4G11740.1
16.453	16.4345	16.4287	16.4335	16.3705	16.4059	16.0101	15.9635	16.0256	15.9866	16.0738	16.0676	+	Mock_Treatment	3	3	1	15.9	15.9	4.8	15.397	0	30.909	3587900000	60	8.37153	3.98e-08	0.399811	18.6474	16.421	16.0212	-0.399811			gi|460401924|ref|XP_004246465.1|;gi|823683761|ref|NP_001296309.1|;gi|355477218|gb|AES12482.1|;gi|122003|sp|P25469.1|H2A1_SOLLC;gi|460412180|ref|XP_004251480.1|;gi|460405812|ref|XP_004248368.1|;gi|460404263|ref|XP_004247603.1|;gi|460404012|ref|XP_004247479.1|;gi|460376460|ref|XP_004234016.1|;gi|723711853|ref|XP_004242321.2|	gi|460401924|ref|XP_004246465.1|;gi|823683761|ref|NP_001296309.1|;gi|355477218|gb|AES12482.1|;gi|122003|sp|P25469.1|H2A1_SOLLC	AT2G37500.1
18.6989	18.6609	18.6593	18.7172	18.654	18.6714	18.5568	18.5486	18.5393	18.5387	18.5419	18.5182	+	Mock_Treatment	6	6	6	20	20	20	24.15	0	323.31	26241000000	135	6.44154	1.85e-06	0.136386	11.7299	18.677	18.5406	-0.136387			gi|89241701|emb|CAJ32424.1|;gi|84372012|gb|ABC56329.1|;gi|779776606|gb|AJY79052.1|;gi|544170702|ref|AP_004958.1|;gi|544163642|ref|YP_008563118.1|;gi|1228285224|gb|ASR92537.1|;gi|1228285136|gb|ASR92450.1|;gi|122201767|sp|Q2MI71.1|CYB6_SOLLC	gi|89241701|emb|CAJ32424.1|;gi|84372012|gb|ABC56329.1|;gi|779776606|gb|AJY79052.1|;gi|544170702|ref|AP_004958.1|;gi|544163642|ref|YP_008563118.1|;gi|1228285224|gb|ASR92537.1|;gi|1228285136|gb|ASR92450.1|;gi|122201767|sp|Q2MI71.1|CYB6_SOLLC	AT1G55020.1
20.9152	20.9014	20.9064	20.9357	20.9405	20.9253	20.7455	20.717	20.7178	20.7644	20.731	20.7412	+	Mock_Treatment	23	23	23	40.7	40.7	40.7	56.014	0	323.31	285190000000	1967	8.41384	3.68e-08	0.184627	18.8348	20.9208	20.7361	-0.184628			gi|89241697|emb|CAJ32420.1|;gi|84372008|gb|ABC56325.1|;gi|779776602|gb|AJY79048.1|;gi|544170698|ref|AP_004954.1|;gi|544163638|ref|YP_008563114.1|;gi|1228285220|gb|ASR92533.1|;gi|1228285132|gb|ASR92446.1|;gi|122201770|sp|Q2MI75.1|PSBB_SOLLC	gi|89241697|emb|CAJ32420.1|;gi|84372008|gb|ABC56325.1|;gi|779776602|gb|AJY79048.1|;gi|544170698|ref|AP_004954.1|;gi|544163638|ref|YP_008563114.1|;gi|1228285220|gb|ASR92533.1|;gi|1228285132|gb|ASR92446.1|;gi|122201770|sp|Q2MI75.1|PSBB_SOLLC	AT1G55020.1
20.3427	20.3795	20.3719	20.3191	20.3516	20.3423	20.1526	20.168	20.1391	20.1397	20.1535	20.1349	+	Mock_Treatment	19	19	19	26.9	26.9	26.9	83.046	0	323.31	266060000000	535	8.60923	2.53e-08	0.203205	19.7233	20.3512	20.148	-0.203205			gi|89241671|emb|CAJ32393.1|;gi|84371983|gb|ABC56300.1|;gi|779776578|gb|AJY79024.1|;gi|757813347|gb|AJO25112.1|;gi|544170671|ref|AP_004928.1|;gi|544163613|ref|YP_008563088.1|;gi|1228285193|gb|ASR92506.1|;gi|1228285105|gb|ASR92419.1|;gi|122201785|sp|Q2MIA0.1|PSAA_SOLLC	gi|89241671|emb|CAJ32393.1|;gi|84371983|gb|ABC56300.1|;gi|779776578|gb|AJY79024.1|;gi|757813347|gb|AJO25112.1|;gi|544170671|ref|AP_004928.1|;gi|544163613|ref|YP_008563088.1|;gi|1228285193|gb|ASR92506.1|;gi|1228285105|gb|ASR92419.1|;gi|122201785|sp|Q2MIA0.1|PSAA_SOLLC	AT1G55020.1
20.1364	20.1652	20.1505	20.1414	20.1798	20.1667	20.0091	20.0247	20.0053	20.0314	20.048	20.0358	+	Mock_Treatment	16	16	16	23.3	23.3	23.3	82.409	0	323.31	164850000000	842	7.10057	4.89e-07	0.130968	13.77	20.1567	20.0257	-0.130966			gi|89241670|emb|CAJ32392.1|;gi|84371982|gb|ABC56299.1|;gi|779776577|gb|AJY79023.1|;gi|757813346|gb|AJO25111.1|;gi|544170670|ref|AP_004927.1|;gi|544163612|ref|YP_008563087.1|;gi|1228285192|gb|ASR92505.1|;gi|1228285104|gb|ASR92418.1|;gi|122201786|sp|Q2MIA1.1|PSAB_SOLLC;gi|106073473|gb|ABF82026.1|	gi|89241670|emb|CAJ32392.1|;gi|84371982|gb|ABC56299.1|;gi|779776577|gb|AJY79023.1|;gi|757813346|gb|AJO25111.1|;gi|544170670|ref|AP_004927.1|;gi|544163612|ref|YP_008563087.1|;gi|1228285192|gb|ASR92505.1|;gi|1228285104|gb|ASR92418.1|;gi|122201786|sp|Q2MIA1.1|PSAB_SOLLC	AT1G55020.1
20.5584	20.5514	20.552	20.5484	20.5625	20.5561	20.3464	20.3505	20.314	20.3434	20.3412	20.307	+	Mock_Treatment	16	16	16	34.1	34.1	34.1	50.328	0	323.31	356410000000	672	10.1545	1.23e-09	0.221034	28.3202	20.5548	20.3338	-0.221035			gi|89241667|emb|CAJ32389.1|;gi|544170667|ref|AP_004924.1|;gi|84371979|gb|ABC56296.1|;gi|779776574|gb|AJY79020.1|;gi|757813343|gb|AJO25108.1|;gi|544163609|ref|YP_008563084.1|;gi|1228285189|gb|ASR92502.1|;gi|1228285101|gb|ASR92415.1|;gi|122201789|sp|Q2MIA4.1|PSBC_SOLLC	gi|89241667|emb|CAJ32389.1|;gi|544170667|ref|AP_004924.1|;gi|84371979|gb|ABC56296.1|;gi|779776574|gb|AJY79020.1|;gi|757813343|gb|AJO25108.1|;gi|544163609|ref|YP_008563084.1|;gi|1228285189|gb|ASR92502.1|;gi|1228285101|gb|ASR92415.1|;gi|122201789|sp|Q2MIA4.1|PSBC_SOLLC	AT1G55020.1
19.7787	19.7501	19.7806	19.7963	19.7687	19.7945	19.5861	19.5618	19.6094	19.5931	19.5675	19.6206	+	Mock_Treatment	9	9	9	28.9	28.9	28.9	39.535	0	323.31	168420000000	465	7.74776	1.35e-07	0.188376	16.0817	19.7781	19.5898	-0.188375			gi|89241666|emb|CAJ32388.1|;gi|84371978|gb|ABC56295.1|;gi|779776573|gb|AJY79019.1|;gi|757813342|gb|AJO25107.1|;gi|544170666|ref|AP_004923.1|;gi|544163608|ref|YP_008563083.1|;gi|1228285188|gb|ASR92501.1|;gi|1228285100|gb|ASR92414.1|;gi|122201790|sp|Q2MIA5.1|PSBD_SOLLC	gi|89241666|emb|CAJ32388.1|;gi|84371978|gb|ABC56295.1|;gi|779776573|gb|AJY79019.1|;gi|757813342|gb|AJO25107.1|;gi|544170666|ref|AP_004923.1|;gi|544163608|ref|YP_008563083.1|;gi|1228285188|gb|ASR92501.1|;gi|1228285100|gb|ASR92414.1|;gi|122201790|sp|Q2MIA5.1|PSBD_SOLLC	AT1G55020.1
18.6886	18.7392	18.705	18.6757	18.6961	18.6635	18.285	18.264	18.298	18.2512	18.2865	18.288	+	Mock_Treatment	15	15	15	60.9	60.9	60.9	20.871	0	323.31	20181000000	249	10.7131	4.23e-10	0.415895	32.249	18.6947	18.2788	-0.415894			gi|89241657|emb|CAJ32379.1|;gi|84371969|gb|ABC56286.1|;gi|779776564|gb|AJY79010.1|;gi|544170657|ref|AP_004914.1|;gi|544163599|ref|YP_008563074.1|;gi|1228285179|gb|ASR92492.1|;gi|1228285091|gb|ASR92405.1|;gi|122201794|sp|Q2MIB4.1|ATPF_SOLLC;gi|757813331|gb|AJO25096.1|	gi|89241657|emb|CAJ32379.1|;gi|84371969|gb|ABC56286.1|;gi|779776564|gb|AJY79010.1|;gi|544170657|ref|AP_004914.1|;gi|544163599|ref|YP_008563074.1|;gi|1228285179|gb|ASR92492.1|;gi|1228285091|gb|ASR92405.1|;gi|122201794|sp|Q2MIB4.1|ATPF_SOLLC;gi|757813331|gb|AJO25096.1|	AT1G55020.1
19.3004	19.3438	19.3057	19.3023	19.3466	19.3046	19.2926	19.2974	19.2615	19.3031	19.2741	19.2616	+	Mock_Treatment	10	10	10	31.7	31.7	31.7	38.95	0	323.31	144160000000	681	1.91521	0.0214376	0.0355136	3.0546	19.3172	19.2817	-0.0355129			gi|89241651|emb|CAJ32266.1|;gi|84371963|gb|ABC56280.1|;gi|779776558|gb|AJY79004.1|;gi|757813325|gb|AJO25090.1|;gi|544170651|ref|AP_004908.1|;gi|544163593|ref|YP_008563068.1|;gi|1228285173|gb|ASR92486.1|;gi|1228285085|gb|ASR92399.1|;gi|122201798|sp|Q2MIC0.1|PSBA_SOLLC;gi|218203176|gb|ACK76285.1|	gi|89241651|emb|CAJ32266.1|;gi|84371963|gb|ABC56280.1|;gi|779776558|gb|AJY79004.1|;gi|757813325|gb|AJO25090.1|;gi|544170651|ref|AP_004908.1|;gi|544163593|ref|YP_008563068.1|;gi|1228285173|gb|ASR92486.1|;gi|1228285085|gb|ASR92399.1|;gi|122201798|sp|Q2MIC0.1|PSBA_SOLLC	AT1G55020.1
15.4206	15.4218	15.563	15.3879	15.3892	15.3368	15.0416	15.1001	14.9461	14.9729	15.0982	15.0093	+	Mock_Treatment	7	7	7	40	40	40	17.386	0	46.698	2268100000	47	5.64562	9.26e-06	0.391861	9.62147	15.4199	15.028	-0.391861			gi|89241731|emb|CAJ32454.1|;gi|89241717|emb|CAJ32440.1|;gi|84372044|gb|ABC56361.1|;gi|84372029|gb|ABC56346.1|;gi|779776635|gb|AJY79081.1|;gi|779776621|gb|AJY79067.1|;gi|757813404|gb|AJO25169.1|;gi|757813392|gb|AJO25157.1|;gi|544170732|ref|AP_004988.1|;gi|544170718|ref|AP_004974.1|;gi|544163674|ref|YP_008563148.1|;gi|544163659|ref|YP_008563135.1|;gi|1228285254|gb|ASR92567.1|;gi|1228285241|gb|ASR92…	gi|89241731|emb|CAJ32454.1|;gi|89241717|emb|CAJ32440.1|;gi|84372044|gb|ABC56361.1|;gi|84372029|gb|ABC56346.1|;gi|779776635|gb|AJY79081.1|;gi|779776621|gb|AJY79067.1|;gi|757813404|gb|AJO25169.1|;gi|757813392|gb|AJO25157.1|;gi|544170732|ref|AP_004988.1|;gi|544170718|ref|AP_004974.1|;gi|544163674|ref|YP_008563148.1|;gi|544163659|ref|YP_008563135.1|;gi|1228285254|gb|ASR92567.1|;gi|1228285241|gb|ASR92…	AT1G55020.1
11.7411	12.1351	10.8844	11.6006	11.8976	11.4947	11.1422	11.2022	10.8352	11.3043	11.2569	11.1674	+	Mock_Treatment	3	3	3	31.5	31.5	31.5	10.443	0	8.0984	264110000	11	1.52695	0.0478206	0.474217	2.53295	11.6256	11.1514	-0.474216			gi|89241711|emb|CAJ32434.1|;gi|84372023|gb|ABC56340.1|;gi|779776616|gb|AJY79062.1|;gi|544170712|ref|AP_004968.1|;gi|544163653|ref|YP_008563129.1|;gi|1228285235|gb|ASR92548.1|;gi|1228285147|gb|ASR92461.1|;gi|122248442|sp|Q2MI60.1|RR19_SOLLC;gi|757813386|gb|AJO25151.1|;gi|4388600|emb|CAA94958.1|;gi|4388598|emb|CAA94956.1|	gi|89241711|emb|CAJ32434.1|;gi|84372023|gb|ABC56340.1|;gi|779776616|gb|AJY79062.1|;gi|544170712|ref|AP_004968.1|;gi|544163653|ref|YP_008563129.1|;gi|1228285235|gb|ASR92548.1|;gi|1228285147|gb|ASR92461.1|;gi|122248442|sp|Q2MI60.1|RR19_SOLLC;gi|757813386|gb|AJO25151.1|;gi|4388600|emb|CAA94958.1|	AT1G55020.1
15.8275	15.7816	15.8072	15.849	15.7258	15.8031	15.6076	15.598	15.5277	15.6352	15.5453	15.6019	+	Mock_Treatment	7	7	7	59	59	59	13.578	0	57.669	5818000000	88	5.31794	1.82e-05	0.213068	8.85059	15.799	15.586	-0.213068			gi|89241707|emb|CAJ32430.1|;gi|84372019|gb|ABC56336.1|;gi|779776612|gb|AJY79058.1|;gi|757813381|gb|AJO25146.1|;gi|544170708|ref|AP_004964.1|;gi|544163649|ref|YP_008563125.1|;gi|1228285231|gb|ASR92544.1|;gi|1228285143|gb|ASR92457.1|;gi|122248443|sp|Q2MI64.1|RK14_SOLLC	gi|89241707|emb|CAJ32430.1|;gi|84372019|gb|ABC56336.1|;gi|779776612|gb|AJY79058.1|;gi|757813381|gb|AJO25146.1|;gi|544170708|ref|AP_004964.1|;gi|544163649|ref|YP_008563125.1|;gi|1228285231|gb|ASR92544.1|;gi|1228285143|gb|ASR92457.1|;gi|122248443|sp|Q2MI64.1|RK14_SOLLC	AT1G55020.1
[truncated: 3,202 more rows]

## Sheet: Differential proteins in resist
Res_M_B1_tech rep_1	Res_M_B1_tech rep_2	Res_M_B1_tech rep_3	Res_M_B2_tech rep_1	Res_M_B2_tech rep_2	Res_M_B2_tech rep_3	Res_T_B1_tech rep_1	Res_T_B1_tech rep_2	Res_T_B1_tech rep_3	Res_T_B2_tech rep_1	Res_T_B2_tech rep_2	Res_T_B2_tech rep_3	Student's T-test Significant Mock_Treatment	Student's T-test significant	Peptides	Razor + unique peptides	Unique peptides	Sequence coverage [%]	Unique + razor sequence coverage [%]	Unique sequence coverage [%]	Mol. weight [kDa]	Q-value	Score	Intensity	MS/MS count	-Log Student's T-test p-value Mock_Treatment	Student's T-test q-value Mock_Treatment	Student's T-test Difference Mock_Treatment	Student's T-test Test statistic Mock_Treatment	Mock	Treatment	Treatment_x-y_Mock	Down	Up	Protein IDs	Majority protein IDs	Arabidopsis IDs	S. tuberosus IDs
[truncated: 4,135 more rows]
